# Supplementary material for: Marine introgressions and Andean uplift have driven diversification in neotropical Monkey tree frogs (Anura, Phyllomedusinae)
Source: PeerJ. 2024 Apr 16;12:e17232. doi: 10.7717/peerj.17232 (PMC11027904; doi:10.7717/peerj.17232)
Supplement: Supplemental Information 2 — Aligned sequences for all 13 genes utilized (12S, 16S, CXCR4, cytb, NCX1, ND1, ND2, POMC, RAG1, RHOD, SIA, SLC8A3, TYR). [file peerj-12-17232-s002.zip]

Archive with 13 entries (13 files):
- D_tRNALeu_aln.fasta
- E_ND1_aln.fasta
- F_tRNAIle_aln.fasta
- G_CytB_aln.fasta
- H_CXCR4_aln.fasta
- I_POMC_aln.fasta
- J_RAG1_aln.fasta
- K_Rho_aln.fasta
- L_SIAH_aln.fasta
- M_Tyr_aln.fasta
- A_12s_aln.fasta
- B_tRNAVal_aln.fasta
- C_16s_aln.fasta
