# Supplementary material for: Marine introgressions and Andean uplift have driven diversification in neotropical Monkey tree frogs (Anura, Phyllomedusinae)
Source: PeerJ. 2024 Apr 16;12:e17232. doi: 10.7717/peerj.17232 (PMC11027904; doi:10.7717/peerj.17232)
Supplement: Supplemental Information 2 — Aligned sequences for all 13 genes utilized (12S, 16S, CXCR4, cytb, NCX1, ND1, ND2, POMC, RAG1, RHOD, SIA, SLC8A3, TYR). [file peerj-12-17232-s002.zip › D_tRNALeu_aln.fasta]

>Phyllomedusa_bahiana
--gctaacgtagcaaagcctgg-ttttgcaaaagacctaaacccttttcacagaggttca
actcctctcgttaact---
>Trachycephalus_mesophaeus
-agttaacgtagcaaaagctgg-tattgcataagacctaaacccttctcatagaggttca
aatcctctcgttaact---
>Tepuihyla_rodriguezi
-agttaacgtagcaaaacctgg-tattgcaaaagacctaaaccctttttatagagattca
aattctctcgttaact---
>Nyctimantis_siemersi
-agttaacgtagcgaaacctgg-cattgcaaaagacctaaaccctttttatagaggttca
aatcctctcgttaact---
>Paratelmatobius_poecilogaster
--gttaacgtagcaaaacctgg-tattgcaagagacctaaaccctttttatagacgttca
aatcctctcgttaact---
>Cryptobatrachus_remotus
--gttaacgtagcaaaacccgg-tattgcaaaagacctaaaccctttttatagagattca
aattctctcgctaact---
>Rhinella_major
--gttaacgtagcaaaacctgg-tattgcaaaagacctaaaccctttctatagaagttca
aatcttctcgttaact---
>Rhinella_granulosa
--gttaacgtagcaaaacctgg-tattgcaaaagacctaaaccctttttatagaagttca
aatcttctcgttaact---
>Rhinella_dorbignyi
--gttaacgtagcaaaacctgg-tattgcaaaagacctaaaccctttctatagaagttca
aatcttctcgttaact---
>Lepidobatrachus_llanensis
--gttaacgtagcaaaacctgg-tattgcaaaagacctaaaccctttctatagaggttca
aatcctctcgctaact---
>Lepidobatrachus_asper
--gttaacgtagcaaaacctgg-tattgcaaaagacctaaaccctttctatagaggttca
aatcctctcgctaact---
>Chacophrys_pierottii
--gttaacgtagcaaaacctgg-tattgcaaaagacctaaaccctttctatagaggttca
aatcctctcgttaact---
>Ceratophrys_stolzmanni
--gttaacgtagcaaaacctgg-aattgcaaaagacctaaaccctttccatagaggttca
aatcctctcgctaact---
>Ceratophrys_ornata
--gttagcgtagcaaaacttgg-cattgcaaaagacctaaaccctttccatagaggttca
aatcctctcgctaact---
>Ceratophrys_cranwelli
--gttaacgtagcaaaacttgg-cattgcaaaagacctaaaccctttccatagaggttca
aatcctctcgctaact---
>Ceratophrys_aurita
--gttaacgtagcaaaatatgg-tattgcaaaagacctaaaccctttctatagaggttca
aatcctctcgctaact---
>Hyloscirtus_armatus
--gttaatgtagcaaaacctgg-ccctgctaaagatctaagcccttttgatagaggttca
aatcctttcattaact---
>Aplastodiscus_leucopygius
--gttaacgtagcataacctgg-ccttgcaaaagatctaagcccttttagtagaggttca
aatcctctcgttaact---
>Callimedusa_ecuatoriana
--gttaacgtagcaaaacctgg-ttttgcaaaagatctaagccctttctatagaggttca
aatcctctcgttaact---
>Corythomantis_greeningi
--gttaacgtagcaaaacctgg-tattgcaaaagacctaaaccctttcaatagaggttca
aatcctctcgttaact---
>Nyctimantis_brunoi
--gttaacgtagcgaaacccgg-tattgcaaaagacctaaaccctttttatagaggttca
aatcctctcgttaact---
>Osteocephalus_leprieurii
--gttaacgtagcataacccgg-cattgcaaaagacctaaaccctttttatagagattca
aatcctctcgttaact---
>Gastrotheca_fissipes
--gttaatgtagcagaacccgg-cactgcagaagacctaagccctttttatagaggttca
aatcctctcattaact---
>Rupirana_cardosoi
---ttaacgtagcaaaagctgg-tattgcaaaagacctaaaccctttttatagaggttca
aatcctctcgttaact-t-
>Gastrotheca_pseustes
--gttagcgtagcaaaatctgg-tattgcaaaagacctaaaccctttctatagaagttca
aatcctctcgctaact---
>Odontophrynus_americanus
--gttaacgtagcaaaacctgg-tattgcaaaagacctaaacccttttcatagaggctca
aatcctctcgttaact---
>Phyllomedusa_vaillantii
--gttaacatagcaaagcctgg-ttttgcaaaagatctaaaccctttttacagaggttca
aatcctctcgttaact---
>Callimedusa_tomopterna
--gttaatgtagcaaaacctgg-ttttgcaaaagatctaaaccctttccacagaggttca
aatcctctcattaact---
>Phyllomedusa_tetraploidea
--gttaacgtagcaaagcctgg-ttttgcaaaagacctaaaccctttccacagaggttca
actcctctcgttaact---
>Phyllomedusa_sauvagii
--gttaacgtagcaaagcctgg-ttttgcaaaagatctaaaccctttccacagaggttca
actcctctcgttaact---
>Pithecopus_palliatus
--gttaatgtagcaaagcctgg-ccttgcaaaagacctaaacccttctcacggaagttca
aatcttcccattaact---
>Phyllomedusa_neildi
--gctaacgtagcaaagcctgg-tattgcaaaagacctaaaccctttttacagaagttca
aatcctctcgttagct---
>Phyllomedusa_iheringii
--gttaacgtagcaaagcctgg-ttttgcaaaagacctaaaccctttccacagaggttta
tttcctctcgttaact---
>Pithecopus_hypochondrialis
--gttaatgtagcaaagcctgg-ttttgcaaaagatctaaaccctttctacagaagttca
aatcctctcattaact---
>Phyllomedusa_distincta
--gttaacgtagcaaagcctgg-ttttgcaaaagacctaaaccctttccacagaggttca
attcctctcgttaact---
>Phyllomedusa_burmeisteri
--gttaacgtagcaaagcctgg-ttttgcaaaagacctaaaccctttccacagaggttca
actcctctcgttaact---
>Phyllomedusa_boliviana
--gttaacgtagcaaagcccgg-ttttgcaaaagacctaaacccttctaacagaggttca
aatcctctcgttaact---
>Phyllomedusa_bicolor
--gttaacgtagcaaagtctgg-ttttgcaaaagacctaaaccctttccacagaggttca
aatcctctcgttaact---
>Callimedusa_baltea
--gtcaacgtagcaaagcctggtttttgcaaaagacctaaaccctttttacagaggttca
aatcctctcgttaact---
>Pithecopus_azureus
--gttaatgtagcatagcctgg-ttttgctaaagatctaagcccttcccacagaggttca
aatcctctcattaact---
>Pithecopus_ayeaye
--gtttatgtagcaaagcctgg-ttttgcaaaagatctaaaccctttccacagaggttca
aatcctctcataaact---
>Pithecopus_rohdei
--gttaatgtagcaaagcctgg-ttttgcaaaagatctaagccctttccacagagattca
aatcctctcattaact---
>Phasmahyla_jandaia
--gttaatgtagcaaagcctgg-ttttgcaaaagacctaaaccctttttacagagattca
aattctctcattaact---
>Phasmahyla_cruzi
--gttaatgtagcaaagcctgg-ttttgcaaaagatctaaaccctttttacagagattca
aattctctcattaact---
>Phasmahyla_exilis
--gttaatgtagcaaagtctgg-ttttgcaaaagatctaaaccctttttacagagattca
aattctctcattaact---
>Phasmahyla_cochranae
--gttaacgtagcaaagcctgg-ttttgcaaaagatctaaaccctttttacagagattca
aattctctcgttaact---
>Agalychnis_dacnicolor
--gttaatgtagcaaaacctgg-tcatgcagaagatctaagccctttttacagaggttca
aatcctctcattaactcct
>Nesorohyla_kanaima
--gttaacgtagcaaaacctgg-ccctgcaaaagatctaagccctttcaatagagattca
aatcctctcgttaact---
>Nyctimystes_pulcher
--gttaatgtagcaaatcctgg-tattgcaaaagccctaaacccttttcaaagaggttca
aatcctctcattaact---
>Nyctimystes_narinosus
--gttaatgtagcaaatcctgg-tattgcaaaagccctaaaccctttctaaagaggttca
aatcctctcattaact---
>Litoria_meiriana
--gttaatgtagcaaaacttgg-tattgcaaaagatctaagccctttttacaggggttca
aatcccctcattaact---
>Nyctimystes_kubori
--gttaatgtagcaaattctgg-tattgcaaaagatctaaaccctttttaaagaggttca
aatcctctcattaact---
>Nyctimystes_infrafrenatus
--gttaacgtagcaaatcctgg-ttttgcaaaagatctaagccctttttacagaggttca
aatcctctcgttaact---
>Ranoidea_caerulea
--gttaacgtagcataatctgg-tattgcaaaagacctaaaccctttctacaggggctca
aatcccctcgttaact---
>Ranoidea_australis
--gttaacgtagtaaaacctgg-ttttgcaaaagacctaaactctttccatagaggttca
aatcctctcgttaact---
>Dendropsophus_nanus
--gttaacgtagcaaaacctgg-tactgcaaaagacctaaaccctttctatagaggttca
aatcctctcgttaact---
>Agalychnis_saltator
--gttaatgtagcaaagtctgg-cattgcaaaagatctaagccctttcaacagaggttca
aatcctctcattaact---
>Agalychnis_moreletii
--gttaatgtagcaaaacctgg-ctttgcagaagatctaagcccttttcatagaggttca
aatcctctcattaact-ct
>Agalychnis_lemur
--gttaatgtagcaaagtctgg-ttttgccaaagatctaaacccttttcacagaggttca
aatcctctcattaatt---
>Agalychnis_hulli
--gttaatgtagcaaagttcgg-tttcgcaaaagatctaaaccctttttacagaggttca
aatcctctcattaact---
>Hylomantis_granulosa
--gttaacgtagcaaagtttgg-tcttgcaaaagatctaagccctttttacagaggttca
agtcctctcgttaact---
>Agalychnis_annae
--gttaatgtagcaaaatctgg-ctttgcagaagatctaagccctttttatagaggttca
aatcctctcattaatt-ct
>Ranoidea_maini
--gttaacgtagcaaaatctgg-tattgcaaaagacctaaaccctttctacagaggttca
aatcctctcgttaact-tt
>Cruziohyla_calcarifer
--gttaatgtagcaaagtctgg-tcttgcaaaagatctaaaccctttaaacagaggttca
aatcctcttattaact-tt
>Agalychnis_callidryas
--gttaatgtagcaaaacctgg-ctttgcagaagatctaagccctttttatagaggttca
aatcctctcattaacc---
>Hemiphractus_scutatus
--gttagtgtagcaaaatctgg-ttttgcaaaagacctaaactctttttatagaagttca
aatcctctctctaact---
>Duellmanohyla_rufioculis
-agttaacgtagcaaaatacgg-tctcgcagaaggtctaagccctttctatagaggttca
aatcctctcattaact-a-
>Leptodactylus_mystaceus
cagttaacgtagcaaaacctgg-atttgcaaaagacctaaaccctttctatagaagttca
aatcttctcgttaact---
>Litoria_rubella
--gttaacgtagcaaagtctgg-tattgcaaaagacctaaaccctttccacagaggctca
aatcctctcgttaact---
>Agalychnis_spurrelli
--gttaatgtagcaaaatctgg-ctctgcagaagatctaagccctttttatagaggttca
aatcctctcattaact---
>Ranoidea_aurea
--gttaacgtagcaaaatctgg-tattgcaaaagacctaaaccctttccatagaggttca
aatcctctcgttaac----
>Ranoidea_manya
--gttaatgtagcaaaacttgg-tattgcaaaagacctaaaccctttcaatagaggttca
aatcctctcattaact-tt
>Itapotihyla_langsdorffii
--gttaacgtagcaaaacctgg-tattgcaaaagacctaaaccctttctatagaggttca
aatcctctcgttaac----
>Hemiphractus_proboscideus
--gttaatgtagcaaaacttgg-cattgcaaaagacctaagcccttctgataggggttca
aatcccctctataact-tt
