# Supplementary material for: Marine introgressions and Andean uplift have driven diversification in neotropical Monkey tree frogs (Anura, Phyllomedusinae)
Source: PeerJ. 2024 Apr 16;12:e17232. doi: 10.7717/peerj.17232 (PMC11027904; doi:10.7717/peerj.17232)
Supplement: Supplemental Information 2 — Aligned sequences for all 13 genes utilized (12S, 16S, CXCR4, cytb, NCX1, ND1, ND2, POMC, RAG1, RHOD, SIA, SLC8A3, TYR). [file peerj-12-17232-s002.zip › E_ND1_aln.fasta]

>Osteocephalus_leprieurii
ttgaacctagttttaatcatttcctcactttgctttattgctcccattcttctcgcagta
gcctttttaaccctagtggaacgtaaagtcttaggctatatacaacatcgtaaagggcca
aacgtagttggccccgtaggtctacttcaaccaattgctgacggggttaaactctttatt
aaagaaccaatccgaccgtctacctcatcacaaactctgtttctcctagcccctaccata
gccctagcactagcaataattatctgaacacctctgccaatacccctgtccttttcagat
ataaaccttggcattttatttattctagccctctcgagcctcacagtttactcaatttta
ggctccggatgagcatcaaactccaaatatgccctaattggagctttgcgagcagttgct
caaactatctcttatgaagtcacccttgctcttattttactttgcacaattttactctcg
ggaaacttcaccctacaaaactttaacgttactcaagagaccatttgatttattattcca
atatggccactggcgataatatggtacatttcaacccttgcagaaaccaaccgagcccca
tttgacctcactgaaggagagtcagaactagtgtcaggatttaatgttgaatatgcaggg
ggcccatttgcattatttttccttgcagaatacgccaatatcttaataataaatacaatc
tctgccatcgttttcttgggatcttccaccctaatctttttaccattagcaaccgttata
ctaataaccaaggccgccttactttcgatactcttcttatgagttcgagcctcttatcca
cgatttcgatatgatcaacttatacacctagtctgaaaaaacttcctaccccttacacta
gccttgacaatttgacacatcgcctttccaatctctatgttatttatccccccaacaaca
t
>Tepuihyla_rodriguezi
ttgaacctaattttaattatccactcactctgctttattatacctattctcctagcagta
gctttcctaaccctagcagaacgtaaagtactaggatatatacaacaccgcaaaggcccc
aacgtggttggtccaataggactccttcaacccattgccgacggaattaaactctttacc
aaagaacctattcgaccctccacatcttcccaaactttatttcttctagcccccactata
gccttcgccctagcaataattatctgaacacccctcccaataccactatctttttctgac
ataaacctaggaatcctatttattcttgccctatcaagcctaacagtctactctatccta
ggatcaggatgagcatcaaactccaagtatgccctaattggagctttacgagcagttgca
caaacaatttcctatgaagtcaccctagcccttattttactttgcgcaattttactctcg
gggaacttcacccttcaaaactttaacattactcaagaaaccacttgacttattattcca
atttggcccctagcaataatgtgatatatttcaacactagcagaaactaaccgagcccca
ttcgacctcacagaaggagagtcagagcttgtctcaggctttaacgtggagtacgccgga
ggcccatttgccctgttttttcttgcagaatatgctaacattttaataataaatacaatt
tccgctattatttttttagggtcgtcaaccattaattttataccactaacaaccactcta
ttaataactaaagctgccctactttcaatagttttcctatgaatccgagcctcctacccc
cgttttcgatatgatcaacttatacacctagtttgaaaaaactttcttcctcttacacta
gccttaacaatttgacacattgccttcccaatctctatactatttattccaccaaccgcg
t
>Nyctimantis_brunoi
ttgaacccagtcttaattatttattcactgtgctatattgtgcccattttacttgcagta
gccttcctaacccttgttgaacggaaagttctaggctacatgcaacaccgcaaaggccct
aatattgttggacctataggacttcttcaaccaattgctgacggagttaaactttttatc
aaagaaccaattcgcccatccacatcatcacaaaccttatttttatttgcccctacaata
gccttagccctagcattaattatttgaacacccctgcccatacctttttccctatcaaac
ataaatcttggtattctatttattttagcactatccagccttacagtctactccattcta
ggctcaggatgagcatctaattctaaatacgccctaattggagccttacgagcagttgcc
caaacaatctcttatgaagtcaccctagctttgattcttctctgcacaattttaatgtcc
ggaaacttcacactgcaaaacttcaatattactcaagaatcaatttgactcatcgttcct
atttggccaatagcaataatatggtacatctcaaccctggcagaaactaaccgagcccca
tttgacctcaccgagggtgaatctgagctagtttctgggtttaatgttgaatacgccgga
ggcccatttgcactattttttctagcagagtacgctaatattctcatgataaatacaatc
tccgctattatttttctcgggtcatcaaccctgatctttgtaccactaaccaccatctct
ctaataaccaaagccgccctattatccatagtatttttatgaattcgagcttcctaccca
cgatttcgctatgaccaactaatacacctagtatgaaaaaactttttgcccctcacacta
gctttaacaatctgacatattgcctttccaatttctatattatttataccaccaaccacc
t
>Nyctimantis_siemersi
ttgaacccagtcttaatcatctactcactatgctatattgtccccatcctactcgcaata
gccttcttaacccttgttgaacgaaaagtactaggctatatacaacaccgtaaaggtccc
aatgtagttggacccataggactcctccaaccaatcgctgacggagtcaaactcttcatc
aaagaacccattcgcccatccacatcatcacaaacattatttctccttgccccaacaata
gccctagccctagcattaattatctgaacacccctaccaatacctatgtctttgtcagac
ataaaccttggtatcctgtttatcctagcactttcaagcctcacagtctactctatctta
ggatcaggatgagcatccaactctaaatacgccctaattggagctctacgagcagttgca
caaacaatctcatatgaagtcactctagctttaattcttctctgcgcaattttaatgtcc
ggaaacttcaccctacaaaactttaatattactcaagaatcaatttgacttattatcccc
atttgaccaatagcaataatatgatacatctcgaccctagcagaaactaaccgagcccca
tttgatctcaccgaaggtgagtcagaactggtctcagggtttaatgtagaatacgcagga
ggcccatttgcactgttttttcttgcagagtacaccaacattcttataataaacacaatc
tccgctattatttttctaggatcatcaaccttaatttttatcccactggctactatttcc
ttaataactaaagctgccctattatctataatattcttatgggtccgagcctcctatcca
cggtttcgttatgaccaactaatacacctagtatgaaaaaacttcttgcccctcacacta
gctctaacaatttgacatatttccttcccaatctctatacttcttattccccccaccaca
t
>Itapotihyla_langsdorffii
ttgaacccaatttttatcatttactcattatgttttattgtgcccatcctacttgcagta
gcctttttaaccctaattgaacgtaaagtcttaggttacatgcaacaccgtaaaggccca
aacattgttggccctacaggacttcttcaaccaattgctgatggagttaaactctttatt
aaagaaccaatccgtccatccacgtcatcacaaaccctatttcttattgctcctacaata
gccttggccttagcaataattatttgaacacctcttcctataccactatctttttctgat
ataaacctaggtattttatttatcttagccctgtcgagccttacagtgtactcaattcta
gggtcgggctgagcatcaaactccaaatatgccctcatcggagcactacgagcagttgca
caaacaatctcatatgaagtcaccctagccctaattctgctctgcgcaattttaatatct
ggaaactttacactacaaaattttaatattacacaagaaccaatatgacttattatccca
atttgaccaatagcaataatatgatacatctcaactttagcagaaaccaatcgagcacca
tttgacttaaccgagggagaatccgaattagtttcagggtttaatgtggaatacgcagga
ggcccattcgcactattttttctagcagagtatgccaatattctaataataaatacaatc
tctactatcatttttttaggctcatccaccctgatttatatacctttatctactatttca
ttaataatcaaaactactctattatcaatagtatttttatgagttcgagcatcc------
------------------------------------------------------------
------------------------------------------------------------
-
>Trachycephalus_mesophaeus
ttgaacctaatctcaattgtttattcactctgctacatcgtacccattttactagcagta
gcttttttaacccttattgaacggaaagtgctcggctatatacaacaccgaaaaggccct
aatgttgttggacccgtaggactcctccaaccaattgctgacggggttaaattatttatt
aaagagcctatccgcccatcaacatcatcacaaatcctctttctccttgcccccactata
gccctagccctagcaataattatctgaaccccccttcctataccaatgtcattttctgat
atgaacctcggtattttatttatcttagctctatctagcctcacagtctactctatttta
gggtcaggatgagcatcaaattctaaatatgccttaattggagccctacgagcagttgca
caaacaatctcttatgaggtcaccttggctctcattcttttatgcgcaattctaatttca
ggaaactttacactacaaaacttcaacattacccaagaatcaatttgacttattgttcca
atttgacctctagcaataatatgatacatttcaaccctagcagaaactaaccgcgcaccc
tttgacctcaccgaaggggagtcagaactagtctcagggttcaacgtagagtacgccgga
ggaccatttgcactatttttccttgcagaatatgcaaacatcttaataataaacacaatt
tccgctattattttcctaggctcatcaactctgataattcttccactcactacaatttct
ctaataacaaaggccgccctactgtcaatagcttttctatgagtccgagcctcttatcca
cggtttcgctatgaccaactcatacacctagtctgaaaaaactttttacccctcacactt
gccctaaccatctgacatattgcttttccaatttctatattatttatcccacccacttcg
t
>Corythomantis_greeningi
ttgaacccaattctaattatttattcactctgctatattattcctgttcttctcgcagta
gccttcctaaccctagtcgagcgaaaagtactgggttatatacaacaccgaaaaggcccc
aatgtagtgggaccggtaggacttcttcaaccaattgctgacggagttaaactgtttatt
aaagaaccaattcgcccatcaacttcatcacaaacacttttccttctagcccccaccata
gccctagccctcgcactaattatctgaacacctcttcccatgccaatatccttctctgat
ataaacctaggcattttatttattctagccctatcaagccttacagtatactcaatctta
ggctcaggatgagcatcaaactccaaatacgccctaatcggagccttgcgagcagttgca
caaacaatctcctatgaggtcaccctagccttaattctactttgcgcaattttaatctca
gggaacttcaccttacaaaactttaatgtgacacaagaatctacatgacttattatccct
atctgaccattagcaataatatgatatatctcaactttggcagaaacaaaccgagcacca
tttgacctcactgagggtgaatctgaacttgtctcaggatttaacgtagaatatgctggg
ggcccatttgcattattttttctcgcagagtacgctaatatcctaataataaacacaatt
tccgcaatcatttttatagggtcatcaaccttaatatttctcccactcacaacagcctca
ttaataaccaaagccgctcttttatcaatagttttcctatgagttcgagcctcatatcca
cgatttcgatatgatcaactaatacatctagtatgaaaaaactttctcccactaacacta
gccctaacaatttgacacatctctttcccgatctctatactactcattccacctaccaca
t
>Ranoidea_australis
ttgaatctatttgccgctatttcctccctcacctatattatcccgattctcctagcagtt
gccttcttaacccttctggaacgtaaagtcttaggctacatgcaacaccgtaaaggccct
aacgtggtaggcccagtcggccttcttcaaccgatcgctgacggggttaaactcttcatt
aaagagcccatccgcccctctacttcctcccaaacactatttctaattgccccaaccatg
gcacttgccctcgccatgattatttgaacccctcttcccatacccatccctctttctaat
ataaacttaagcatcctatttatcttagcattgtcaagtcttacagtctactcaatttta
ggctcaggatgagcatcaaattcaaaatacgctttaattggggctctccgagcagttgct
caaaccatttcttacgaggtcaccctagccctcattctgctctgcactattctcctatcg
ggcaattttactctacaaaattttaacatcacacaagaatctatctgattaattatccca
gcttgaccccttgccataatatgatacatctccacccttgcagaaactaaccgagcccca
ttcgatcttaccgagggggaatccgaattagtctcagggtttaatgtagaatacgcaggg
ggcccatttgccctatttttcctcgcagagtacgctaacattctaatgataaacacaatt
tcagtgattattttcctaggctcctctgccttctcattcatccccctcaccactataata
ctaataattaaagtatctctactttccacagtatttttatgaattcgtgcctcttatcct
cgattccgatatgatcaactcatacatctggtatgaaaaaactttctcccaattactcta
gccctgaccctctgacacatcaccattccaatctctctgttattctcccccccaatgaca
t
>Ranoidea_maini
ttgaacctattttccatcatttcctctctcacctacattgtccccattcttttagcggta
gcattcctgacccttctggaacgtaaaattttaggctacatgcaacatcgtaaaggccct
aatgtagtaggacctataggtcttcttcaaccaattgctgacggagtaaaactttttatt
aaagagccgatccgcccatccacctcctcacagacactatttctgattgccccaactata
gccctcgcccttgcaataattatttgaacccccctccccataccaacccccctctctaat
atgaacctaagcattctatttattctagccctctcaagtctaacagtctattcaatctta
ggttcaggatgagcatctaactccaaatacgccctaattggggctcttcgagcagttgct
caaaccatttcttatgaagtcaccctcgcgctcatcctgctctgcgctatcctcctatca
ggaaacttcacactacaaaattttaacattacacaagaatctatctgacttattttccca
atctgaccgctcgccataatatgatatatttccaccctagcagagaccaaccgagcacca
tttgacctcactgaaggagaatcagagctagtttcaggattcaacgtagaatatgcagga
ggcccatttgcactgttttttctagcagagtatgccaatatcctaataataaacacaatt
tcagtaatcatcttcttaggctcttctgctttgccatttcttccactaacaaccgtctta
ttaataaccaaagcatctttactctccacagtatttttatgaattcgagcctcctaccct
cgattccgatatgatcaacttatacatttagtatgaaaaaactttcttccaattactctg
gctttaaccctatgacacattattatcccaatttcacttctatttaccccccctattaca
t
>Ranoidea_manya
ttgaatctattctccattatctcctctctcacctacattgttcccattcttttagcagtg
gcattcttaacccttctagaacgcaaagttttaggctacatgcaacaccgcaaaggccct
aatgtagtaggacccataggcctccttcaaccaattgctgacggggtaaaactttttatt
aaagaacctattcgcccatccacctcctcacaggcattatttttaatcgccccaactata
gcccttgccctcgccataattatctgaacccctctccctataccaactcccctttctaat
atgaacctaagcatcctatttattcttgccctctcaagtcttacggtttattcaatccta
ggctcaggatgagcatccaattctaaatacgcattaattggagctcttcgagcagttgct
caaaccatttcttacgaagtcaccctcgctctaattttactatgcgctatccttctatca
ggaaacttcacactacaaaattttagcatcacacaagaatccatttgacttattttccca
atctgacccctcgccataatatgatatatctctaccctagcagaaaccaaccgagcacca
tttgacctcaccgagggtgaatcagaattagtgtcaggatttaacgtagaatacgcagga
ggcccattcgcactattttttcttgcagaatatgccaatatcctaataataaatacaatc
tcagcaattatcttcttaggctcatctgctttaccatttctgccgttaacaaccatccta
ttaataaccaaggcatccttactttctacagtattt------------------------
------------------------------------------------------------
------------------------------------------------------------
-
>Ranoidea_alboguttata
------------------------------------------------------------
------------------------------------------------------------
------------------------------------------------------------
------------------------------------------------------------
------------------------------------------------------------
------------------------------------------------------------
------------------------aaatatgctttaattggggcccttcgagcagtcgct
cagaccatttcctacgaagttaccctagcccttattctactttgcactattcttctctca
ggaaactttacactacaaaattttagcattacacaagaatcaatctgacttattttccca
gtctgacctcttgccataatatggtacatttctaccctggcagaaactaaccgagctcca
tttgacctggccgagggggagtcagaactagtctcagggttcaacgtagagtatgccgga
ggcccattcgcactatttttcctcgcagaatacgccaacatcttaatgataaatacaatt
tcagtagttatttttttaggctcctctactttttcatttcttcctctgactactattttt
ctaatgactaaaacatccctactctccacagtatttttatgaattcgagcctcctaccct
cgatttcgttacgatca-------------------------------------------
------------------------------------------------------------
-
>Ranoidea_caerulea
ttgaacctatttgccatcatttcctcactctcttacattatcccaattctattagcagta
gcattcctaaccctactagaacgaaaagtccttggctatatgcaacaccgcaaaggccct
aatgtagtcggaccttttggccttcttcaaccaattgccgacggcattaaattatttatt
aaagaaccaattcgcccttccacttcctcacaaaccctattcctaatcgcaccaactata
gcactagccctggccataattatctgaacccccctccccataccaaccccactttcaaat
ataaacttaagtgtcttatttatcttagcactatccagcttaacagtctactcaattcta
gggtcaggatgagcatcaaattccaaatacgcactaatcggagccctccgagcagttgct
caaactatctcatacgaagtcacactagccctaattcttttatgcaccattcttatctca
ggaaacttcacactacaaaacttcagcattacacaagaaccaatttgactcattatccca
gtctgaccattagctataatatgatacatctcctctctagcagaaacaaatcgagcccca
ttcgatttaaccgaaggagagtcagaactagtatccggattcaacgttgaatacgccgga
gggccatttgcccttttctttctagcagaatattccaacatcttaataataaatacaatt
tcagcaattatcttcataggatcttcaatctcaacattaccgccactaaccacctcccta
ctaataattaaagtttccattttatcaatagtcttcttatgagttcgggcctcataccca
cgattccgatatgaccaacttatacacctagtatgaaaaaactttcttccaattacactg
gcactaaccctttgacacattattattccaatttctttcttatttaccccccctataact
t
>Ranoidea_aurea
ttgaacctattagccattatctcttctctctccttcatcgttcctattctcctcgcagta
gcttttttaactcttctagaacgcaaagttcttggttatatacagcaccgtaaaggtccc
aatgtagtaggccccataggacttcttcagccaattgctgatggcgttaaactatttact
aaagaaccaatccgcccatctacctcatcacaagccctctttctaatcgcaccaaccata
gccctagctctcgccataattatttgaacccctctacccatgcccacccccctgtcaaac
ataaacttaagcattctatttatcctagccctctcaagcttaacagtctactctattcta
gggtcagggtgagcatcaaactctaagtacgccctaattggagcacttcgagcagttgct
caaactatttcttatgaagtcacattagcccttattcttctatgcgctattcttctatca
ggaaattttacactacaaaactttagcattacacaagaacccatttgactaattattccg
acttggccattagccatgatgtggtatatttccacgctagcagaaactaatcgagcccca
tttgacttaaccgaaggggagtctgaattagtttcgggattcaacgtagaatacgcgggg
ggtccattcgcattatttttcctagccgaatatgctaacatcttaataataaacacaatc
tcagtaattatcttcttgggctcatccgtcttttcatttttgccactaaccactattttt
ttaataactaaagtatctattttatcaataatctttctatgggttcgagcctca------
------------------------------------------------------------
------------------------------------------------------------
-
>Nyctimystes_kubori
ttgaatatttttgttatcatctctactcttttttatattattcccattcttttagcagtt
gcattcttaacattaattgaacgaaaagttttagggtacatacaacatcgtaaaggccca
aatgtagtaggacctacaggtcttcttcaaccaattgctgacggtgttaaattatttatt
aaagaaccaattcgtccatctacttcttcacaaacattatttatgattgctcctattata
gcattatccttagcaataatcatttgaacccccctcccaataccagtacccacatcaaac
ataaatttaagtattttatttattttagctatctctagcttaacagtttactctatcctc
ggatccgggtgagcatcaaattctaaatatgctctcatcggagctcttcgagcagttgct
caaactatctcttatgaagtcacactagctttgattttgttgtgcacaattcttctctca
ggaaattttactttacaaaattttaacattttacaagaaaccctgtggttagtttttcca
atttgaccaatagcaataatatgatttatttcaaccctagcagaaaccaaccgagcccca
tttgacctcactgaaggagaatcagaacttgtttctggctttaatgtagaatatgcagga
ggcccatttgctttattttttcttgcagaatacgctaatattctaataataaatacaatt
tcaaccattatttttttaggttcaacaatacttctaaatatgcctttaacaactgtttca
ttaataactaaagccgcagttctgtcaataatttttttatgggttcgagcctcatatcct
cgttttcgatatgatcaacttatacatcttgtttgaaaaaattttttacccctaacactt
gcaataaccttatgacatatttcatttccaattgcattactgttaactcccccaattagt
t
>Nyctimystes_pulcher
ttgaatttttttattattatttccacactttcctacattgtccctattcttttagcagta
gcatttttaacactcattgaacgaaaagttttaggatatatacagcatcgcaaaggccca
aatgtagtcggacccacaggactcctccaaccaattgctgacggagtcaaattatttatt
aaagaaccaattcgtccatccacctcctcccaaaccttattcttaattgccccaattata
gccctatctttagcaataattatctgaactccactcccaatacctacgcctttatcaaat
atgaacttaagtatcttattcattttagctctttccagcctaacagtttactctattctc
gggtcaggatgagcatcaaattctaaatatgctcttattggagcacttcgagcagttgct
caaactatctcttatgaagtcacactagcccttattcttctatgcgcaattcttctatca
ggaaattttacactacaaaattttaacattttacaagaagcctcatgactaattatccca
atttgaccaatagcaataatatgattcatttcaaccctagcggaaactaatcgagcccca
tttgatttaacagaaggagaatcagaactcgtctctggcttcaatgtagaatatgcagga
ggtccatttgctttattttttctcgcagagtatgcaaatatcttaataataaatacaatt
tcaacaattatatttctaggatcaacaattttattatttttacctgtaacaaccatttca
ctaatagccaaagcttcaatattatcaataattttcttatgagttcgagcttcatacccc
cgttttcgatatgatcagcttatgcacttggtctgaaaaagctttcttccacttacactt
gctctaaccttatgacacattgcattcccaatcgcattactattgacccctccaattacc
t
>Nyctimystes_narinosus
ttgaacccttctgccattatttccacacttttttacatcgctcccatccttctagcagta
gcattcttaaccctgattgaacggaaagttctagggtatatacaacaccgaaaaggtcca
aacattgttgggccaacaggacttctacagccaattgctgacggcgttaaactcttcatc
aaagagcccatccgcccgtccacctcatcacaaaccctatttttgattgcccccatcata
gccctatctttagcaataattatttgaaccccacttccgatacccacccccctatcaaat
ataaatttaagtatcttatttattttagccatctctagcctaacagtatattccatcctc
ggatctggatgagcatcaaattctaaatacgccttaatcggagctcttcgagcagttgct
caaactatctcttatgaagtcacactagctttaatcctattgtgtgcgatcctcctttca
ggaaattttaccatacaaaactttagtgtttcacaagaacctatgtgactaattgttccg
atttgaccaatagcaataatatggtttatttcaaccctagcagaaactaatcgagcccca
tttgatttaactgaaggggagtcagaacttgtatccggctttaatgtagagtatgcagga
ggcccattcgctttattttttcttgcagaatatgccaacattttaatgataaacacaatt
tcagctattattttcttaggctcaacagttttaattttcctgcccctaactactgtctca
ctaataactaaagcctcagtcctgtcaataatttttttatgggttcgagcctcatatccc
cgtttccgatatgatcaacttatacacctaatgtgaaaaaattttcttcccctcaccctt
gctataacattgtgacacattgcatttccaatttcactgttaataacccctccaattact
t
>Nyctimystes_infrafrenatus
ttgattgtagccgccattatttcctcattgtcatttattgttcctattcttttagcagta
gcattcttaaccttagttgaacgaaaaatcctagggtatatacagcaccgcaaaggccct
aatgtagtaggtcctacagggcttcttcaaccaatcgccgacggggtaaagctatttatt
aaagaacctatccgaccctccacttcttcacaaacccttttcttagtagcccctatcata
gcgctatccctagccataatcatctgaacccctctacccatgcctacccctatgtctaac
ataaacttaagcattctgtttatcctagcactgtccagtctcacagtgtactcaattcta
ggctcaggctgagcctcaaattcaaagtatgcccttattggtgcacttcgagcagttgct
caaactatctcttatgaggtcacactagctcttattcttttatgtgccatcttaatttca
ggcaactttacattacaaaactttaatgccacacaagagtcaatctgactgattattcca
atttgaccaatagctataatatgatttatctcaactttagcagagactaaccgagcccct
tttgatctaacagaaggagagtcagaactagtatcaggatttaatgtagaatatgcagga
ggaccatttgccctttttttccttgcagagtatgctaacatcttaataataaatactatt
tcaaccatcatttttttgggctcctcaaccatagtatttttgcccctaaccacagtctca
ctcatgataaaagcttcaattctatctatgatctttttatgagtgcgagcctcatatcca
cgctttcgatatgatcaactcatgcaccttgtctgaaaaagctttcttcctttaacccta
gccataaccttatgacacattgcttttccaatttctctattatttacccctccaattgct
t
>Phyllomedusa_boliviana
ttgaacttaa---gtattattttaccccttctctacattatcccgattcttttagcagtt
gcattcctaaccttaattgaacgcaaagttttaggctatatacaacaccgcaaaggtcct
aatgtagtcggacccacaggcctcctccaacccattgccgacggtgtaaaattatttatt
aaagaaccaatccgcccatctacgtcctcccaaactttatttcttattgccccaactata
gccctaactctagccataattatctgaattcccctcccaataccaatttctttctcagat
ataaatcttggcattttatttattcttgccctctccagcttaaccgtatataccatttta
ggctctggatgagcatcaaactctaaatatgccttaattggagctctccgtgcagtcgca
caaacaatttcttatgaagttacactagccctcattcttctatgcactgtcctcttagca
ggcaacttctctttacaaaactttaatattgttcaagagccaatttgacttattttttca
acctgacctctagcaataatatgatttatttcaacactagcagaaaccaaccgagcacca
tttgacttaaccgaaggcgaatcagaattagtatcgggatttaatgttgaatatgccgga
ggtccatttgccttattttttctagcagaatatgctaatattttaataatgaactccatt
tccaccatcattttcctaggatcatcaactataaattttttaccctcttctacttttacc
ctaatacttaaagcctcattattatccatgatattcttatgagttcgagcttcatatcca
cgatttcgatatgatcaacttatacatttagtatgaaaaaactttttgccaattacatta
acccttactttatgatatattacttttcctatttcaatattattaatccccccaattacc
t
>Phyllomedusa_tetraploidea
ttgaacctaa---ccattattttaccccttctttatattgttccaattcttttagcagtt
gcattcctaacgttaattgaacgcaaagttctgggctacatgcaacaccgtaaaggccct
aatgtagtaggacccactggcctccttcaacccattgcagatggtgtaaaactatttatt
aaagaaccaatccgcccatccacatcttctcaggctttatttctcattgccccaactata
gccctaaccttagcgatagttatttgaacccctctaccaataccaatctcactttcagat
ataaacctgggcattttatttattcttgccctatccagtctaaccgtatataccatttta
ggctctgggtgagcatccaactccaaatacgccctaatcggggccctccgggcagttgca
caaacaatttcatatgaagtaacactagctctcattcttctatgcactattctcttagct
ggaaacttctccttacaaaattttagcattgttcaagaatcaatttgacttatctttccc
acctgacccctaacaatgatgtgatttatttcaacactagcagaaaccaatcgcgcacca
tttgatttaactgaaggtgagtccgaattagtatcagggtttaatgttgaatacgctggg
ggcccatttgccttattctttttagcagaatatgctaacattttaataataaattctatc
tccgctattatttttctaggatcatcaactattaattttataacatccactactattctt
cttataactaaagcctcaatactatccataatttttttatgggttcgagcctcatatcca
cgatttcgttatgaccaactcatgcacttagtttgaaaaaattttttaccaattactcta
tctcttaccctatgatatattgctctacccatctcaatattatttacccctccaattacc
t
>Phyllomedusa_iheringii
ttgaacctaa---ccatcattctaccccttctttatattgttccaattcttttagcagtt
gcattcctaacgttaattgaacgcaaagttctaggttatatacaacaccgcaaaggtcct
aatgtagtaggacccactggcctccttcaacccattgcagatggcgtaaaactatttatt
aaggaaccaatccgcccatccacatcctctcaggctttatttctcattgccccaactata
gccctagccttagcaatagttatttgaactccactaccaataccaatttcactttcagat
ataaatctaggcattttatttatccttgccctatccagtctaaccgtatacaccatttta
ggctctgggtgagcatccaactccaaatacgccttaatcggagccctccgagcagttgca
caaacaatttcatatgaagtaacactagctctcatccttctatgcactattctcttagca
ggaaacttctccttacaaaactttagcattgttcaagaatcaatttgacttatctttccc
acctggcccctagcaatgatatgatttatttcaacactggcagaaaccaatcgcgcacca
tttgatttaactgaaggtgagtcagaattggtatcagggtttaatgttgaatacgctgga
ggcccatttgctttattctttttagcagaatacgccaacattttaataataaattctatc
tccactattatttttctaggatcatcaactattaattttataacatccgctaccaatctt
cttataactaaagcctcaatactatccataattttcttatgagttcgagcctcatatccg
cgatttcgttatgaccaactcatgcacttagtttgaaaaaattttttaccaattactcta
tctctcaccctatgatatattgcactgcccatctcaatattatttacccccccaattacc
t
>Phyllomedusa_distincta
ttgaacctaa---ccattattctaccccttctttatattgtcccaattcttttagcagtt
gcattcctaacgttaattgaacgcaaagttctaggttatatgcaacaccgtaaaggtcct
aatgtagtaggacccactggcctccttcaacccattgcagatggtgtaaaactatttatt
aaggaaccaatccgcccatccacatcctctcaggctttatttctcattgccccaactata
gccctaaccttagcgatagttatttgaaccccactaccaataccaatttcactttcagat
ataaatctaggtattttatttattcttgccctatccagtctaaccgtatataccatttta
ggctctggatgagcatccaactccaaatatgccttaatcggggctctccgggcagttgca
caaacaatctcatatgaggtaacattagctctcatccttctatgcactattcttttagca
ggaaacttctccttacaaaattttagcattgttcaagaatcgatttggcttatctttccc
acctggcccctaacaatgatatgatttatttcaacactagcagaaaccaatcgcgcacca
tttgatttaactgaaggtgagtcagaattagtatcagggtttaatgttgaatacgctgga
ggcccatttgccttattctttttagcagagtacgccaacattttaatgataaattctatc
tccactattatttttttagggtcatcaactattaattttatagcatccgctaccattctt
cttataactaaagcctcaatactgtccataattttcttatgggttcgagcctcataccca
cgatttcgttatgaccagctcatacacttagtttgaaaaaattttttaccaattactcta
tctcttaccctatgatacattgcactacccatctcaatattatttacccccccaattacc
t
>Phyllomedusa_bahiana
---------------attatcttaccccttctttacattattccaattcttttagcagtt
gcatttctaacgttaattgaacgcaaagttctaggttatatgcaacaccgtaaaggccct
aatgtagtaggaccaactggcctccttcaacccattgcagatggtgttaaactatttatt
aaagaaccaattcgcccatccacatcctctcaaactttattcctcattgccccaactata
gccctaaccttagcaataattatttgaaccccattaccaataccaatttcattttcagat
ataaatctaggcattttattcattcttgccttatccagtctaaccgtttacaccatttta
ggctctgggtgagcatctaactccaaatacgccttaattggagccctccgagcagttgca
caaacaatttcatatgaagtaacactagctcttattctcctatgcactgttctcttagca
ggaaacttctccttacaaaattttaatattgttcaagaatcaatttgacttatctttcct
acctgacccctagcaatgatatgatttatctcaacattagcagaaaccaatcgcgcacca
tttgatttaaccgaaggtgaatcagaactagtatcaggatttaatgttgaatacgctgga
ggcccatttgccctattctttttggcagaatacgccaacattttaataataaattctatc
tccactattatttttttagggtcatcaaccattaattttataacatccaccaccatcctt
cttataactaaagcctcaatactatccataattttcttatgaattcgagcctcataccca
cgatttcgttatgatcaactcatacacttagtctgaaaaaattttttaccaattacttta
tcccttaccctatgatatatttcactacccatctcagtactatttacccccccaatcacc
t
>Phyllomedusa_burmeisteri
ttgaacctaa---ctgttattttacctattctttatattatcccaattcttttagcagtt
gcatttctaacgttaattgaacgcaaagttctaggttatatgcaacaccgtaaaggccca
aatgtagtaggacccactggcctccttcaacctattgcagatggtgtaaaactatttatt
aaggaaccgatccgcccatccacatcatctcaggctttattcctcattgccccaactata
gccctaaccttagcaatagttatttgaaccccattaccaataccaatttcactttcagac
ataaatcttagcattttatttattcttgccctatctagcctaaccgtgtataccatttta
ggctctggatgagcatccaactccaaatacgccttaatcggagccctccgggcagttgca
caaacaatttcatatgaggtaacactagcccttattcttctatgcactattctcttagca
ggaaacttctccttacaaaactttagcattgtccaggaatcaatttgactcatcttcccc
acctgaccactaacaatgatatgatttatttcaacattagcagaaaccaatcgcgcacca
tttgatttaaccgaaggtgaatcagaactggtatcaggatttaatgttgaatatgctgga
ggcccatttgcattattctttttagcagaatatgccaacattttaataataaactctatc
tctactattattttttttgggtcatcaactattaattttataatatccgctaccattctt
cttataactaaagcctcaattttatccataatttttttgtgagttcgagcctcctaccca
cgatttcgttatgaccaacttatgcacttagtttgaaaaaattttttaccaattacccta
tcccttacactatgatatattgcactacctatctcaatattatttatccctccaattacc
t
>Phyllomedusa_sauvagii
ttgaacttaa---ctattgttttacctcttctttatattattccaattcttttagcagtt
gcattcctaacattaattgaacgtaaagttttaggttatatgcaacaccgtaaaggccct
aatgtagtaggacccactggccttcttcaacctattgcagatggtctaaaactatttatt
aaagaaccaatccgcccatcaacatcctcccaggctttatttctcattgccccaacaaca
gccttagccttggcaataatcatttgaactccactaccaataccaatttcactttcagac
ataaatctaggcattttatttattctcgccctatccagcctaaccgtttatactattcta
ggctctggatgagcatccaactccaaatatgccctaattggggccctccgggcagttgca
caaacaatttcatatgaggttactctggctctcattcttctatgcaccatcctcctagca
ggaaacttctccctgcaaaattttagcattgtacaagaatcaacttgactcatccttcct
acctgacccctaacaataatatgatttatttcaacactagcagaaaccaatcgcgcacca
ttcgacttaaccgaaggtgaatcagaactagtatcaggatttaatgttgaatacgccgga
ggcccatttgccctattttttctagcagaatatgccaacattttgataataaactctatc
tccactatcatttttttagggtcatcaactttaggttttatagcttctactacaattctt
ctcatagctaaagcctcagtactatccataattttcttatgagttcgagcctcatatcca
cgatttcgttacgaccagcttatacacttagtttgaaaaaattttttaccaattacctta
tctcttaccctatgatacattgcactgcctatctcaatactatttacccccccaatcacc
t
>Phyllomedusa_neildi
ttgaacctaa---atgttattttaccccttctttatattattccaattctcttagcagtt
gcattcctaacgttaattgaacgaaaagttctaggttatatacaacaccgtaaaggacct
aacgtagtaggacccaccggcctcctacaacctattgcagacggtgtaaaactatttatt
aaagaaccaattcggccagctacatcttctcaaactttatttcttattgccccaactata
gccctaaccctggccataattatctgaacccctcttcccataccactttcattttcagat
ataaatctaggaatcctatttattctcgccttatccagtctaaccgtatatactattcta
ggctccggatgagcatccaactccaaatacgccctaattggtgctctccgagcagtcgca
caaacaatttcgtacgaagtaacactagcccttatcctcctctgtactattcttttaaca
ggcaacttctcactacaaaactttaatattattcaagaatcaatctgacttatttttcca
acctgacccttagcaataatgtgatttatttcaacgctagcagaaactaaccgagcacca
tttgatttaactgaaggtgaatcagaattggtatcaggatttaatgttgaatatgccgga
ggcccatttgccctattctttttagcagaatatgccaatatcttaataataaacactatt
tccaccatcatttttcttgggtcatcaactgcctactctttaccttcgactactattatg
ctaataattaaagcctcaatgctgtccatattctttttatgggtccgagcctcatatcca
cgatttcggtatgatcaacttatacacctaatttgaaaaaattttttaccaattacactg
gccctcaccctctgatatattgcactacctatttccatactatttatccccccaatcact
t
>Phyllomedusa_vaillantii
ttgagcctat---cttttatcttaccagccctatatattatcccaattttattagcagtt
gcattcctcacattaattgagcgaaaagttctaggctacatacaacaccgtaaaggtcca
aacgtagtaggacctacaggccttctccaacctattgcagacggcattaaattatttatt
aaagaacctattcgcccatccacatcctctcaaactttatttcttattaccccaaccaca
gctctagccttagctataattatttgaaccccactccccataccactctcattttctgac
ataaacctcaatattttatttatccttgccctatctagtctaactgtatacactattcta
gggtccggatgagcatcaaattctaagtacgcactgatcggtgccctacgggcagtggca
caaacaatctcatatgaggtaacactagccctcattctcctctgcactatcctcttaaca
ggtaacttttctctacagaacttcaacattattcaagaatcaatttgacttattatccca
acttgacccctagcaataatatgatttatctcaacactagcagaaaccaatcgcgcacca
tttgacttaaccgagggcgaatcagaactagtttcagggtttaacgtcgaatacgccgga
ggccctttcgcactattttttctagcagaatatgctaatatcttaataatgaacactatc
tccaccattatttttttagggtcatccactataaaattcttaccaacaactaccaccctt
cttatactcaaagcctcattcttatcaatactattcttatgggtccgagcctcatacccc
cggtttcgttacgaccaattaatacacttagtatgaaaaaacttcttaccaatcacatta
accctaactttatgatatattgctctacctatttctattttacttattccaccaactacc
t
>Phyllomedusa_bicolor
gtgaatctat---ccattattttaccaattttttatattatcccaattttattagcagtt
gcattcctaacattaattgaacggaaagttctaggctacatacaacaccgtaaaggtcca
aacgtagtagggcccacaggccttcttcaacctattgcagacggtgttaaactatttatt
aaagaacccatccgcccatccacatcctctcaaactttatttcttatcgccccaatcata
gccctagctctagccataattatttgaacccctctccccatacctttctcactctcagat
ataaatctaaatatcttatttattcttaccttatctagtttaaccgtgtacactatttta
ggatctggatgagcatcaaactccaaatatgcactaattggagcccttcgagcagtcgca
caaacaatttcatatgaagtaacattagcccttatcctcctctgcaccgttcttctagca
ggcaacttctccttacaaaattttaatgttatccaagaatcaacctgacttatttttcca
acttggccactaacaataatatgatttgtttcaacactagcagaaactaatcgtgcaccg
tttgacttaaccgaaggtgaatcagaactagtatcaggatttaatgttgaatacgcagga
ggtcctttcgctctattttttctagcagaatatgctaacattttaataataaacaccatc
tctactattatttttttggggtcatctactataaatttattaccagctagtactcttctg
ttaatacttaaagcttcacttatatctatgttatttctgtgagttcgagcttcataccct
cgattccgttatgaccaattaatacatttagtatgaaaaaattttttacctatttcatta
gttctaacttattgatatattaatttatctatttcaatactatatacccctccaaccacc
t
>Callimedusa_tomopterna
ttgaacctaa---gtattattcttcccattttttatattattccaattcttctagcagtt
gcattcctaacgctaattgaacgaaaagttttaggttatatacaacatcgtaaaggacct
aatgtagttggacccgtaggtctccttcaacctattgctgacggaattaaactatttatt
aaagaaccaatccgtccatcaacatcttctcaaactttatttctccttaccccaactata
gccctagctttagccataatcatttgaacccccctacctatgccagtttcattttcagac
ataaacctcagcattctatttattcttgcactatctagtcttactgtttataccattctt
ggttcaggatgagcatctaattcaaaatatgccctaattggagctctacgagcagttgca
caaacaatttcatatgaagtaacactagccttgattcttctatgttctattcttctaaca
ggcaattttactcttcaaaactttagtattgttcaagaatcaatttgacttatctttccc
acctggcccctagccataatatgatttatttccacactagctgaaacaaaccgtgcacca
tttgatttaaccgaaggtgagtcagaactagtatcaggatttaatgttgaatatgccgga
ggcccatttgctttattttttctagcagaatatgctaatattcttatgataaataccatc
tccaccattatttttctagggtcttccactataaacccattattttcaacaactttttta
ttaatacttaaagcctccctcctttcaatattttttttatgagttcgagcctcttatcca
cgtttccgatatgatcaattaatacatctagtatgaaaaaactttttaccaataacatta
gccctcactttatgatatatcaccttacctatttccactttaatttcccctccaatcatc
t
>Callimedusa_baltea
ttggacttaa---acattattctcccccttctctatattattccaattctcttagcagtt
gcattcctaacgctaattgaacgaaaagttttaggttacatacaacaccgcaaaggacca
aatgtagtaggacctgtgggtctcctccaaccaattgctgacggggtaaaactatttatc
aaagagccaattcgtccatccacatcctcccaaaccttattccttcttgccccaaccaca
gccttagctttagctataatcatttgaattcctcttcctatgccaatttcattttcagat
ataaacctcagcattctatttatccttgccctgtcaagtcttactgtatacactgttctt
ggctctgggtgagcatccaattcaaaatacgctctaattggagccctacgagcagtcgca
caaacaatctcatacgaagtgacactagctttaattcttctctgtgctatccttttaaca
ggcaattttacttttcaaaactttagtattgttcaagaatcaatttgacttatttttccc
acctgaccattagccatgatatgatttatttcaacattagctgaaactaatcgagcacca
ttcgacttaactgaaggggaatcagaactagtatcagggtttaatgtagaatacgccgga
ggtcccttcgccctattctttctagcagaatacgccaatattctaataataaatactatt
tctgccattattttcctcggatcttccactattaattctcttctacccacaactcttcta
ttaatactaaaagcctcccttctttcactattttttttatgggtccgagcctcttaccca
cgttttcgctatgaccaactcatgcatctagtgtgaaaaaactttttgccaatcacatta
gccctcaccttatgatatattaccttacctatttctctgttaatttcacctccaattatc
t
>Callimedusa_ecuatoriana
ttggacttaa---atattcttcttccccttctctatatcgttcccattcttttagcagtt
gcattcctaacgctaatcgagcgaaaagttttaggttatatacagcaccgcaaagggcca
aacgtagtaggacccataggcctcttccaacccattgctgacggagttaaactatttatt
aaagagccaattcgcccatccacatcttctcaagccttatttcttcttgcccccactata
gctttagctctagctataattatttgaacccctcttcccatgcctatttcattttcagac
ataaatcttggtatcctatttattcttgccctatcaagtcttactgtatatactattctc
ggctctggatgagcatccaattcaaaatacgccctaattggggccttacgagcagttgca
caaacaatttcatacgaggtaacattagccttaattcttctatgcactattctcttaaca
ggcaatttcacccttcaaaactttaatattattcaagagtcaatctgactcatttttcca
acctgaccattagccataatatgatttatttctacactagctgaaaccaaccgcgcacca
tttgatttaactgagggcgaatcagaactggtatcaggatttaatgtagaatacgccgga
ggcccattcgccttattctttttagcagaatatgccaacattctgatgataaacactatc
tccaccattattttcctcgggtcttctact---aactttcttatacccacaactcttcta
ttgatattaaaagcctcctttctttcaatatttttcttatgggttcgagcctcttaccca
cgctttcgctatgatcaacttatacacctggtatgaaaaaattttctaccaatcacatta
gccctcaccttatgatatattgccctacccatttccttattaattcttcccccaatcatc
-
>Pithecopus_hypochondrialis
ttgaatctaa---ctattattcttcccatcctttatattatccccattctcttagcagtt
gcattcctaacgctaattgaacgaaaagttttaggttacatacaacatcgtaaaggacca
aatgtagtaggacccataggccttctccaacctattgccgacggggttaaactattcatt
aaagaacccattcgaccatcaacatcctctcaaactctcttcctcattgccccgaccatg
gccttaattctagctttaattatctgaaccccccttcccatgccaatctcactctcagac
ataaatcttagtattctttttattttagctctgtcaagtctcaccgtgtacaccatccta
gcttcaggatgagcatccaactcaaaatacgccttaattggagctcttcgagcagtagca
caaacaatttcttatgaagtaacactagcactcattcttctctgcgccattcttctagca
ggaaattttactcttcaaaattttaacattgctcaagaatcaatctgattgatttttccc
acctgacctctagccataatatgatttatttcaacattagccgaaactaatcgcgcacca
tttgatttaactgagggtgaatcagaactagtatcagggtttaatgtagaatacgccgga
ggcccatttgccctattctttctagcagaatacgctaacattttaatgataaacactatt
tctaccattatttttctcggctcctcatgtcaaaaccttttcccattcgtaactttctca
ctaatacttaaagcttccattttctcaataatttttttgtgggtccgagcctcttaccca
cgctttcgttacgatcaactaatacatctagtatgaaaaaactttctaccaatcacattg
gcccttaccctatggtacatttctcttcccatttccaccctaatctcccccccaatcatt
t
>Pithecopus_azureus
ttggacctaa---atattattcttccctttctctatgtaatccccattctcttagcagtt
gcattcctaacgctaattgagcgaaaagtcctaggctatatgcaacatcgcaaaggacca
aacgtagtaggaccaataggactccttcaacccattgctgacggagttaaactctttatc
aaagaaccaattcgaccatctacatcctcccaaactttatttcttactgcccccactata
gccctaattctagctataattatttgaacccctcttcctatgccaatctcattttcggat
ataaaccttagcattctctttattctagccttatctagtctcactgtttatactatttta
gcctcaggatgagcatccaactccaaatatgctctaattggagccctacgagcagtagca
caaacaatctcttacgaagtcacactggcactaattctcctctgcactatccttctagca
ggaaattttacccttcagaactttaatattgtccaagaatcaatttgactcatttttcct
acctgacccttagccataatgtgatttatctctacactagccgaaactaatcgcgcacca
ttcgacctaactgaaggtgaatcggaactagtatcaggatttaacgtagaatacgccggg
ggcccattcgctctgttttttctagccgaatacgctaacattttaataataaacaccatc
tccgctattatttttcttggaccctcgtaccaaaacctcttcccactcatgactctctca
ttgataattaaagcttcacttttttcaatattttttttatgggttcgagcctcatatcca
cgctttcgctatgaccaacttatacatttagtgtgaaaaaattttttaccaatcacacta
gcccttaccttatgatacatcaccctccctatttctgccttaatctccccacccatcgcc
t
>Pithecopus_rohdei
ttgaacctaa---atattaccctcccccttctttatattattcccattctcttagcagtt
gcattcctaacgctaatcgaacgaaaaattttaggctacatgcaacaccgcaagggacca
aacgtggtaggacccataggccttcttcaacccattgctgacgggatcaaattatttatt
aaagagcccattcgaccatctacatcttcccaaaccttattccttattgccccaaccata
gccctaacattagctatagttatctgaaccccccttcctataccaatctcactctcagat
ataaacctgagcattctatttattctggccttatccagttttacagtatacaccattctt
ggctcaggatgagcctctaattcaaaatacgctttaattggggccctacgagcagtcgca
caaacaatttcatacgaagtgacactagcactaattcttctctgcaacattcttctagca
ggaaattttacccttcaaaattttaatattattcaagagtcaatttgacttgtcttcccc
acctgacctctagccataatgtgatttatttctacgttggccgaaaccaaccgtgcacca
tttgatttaactgagggtgaatcagaactggtctcagggtttaatgtagaatacgccgga
ggcccatttgctctattctttctagcagagtacgctaatatcctaataataaacaccatc
tccaccattatttttctagggtcctcatacacaaatttcttcccactcacaacttttcta
ttaatgctcaaagcctctcttctctcaatactatttttatgaattcgagcctcttaccca
cgtttccgatatgaccagttaatacatctagtgtgaaaaaactttttaccaattacacta
gccctcaccttatgatacattactctacccatctccacattaattttcccccccattacc
t
>Pithecopus_ayeaye
ttgaacttaa---atatcacccttcccctcttatatattatccccattctcttagcagtt
gcattcctaacgctaatcgagcgaaaagttttaggctacatgcaacaccgcaaagggcca
aatgtagtaggacccacaggtcttcttcaacctattgctgacggaatcaaattatttatt
aaagaacccattcgaccgtctacgtcctcccaaaccttatttcttatcgccccaaccata
gccttagccttagctataattatctgaactcccctccctatgccaacctcactttcagac
ataaatctaagcattctatttattctggccctatccagtcttacagtatacaccattctt
ggttcaggatgagcctctaattcaaaatacgccctaattggagccctacgagcagtcgcc
caaacaatttcatacgaagtaacactagcacttattcttctctgcaccatccttctaaca
ggaaattttactctacaaaactttagtatcgtccaagaatcaatctgacttatttttcca
acctgacccttaaccataatatgatttatttccacactagccgaaaccaaccgtgcacca
tttgatttaactgaaggtgaatcagaactggtttcagggtttaatgtagaatacgccgga
ggcccatttgccctatttttcctggcagaatatgccaatattttgataataaacaccatt
tctaccattatttttcttggatcctcacacacaaattcactctcattt---accttccta
ttaatgcttaaagcctctcttttctcaatactatttttatgagtccgagcctcttaccca
cgttttcgatatgatcaattgatacatctagtatgaaaaaactttttaccaatcacacta
gccctcaccttatgatacatcaccctacccatttctacattaatttttccccccatcatc
t
>Pithecopus_palliatus
ttggacctaa---atattattcttccccttctctatattgtccccattctcttagcagtt
gcattcctaacgctaattgagcgaaaagttctaggctatatacaacaccgcaaaggacca
aatgtagtagggcccataggccttcttcaacctatcgccgacggaatcaagttatttact
aaagaacccattcgaccatcaacctcttcccaaactttatttcttgttactccaaccata
gccctaattttggctataactatttgaaccccccttccaataccaatttcattttcagac
ataaatcttggaattctttttatcctggctctatctagcctcactgtatatactattcta
ggctcagggtgagcctccaactcaaaatacgccctaattggggcattacgagcagttgca
caaacaatttcttatgaagttactttagcattaattcttctttgcacaattctcttagca
ggtaattttaccctccaaaattttaatactattcaagaatcaatttgacttatctttcct
gcctgaccactagctatgatgtgatttatttccacactagccgaaaccaatcgtgcacca
ttcgacttaactgaaggtgaatcagaactagtatcaggttttaatgtagaatatgcagga
ggtccatttgctctattttttttagcagaatacgccaacatcttaataataaatactatt
tctaccactctcttccttggatcctcacttctaaacttttctcaatttgttacttattct
ataatattcaaagcctccattttttcaatattttttttatgggtccgagcctcttaccca
cgattccgatatgaccagttaatacacctagtctgaaaaaactttttaccaattacttta
gctctcaccctatgatatattaatttaccaatttctttactaatttttccccctataatt
t
>Cruziohyla_calcarifer
ttgaatctaa---ccattattataccactt-tttatattattccaattcttctagcagtt
gcattcctgacactaattgaacgaaaagttcttggttatatacaacatcgaaaaggccca
aatgtagtgggaccaataggacttcttcaacctatcgcagatggagtcaaattatttatt
aaagagccaatccgtccgtctacatcctctcaaattttatttattgttgctccaacaata
gcactaaccttagctataatcatttgaacaccacttcctataccaatttctctttcagac
ataaatcttagcattttatttattttagcactatctagtctaaccgtttacactatttta
ggctcaggatgagcatcaaattctaaatacgccctaattggagcccttcgagcagtagca
caaacaatctcatatgaagtcacacta---------------------------------
------------------------------------------------------------
------------------------------------------------------------
------------------------------------------------------------
------------------------------------------------------------
------------------------------------------------------------
------------------------------------------------------------
------------------------------------------------------------
------------------------------------------------------------
-
>Phasmahyla_cruzi
ttgaatttaa---atattatccttcccctcctttttgtaattcccattctcttagcagtt
gcattcctaacgttaatcgaacgaaaagttctaggttatatgcaacaccgcaaaggacct
aatgtagtaggaccaataggactacttcaacccattgcagacggaatcaaactatttatc
aaagagcctattcgcccgtccacatcttctcaaactttatttcttattgccccaacaata
gccttagccctagccataattatttgaacacctcttccaataccaatttcattttcagat
ataaatctcagtattttgtttattcttgcgctgtctagtttaactgtatacactatttta
ggttctggatgagcatcaaactcaaaatatgcgctaattggagcacttcgtgcagtagca
caaacaatttcgtatgaagttaccctagctctaattcttttgtgtacaattcttttatcc
ggtaattttacattacaaaattttaatattgtacaagaatcaacctgacttatttttcca
acttgacccctagccataatatggtatatctccacattagcagagactaatcgagcacca
tttgatttaaccgaaggtgaatcagaactagtctcaggattcaatgttgaatatgctgga
ggcccatttgctttatttttcttggcagaatatgctaacatcttaataataaatactatt
tctacaattatcttttttggatcttctacaaaaatatttttacctcttacaacattattg
ttaataattaaagcttctcttctatcaattttatttttgtgaatccgagcctcataccca
cgatttcgatatgaccaactcatacacttagtttgaaaaaattttctaccaattacccta
gctttaactatatgacacattgctcttccaatttcttttcttttaattcccccaactatc
t
>Phasmahyla_exilis
ttgaacttaa---acattattcttccctttctttttgtaattcccattctcttagcagtt
gcattcctaacgctaattgagcgaaaagttttaggttatatgcaacaccgtaaaggacct
aatgtagtaggtccaataggtctgcttcaacccattgcagatggaattaaattatttatt
aaagaacctattcgcccatctacctcctcccaaaccctgtttcttattgccccaacaata
gctttagctttagccataattatctgaacgcctcttcccataccaatttcattttcagac
ataaatcttagtattttatttattcttgcattatctagtttaactgtatacactatttta
ggctctgggtgagcatcaaactcaaaatatgcactaattggagcacttcgagcagtagca
caaacaatttcatatgaagtcacgctagcccttattcttctatgcacaattcttctatca
ggtaattttacattacaaaattttaatattgtccaagaatcaacctgactcatttttcca
acttgacccttagctataatatgatatatttctacattggcagagactaatcgagcacca
tttgacttaactgaaggtgaatcagaactagtatcaggatttaatgttgaatatgctgga
ggcccatttgctttattcttcttagccgaatatgctaatattttaataataaataccatt
tctacaattatcttcttaggatcttctacaataatttttttaccacttacaacatcatta
ttaatagtcaaagcttcccttttatcaatcttatttttatgaattcgagcctcatatccg
cgatttcgatatgatcaacttatacacttagtttgaaaaaattttttacctattacctta
gctttaaccctgtgacatattgccctcccaatttctttacttctaactcctccaattatt
t
>Phasmahyla_cochranae
ttgaatctaa---atattatttttccccttctttttgtaattcccattctcttagcagtt
gcattcctaacgttaatcgaacgaaaagttctaggttatatacaacatcgtaaaggccct
aatgtagtaggccccataggactgcttcaacccattgcagacggaattaaattatttatt
aaagaacctattcgcccgtccacatcttcccaaactctatttcttattaccccaacaata
gccttagccctagccataattatctgaacacctcttcccatgccaatttcattttcagat
ataaatcttagtattctatttatccttgccctatctagcttaactgtatatacaatttta
ggttccggatgagcatcaaattcaaaatacgcactaattggagcacttcgagcagtagca
caaacaatttcatatgaggtcaccctagccctgattcttctatgcacaattcttttatca
ggtaattttacattacaaaattttaatattgttcaagaatcaatctgactcatctttcca
acttggcctttagctataatatgatatatctctacactagcagaaactaatcgagcacca
tttgacttaaccgaaggtgaatcagaactagtttcgggatttaatgttgaatatgctgga
ggtccatttgctttattttttttagcagaatatgctaatatcttaataataaacactatt
tctgcaatcatctttttaggatcttctacaataatttttttaccccttacaacatcatta
ttaataattaaagcttcccttctgtcaattttatttttatgaattcgagcctcatatcca
cgatttcgatatgaccaacttatacatttagtttgaaaaaattttctacctattacttta
gctttaactctatgacatattgctttaccaatttctttacttctaactccccccaccact
t
>Phasmahyla_jandaia
ttggatctaa---acattattctccctcttttttttgtaattcccattctcttagcagtt
gcattcctaacgttaattgaacgaaaagttctaggctacatgcaacaccgtaaaggacct
aatgtagtaggcccaataggactacttcaacccatcgcagatggaattaaattgtttatt
aaagaacctattcgtccatccacatcttctcaaactctatttcttattgctccaacaata
gccctagccctagccataattatttgaacccctctacccataccaatttcactttcagac
ataaatctcggtatcctatttattcttgcgctatctagtttaactgtatatactattttg
ggctctggatgagcatcaaattcaaaatatgcattaattggagcactccgagcagtagca
caaactatttcatacgaagtcaccctagccctaattcttctatgtacaattctcttgtca
ggtaattttacactacaaaattttaatattgtacaagaatcaatttgactcatttttcca
acttgacccctagctataatatgatatatttctacactagcagagactaatcgagcacca
tttgacttaaccgaaggtgaatcagaactagtttcaggatttaatgttgaatatgccgga
ggtccatttgccttattttttttagcagagtacgctaacatcttaataataaacactatc
tctacaattatctttttaggatcttctacaataatctttttacctctcacaacgttatca
ctaataactaaggcttctcttctatcaattttatttttatgaattcgagcctcatatcct
cgatttcgatatgaccaacttatacacttagtttgaaaaaattttttaccaattactttg
gctttaactctatgacacattgctttcccaatctctttacttcttacccctccaattact
t
>Agalychnis_hulli
ttgaatctaa---caattatccttccccttttttatattatccccattcttttagcagtt
gcattcctcacattagttgaacgaaaaattctcggctatatacaacaccgtaaaggcccg
aacgtagtcgggcccacagggcttctacaacccattgctgatggagtaaaattattcatt
aaagaacctattcgcccatctacatcttctcaaacattgtttcttgttgccccaacaata
gccttagctttagctataattatttgaattcctctaccaataccaatttcattttcagac
ataaacttaggaattttgtttattcttgcattatctagtttaactgtatacactattctt
ggttctggatgagcatcaaactccaaatatgctttaattggagctttacgagcagttgca
caaacaatctcttatgaggtcactctagctctcattcttttatgcactattcttttttca
gggaatttttcactacaaaactttaatattacacaagaatccatctgactaatttttcct
acttgacctctcgctataatatgatatgtctcttctttagccgaaactaatcgagcacct
tttgatttaacagaaggagaatcagaattagtttctggattcaacgttgaatatgctgga
ggcccatttgcattattttttttagctgagtacgccaacattttaataattaactctatc
tccgctattatctttttaggatcctcaaccatactcctcttgccattttcaacaacatca
ctaataattaaagcttccctattatcacttctatttttatgaattcgagcttcatatcca
cgatttcgttatgaccaacttatgcatttagtttgaaaaaattttttaccactcacatta
gctcttattctatgacatattgccctaccaatttctatacttataattcccccaattatt
t
>Agalychnis_moreletii
ttgaagcttc---tattaattcttcccctttttattattatttctattctcctagcagtt
gcattcctgacgctaattgaacgaaaagttttaggctatatacaacttcgtaaaggacca
aacgtcgttgggccaacaggactactccaacctatttccgatggtgttaaattatttatt
aaagaacctatccgcccatctacatcatctcaaaccctatttcttattaccccaacagca
gctcttgccttagcaataattatatgagtacctttacctataccaatctcattctctgat
ctaaaccttagtgtattatttattctcgcattatccagcttaaccgtatatactattcta
ggctctggttgagcatccaactcaaaatatgccctaattggagcacttcgagcagttgca
caaacaatttcatatgaagttactttagccctaattattttatgcactattcttctttca
ggcaattttacactacaaaatttttctattacacaagaatcaacttgacttatcttgcct
gtctgacctcttactataatatgatatatttcaactttagctgaaaccaatcgagctcct
tttgacctgacagaaggggaatctgaattagtttcaggttttaatgtagaatatgccgga
ggcccattcgcattattttttttagccgaatattcaaatatcttaataataaatactatt
tcagcaattattttctttggctcatccactataatacttctccctataacgacaatatca
ctaataactaaagcttccctgttatcaatagtatttttatgggttcgagcctcctatcca
cgatttcgatatgaccaacttatacacttagtttgaaaaaattttttaccaattacatta
gctttaacactatgatacattactttaccaatctctatacttataatccctccaactatc
t
>Agalychnis_annae
ttgaagcttt---tattgattcttcccctttttattattgtttccattctcctagcagtt
gcattcctgacgctaattgaacgaaaaatgttaggctatatacaacttcgtaaaggacca
aacgttgttgggccagtaggactacttcaacctatttcagatggtattaaactatttatt
aaagaacctatccgcccatccacatcctctcaagccttatttcttattgccccaacagca
gctcttgccttagccataattatatgagcacctttacctatacctatttcatactctgac
ctaaaccttagtgtattatttattcttgcattatctagcttaaccgtatatactattctt
ggttctggttgagcatctaattcaaaatacgctttaatcggagcacttcgagcagttgca
caaacaatctcatatgaagtcactttagccctgattgtgttatgcaccgttcttctttca
ggtaattttacgttacaaaatttttctattacacaagagtcaatttgacttattttgcct
gtttgacctctcgctataatatgatatatttctactttagccgaaactaatcgagcccct
tttgacttaacagaaggagaatctgaattagtttcaggttttaatgtggaatacgccgga
ggcccatttgcattattttttttagctgaatattcaaatatcttaataataaacactatt
tcagcaattatttttttcggctcatccactatattacttcttcctattacaacaatatca
ctaataactaaagcctccctactatcaatagtatttttatgagttcgagcctcctatcca
cgatttcgatatgaccaacttatacacttagtttgaaaaaattttttaccaattacacta
gctttaacactatgacatattactttaccaatttctatacttataattcctccaaccatc
t
>Agalychnis_callidryas
ttgaagcttt---tattaattctccccctttttattattatttccattctcctagcagtt
gcattcctgacgctaattgaacgaaaagtactaggctacatacaacttcgtaaaggacca
aacgtagttggaccaataggacttcttcaaccaatttctgacggcattaaactatttatc
aaagaaccaattcgcccatccacatcttctcaggctttatttcttattgccccaacagca
gcccttgccttagctataactatgtgaacacctttgcctataccaacctcattttctgat
ttaaatcttagtgtactatttattcttgcattatctagtctaaccgtatatactatttta
ggctctggttgagcatccaactcaaaata-------------------------------
------------------------------------------------------------
------------------------------------------------------------
------------------------------------------------------------
------------------------------------------------------------
------------------------------------------------------------
------------------------------------------------------------
------------------------------------------------------------
------------------------------------------------------------
------------------------------------------------------------
-
>Agalychnis_spurrelli
ttgaagcttt---tattaatcctccccctttttattattatccctattcttctagcagtt
gcattcctgacgctaattgaacgaaaaatgctcggctatatgcaacttcgtaaaggacca
aacgttgttggaccaataggattacttcagcctattgctgatggtgttaaattattcact
aaagagcccatccgcccatccacatcctctcaagctttatttttaatcgccccaacaata
gcccttgccctagcaataattatatgaacacctttacccatacccatctcattctctgat
ttaaaccttagcgtattatttatccttgcactatctagcttaaccgtgtataccattctt
ggttctggatgagcatccaactcaaagtatgctttaattggtgcacttcgagcagttgca
caaacaatttcatatgaagttaccttagccttaatcattttatgtactatccttctttca
ggcaattttacattacaaaacttttccattacccaagagtcaatttgacttattttaccc
gtttgaccacttgccataatatggtatatttcaactttagctgaaaccaatcgagcaccc
tttgatttaacagaaggggaatcagaattagtttcggggtttaatgtagaatatgccggt
ggcccattcgcactattttttctagccgaatattcaaatattttaataataaacactatt
tcaacaattattttttttggttcatctactatactctttctaccagttacagcaatctca
ttaataactaaagcctccctattatcaatagtatttttatgagtc---------------
------------------------------------------------------------
------------------------------------------------------------
-
>Agalychnis_saltator
ctcaagattt---tatatatgcttcctctttttattactctttctattctcctagcagtt
gcattcctgacgctaattgaacgaaaaatacttggctacatacaacttcgtaaaggacca
aacgtcgttgggccaataggtcttcttcaacctattactgacggtatcaaattatttatt
aaagagcctattcgcccatccacatcctctcaagctctatttcttattgcccccacaaca
gcccttgccctagctataattatatgagcgcctttacctataccactctcattttctgat
tttaatctaagcgtgctctttattctcgcattatctagtttgactgtctacactattctt
ggctccggatgggcatcaaattcaaaatatgctttaattggagcactccgagcagttgca
caaacaatctcatatgaagtcaccttagctctaattattttatgtactattcttctatca
ggtaattttacattacaaaatttttctactacacaagaagccatctgacttgttttacct
gcctgaccacttgccataatatgatatatctcaactttagctgaaaccaatcgagcacct
ttcgatctaacagagggggaatctgaattagtttcagggtttaatgtagagtatgccgga
ggcccatttgcattattttttttagctgagtactcaaatatcttaataataaatactatt
tcagctattatcttctttggttcgtccaccatattctttcttcccatctcaacaatttta
ttaataattaaagcctctcttttatcaatagtatttttatgaattcgagcttcctatcca
cgatttcggtatgatcaattaatacacttagtatgaaaaaattttttaccgattacatta
gccctaacattatgatatattactttacctatttctatacttatagttcctccaactatc
t
>Agalychnis_dacnicolor
ttgaagtttt---taattattctccctctttttattatcatctccattcttttagcagtg
gcattcctgacgctaattgaacgaaagatccttggctacatacaacttcgtaagggccct
aatgtagttggaccaataggactgctccaacctattactgacggaattaaactatttatt
aaagaacctatccgtccatccacatcttctcaaaccctatttcttattgccccaacagca
gctttagccttagcaataattatatgaacacctttacccatgccaatttcattttcagat
ttaaatcttagcgtattatttattcttgcactatctagtttaacagtatacactatttta
ggttctggttgagcatctaattctaaatacgccttaattggggcccttcgagcagtagca
caaacaatctcatatgaagtaaccctagctctcattattctatgcactgttctcttttca
ggaaactttactctacaaaacttttctattacacaagaatcaatttgactcattttccca
gcctggcctcttgctataatatgatatgtttcaactttagctgaaacaaatcgagcacct
tttgatttaacagaaggtgaatctgaattagtttcaggttttaatgtagaatatgctgga
ggcccatttgcgctattttttttagctgaatattccaatatcctgataataaacactatt
tcagcaattattttttttggttcatcaactacacttttctttactctcacaacaatctcc
ttaataattaaagcttcttttctatcaatattatttttatgaattcgagcctcttaccca
cgatttcgatatgatcaacttatacacttagtatgaaaaaattttttacctattacatta
gctttaacactttgacatatttctctgccaatttcaatacttataatccccccaattatt
t
>Agalychnis_lemur
ttgttcctaa---caacctttctcccccttttatatattatccccattctactagcagtt
gcatttctaacgctaattgaacgaaaagtacttggctacatacaacaccgtaaaggaccc
aatgtagttggcccaataggacttctacaacctatttcagacggagtaaaactatttatt
aaagaacccattcgtccttcaacttcctcccaaaccttatttttgattgccccaataata
gcattatccctagctataattatctgaacacccctaccaataccaatttcattttcagat
ataaacctaggtattttatttattcttgcgctatctagcctaaccgtttatacaatcctt
ggatctggatgagcatccaactctaaatacgctctaattggcgcactacgagcagttgca
caaacaatttcttatgaagtcaccctagctctgattattttatgcactattctcctatca
ggaaattttactctgcaaaattttaatattactcaagaatctatctgactaatcttcccc
acctgacctcttgccataatatgatatatttcaacactagctgaaactaaccgagcacct
tttgatttaactgaaggggaatcagaattagtttcaggttttaatgtagaatacgctgga
ggcccatttgcattattttttttagcagaatatgccaatatcttaataataaataccatt
tccacaattattttttttggctcatccaccttacttcttcttccaattacaacaacttta
ttaataactaaagcttccttactatctatagccttcttatgaattcgagcctcataccca
cgatttcgatatgatcaactaatacacctagtatgaaaaaatttcttaccaattacactg
gcgcttactctatggcatattgccttgccaatttcaataaccataactccaccaattatc
t
>Hylomantis_granulosa
ttgaacctaa---cactaattattccacttctctatattattcctattcttttagcagtt
gctttcttaacactaattgaacgcaaagttctcggttacatgcaacaccgcaaaggtcct
aatgtagtagggcctataggccttcttcaacctatcgcagatggggtaaaattatttatt
aaagaacccatccgcccatccacttcttcccaaaccctatttctcatcgcccctacaaca
gccctagccctagccataattatctgaacgcctttacccatgccaatctcattctcagat
ataaaccttggtatcttatttattcttgcattatctagcttaaccgtatacaccattctt
ggctctggatgagcatccaactccaaatatgccttaatcggagctctacgggcagttgca
caaactatctcttatgaagtcaccctagctttaattcttttatgtgtcattcttatgtca
ggcaactttacactacaaaattttaatatcacacaagaatctatttgactaatcttccca
gcctgacctcttgccataatatgatatatttcaacattagccgaaactaaccgagcacca
tttgatttaaccgaaggagaatcagagctagtctcagggtttaatgttgaatatgcagga
ggaccttttgcactattttttctagcagagtacgccaatattctaataataaacaccatc
tccacaattatcttcataggatcttccaccttaatttctcttcctatcacaacagctata
cttataaccaaagcctctttactatcaatagtctttttgtgagttcgagcctcctaccca
cgatttcgctatgatcaacttatacacttagtatgaaaaaactttttgccaatcacacta
gcccttaccctatgacatattgctttaccaatctccacgcttataattcccccaaccatt
t
>Lepidobatrachus_asper
ttgaaccttctacttattatttccccactctgctacatcgtcccaattcttctggcagtt
gcattcctaaccttaattgaacgaaaagtcttaggttatatacaacaccgcaaaggacct
aatattgtaggcccaataggactacttcagccaattgctgacggcgttaagttatttatt
aaagaaccaatccgcccagccacctcatcacaaactctattcctacttgccccaaccctt
gcactagcccttgccttaattatctgaaccccacttccaatgccaaccccattctcagac
ataaacctaggagtcctctttattctagctctctcaagtctaacagtttactccatccta
gggtcaggatgagcatccaattcaaaatacgccctaattggggccttacgagcagtagcc
caaactatttcatatgaagttacactggcacttattttactatgtgccatcttaatatcc
ggaaacttctcactacaaaactttaatattacacaagaatcaatttgactagttattcca
atttgacctctaactataatatgatttatttcaaccctcgccgaaacgaaccgagcccca
tttgacctcacagaaggagagtccgagttagtgtcagggttcaatgtagaatatgcagga
ggcccatttgcccttttttttcttgcagagtacgccaacattcttatgataaacacagtc
tcatgtatcattttttttggctcctcaactatcttatctttatttttttctactaccacc
ttaataacaaaagcagcactcttatcaatagtatttttatgagtgcgggcctcataccca
cgatttcgctatgatcaacttatgcatctagtttgaaaaaattttcttccactcacacta
gcccttacaatctgacacatctcttttccaatctctcttctattaatccccccaattaca
t
>Lepidobatrachus_llanensis
ttgaaccctctacttattatttctccactctgctacattattccaattcttctggcagtt
gcattcctaaccctaatcgaacgaaaagtcttaggttatatgcagcaccgaaaagggcct
aatattgtaggaccaataggactacttcagccaatcgctgacggcgttaaattattcatt
aaagaacccatccgcccagccacttcatcacaaaccctatttttactcgcaccaactctt
gccctagcccttgccataattatctggactccactcccaataccaaccccattttctgat
ataaatctgggggtcctatttatcttagctttatcgagcctaacggtctattccattctg
gggtcgggatgagcatctaattcaaaatacgccctaattggagctcttcgagcagtagcc
caaactatttcatatgaagttacactagcgcttattttactatgcgccattttattatcc
gggaattttacactacaaaactttaatattacgcaagagccaatttgattgattatccca
atctgaccgctagctataatatgatttatttcaaccctcgcagagaccaaccgagcccca
tttgacctaacagagggagaatctgaattagtgtcaggatttaatgtagagtacgcaggg
ggcccatttgccctattttttctcgcagagtacgctaatattcttatgataaatacagtc
tcctgcattattttctttggctcttctactattttatctttatttttatctactgctacc
ctaataacaaaagcagctttactatcaatggtatttttatgagttcgagcctcatatcca
cgatttcgatatgatcagcttatgcacctcgtttgaaaaaattttcttccgctcacacta
gctctcacggtctgacacatctcctttccaatttcacttctattaatcccccctattaca
t
>Chacophrys_pierottii
ttgaacctacttctaattatttcccccctctgctacattgttccaattcttctggcagtt
gcattcctcaccctaattgaacgaaaagtcctaggctatatacagcaccgcaaaggccct
aacatcgtaggtcccataggactactccaacccattgcagatggcgtaaaattatttatt
aaagaacccatccgaccggccacttcatcacaaactctattcctactagcccccactctc
gccctcgccctagccataattatctgaaccccactcccaatgcctacaccattttcagac
ataaacctgggtgttctatttattctagctctgtctagtctcactgtttactccatttta
ggctcaggatgagcatctaattctaaatatgccttaatcggggccctgcgagcagtagcc
caaaccatttcctatgaagtcacgctagcactcatcctactatgtgccattttattatca
ggaaactttaccctacaaaactttaatatcacacaagaacctatatgacttgcaatccca
atttgaccgctagccataatatgattcatctcaaccctcgccgaaacaaaccgagcccca
tttgacctaacagaaggagaatcagaactagtctcaggattcaacgtagaatatgcaggg
ggcccgtttgcactcttttttcttgctgaatacgccaatatcctcataataaatacagta
tcttgcattatcttcttcggctcatcaactctcctatccatgttcttatccactaccacc
ctaataaccaaggccgccctactgtcaatggtatttttatgggttcgagcctcctaccca
cgctttcgctacgaccaacttatgcacctagtttgaaaaaacttcctccccctcacgcta
gccctaacaatctgacacatttctttcccaatttcacttatgcttattccccctatcaca
t
>Ceratophrys_ornata
ttgaatcttcttctcctcgtctccccactttgctatatcatcccaattcttctggcagtt
gcattcctcacccttattgaacgcaaagttctaggctacatacaacaccgcaaagggcct
aatgttgtaggacccatgggacttctccaaccaattgccgacggaattaaactgttcatc
aaagaacctatccgccccgccacttcatcacaaaccctgtttctcctagctccaacccta
gcgttaaccctagctttaatcatttgaaccccacttcccatgcccgtcccattctcagac
ataaacctaggagtcttattcatcctagctctatccagccttacagtgtactcaattttg
gggtcaggatgagcatccaactccaaatacgccctaatcggagccctacgggcagtggcc
caaactatctcctacgaagtcaccctagcacttattttattatgtaccatcttactctcg
ggaaactttacgctgcaaaatttaaacatcacacaagaacccatatgactggccatcccg
atctgaccattagccataatatgatttatttctaccctcgccgaaacaaatcgagcacca
tttgatttaaccgaaggcgagtcagaactggtctcaggatttaacgtagaatatgcaggg
ggcccgttcgcgctattcttccttgcagaatatgctaacatcttaataataaacacagtc
tcctgtattatcttcctaggttcttcaaccctcatatatttatacgtctcttcaatcacc
cttatgaccaaagctgcactattatcaatagtcttcttatgggttcgagcctcataccca
cgctttcgctatgaccaactcatacacttagtatgaaaaaactttctccccctaacatta
gccctgacaatctgacatatctccttcccaatttctctcttatttatcccacctatcaca
t
>Ceratophrys_cranwelli
ttgaatattctcccactcatctccccactttgttttatcgtcccaattcttctggcagtt
gcattcctcacccttattgaacgcaaagttcttggctacatacaacaccgaaaaggacct
aatgttgtaggacccataggacttcttcaaccaatcgccgacggagtcaaactgttcacc
aaagaacccatccgccccgccacttcatcacaaaccctgtttctcttggccccaacccta
gcattaaccctggctttaatcatctgaaccccacttccaatgcccatcccattctcagac
ataaacctaggggtcttgtttatcctagctttatccagcctcacagtatactcaatttta
gggtcaggatgagcatccaattccaaatacgccctaatcggggccctacgggcagtggcc
caaactatctcctatgaggtcactttggcacttattttattatgcgccatcttgctttca
ggaaactttacactgcaaaacttaaacatcacacaagagcctatatgactagccatcccg
atctgaccattagctatgatatgatttatctccaccctcgccgaaacaaatcgagctcca
ttcgacttaaccgaaggcgaatcagaactggtctcaggattcaacgtagagtacgcaggg
ggcccgttcgcactatttttccttgcagaatacgcaaacatcctaataataaacacaatc
tcctgtgtcatctttctaggctcatcaacccttgtgtatatatacgtctcttcaattacc
ctcataaccaaagctgcattattatcaatagtcttcctatgagttcgagcctcataccca
cgttttcgctatgatcaactaatacacttagtatgaaaaaactttcttccattaacatta
gccctaacactctggcacatctccttcccaatttctctcttatttattccccctatcaca
t
>Ceratophrys_aurita
ttgaatcttcttctccttatttccccactttgttatattgtcccaattcttctggcagtt
gcattcctcacccttattgaacgaaaagtcctaggctacatacaacaccgcaaagggcct
aatattgtaggccctatgggactccttcagccaattgctgacggaataaaactatttatc
aaagagcctatccgcccagccacttcatcacaaaccctgtttctactagccccaacatta
gcattaaccctagccatagttatttgaacccccctaccaatacccaccccattctcagac
ataaacctaggagttttgtttgttctagcactatctagcctcacagtttactcaattctg
ggatcaggatgagcatccaactccaaatatgccctaattggagcactacgagcagtagcc
caaactatctcctatgaagtcaccctagcacttatcctattatgtgctatcttactctca
ggaaactttacactgcaaaactttaatatcacacaagaacccatatgactagccatccca
atctgaccactaactataatatgatttatctccacccttgccgaaacgaaccgggcacca
ttcgatttaactgaaggtgagtcagaactagtctcaggctttaacgtagaatacgcaggc
ggtccatttgcactcttctttctcgcagaatacgcaaacattttaataataaacacagtc
tcctgcatcatttttctcggctcctcaaccctattatcaatatttttttcttcatttact
atcataaccaaagccgccctattgtcgatagtctttctatgagttcgagcctcataccca
cgattccgctacgaccaacttatacacttagtatgaaaaaactttcttcccctaacacta
gccctaacaatatggcacatctctttcccaatttcttttttatttatccccc--------
-
>Ceratophrys_stolzmanni
ttgaatactttaatttttatttctcccctattttatattgtaccaattcttctggcagtt
gcattcctcaccctcattgaacgaaaagttctgggctatatacaacaccgcaaaggaccc
aacattgttgggcctgtcgggcttcttcaacccatcgctgatggagtcaagctttttatt
aaagaacccattcgcccagctacttcatcgcaaactctatttctactagctccaactctt
gccctagccttggctataattatctgaaccccgctccccataccaatcccattctcagat
ataaacttaggggtattatttgtcctagccctgtcaagcctcacagtatactcaatctta
ggatcagggtgagcatccaactctaaatacgccctaattggggccctacgagcagtagcc
caaactatttcctacgaggttacattagcacttattttactatgcacaatcctactctca
ggcaacttcaccctgcaaaacttcaacatcacacaagaatatatatgacttaccatcccc
gtctgacctctggccataatatgatttatttccaccctcgctgaaacaaaccgagcgcca
ttcgacctaacagaaggtgaatcagaactagtctctgggtttaacgtagaatatgcagga
ggaccattcgcattatttttccttgcagaatacgccaacatcttaatgataaacacaatc
tcctgcattatttttctagggtcctcaactctactgtccctaccactatcaaccctatct
cttatgactaaagctgccctactatccataacctttctatgagtgcgagcctcttacccg
cgattccgctatgatcaactcatacacctggtctgaaaaaactttctcccactaactttg
gccctaacaatctgacacatctccttcccaatctccttccttctcattcccccaatcaca
t
>Rupirana_cardosoi
-tgaaccccattcttattatttctacactatgctatattgtccccattcttctggcagtt
gcatttcttactcttattgaacgaaaagttcttggctacatacaacaccggaaaggaccc
aacattgttggtcctacaggacttcttcaaccaattgcagacggagtaaagctatttatt
aaagaaccaattcgcccctcaacatcatctcaaaccctatttcttattaccccaacacta
gccctagccctagccataattatttgaacccccctcccaatacccatctccctatcagat
ataaacctaggagttctatttattctagccctatctagcctgacagtttactcaatttta
ggctcaggatgagcctctaattcaaaatacgccttaattggggccctacgagcagttgca
caaaccatctcctacgaagttacccttgcacttatcttattatgcgcaatccttatatct
ggtaacttcacacttcaaaattttagcatcacacaggaacctatttgattaattattcca
atttgaccactagctataatatgatatatctcaaccctcgccgaaactaaccgagcacca
tttgacttaactgaaggcgaatctgaactagtctcaggctttaatgtagaatatgccgga
gggcccttcgccctattttttcttgcagaatacgctaatattttgataataaatacaatt
tcctccatcatcttcttaggctcatctgtctattcatcaacaacttttaccaccattaca
ctaataattaaagcctctctcttatctatactatttctatgaattcgagcatcatatccc
cgatttcgatatgatcaacttatacacctagtctgaaaaaattttctcccattaacacta
gctctaacaatctgacatattgccttcccaatctctatactttatattccaccaattaca
t
>Rhinella_granulosa
ttgaacctttatttagctatctctacactttgttatattgcaccaattcttctggcagtt
gcttttctcaccctcattgaacgcaaagtactcggctacatgcaacaccgaaaaggacct
aacattgttggcccagtaggccttctacagccaattgcagacggagttaaactgtttact
aaagagccaattcgaccatcaacctcatcccaaacactgtttctgctagccccagcaata
gccctatctctagcaataattatttgaaccccaattcctatacctctatcgctttctgat
ataaacttaggagttatatttttactagccctttcaagcttaaccgtttattctattcta
ggttcaggttgagcctcgaattctaaatacgctttaattggcgccctacgagcagtagca
caaacaatttcatatgaagttactctcgcccttattcttttatgcaccattctcttatca
ggtaacttctcccttcaaaattttagcatcacccaagaaccaatttgattaattattcca
acctggccgttagccataatatgatatatttcaaccctagcagaaacaaaccgagcccca
tttgatcttactgaaggggaatctgaacttgtctcaggatttaacgtagaatatgcagga
ggaccatttgccctatttttccttgctgaatacgccaatattctcataataaatacaatc
tctgccatcatcttcttagggtcttccactctcattctattatcatttaccacaacatca
ctgatgtttaagtctgctattctttcaatagtttttttatgagttcgggcctcttatcca
cggtttcgttatgatcaacttatacatctagtttgaaaaaactttcttcctctaacacta
gctcttacaatctgatacatttcactcccaatttcacttttatttacaccaccagtgtcg
t
>Rhinella_dorbignyi
ttgaacctttatttagctatttccacactttgttatattgcaccaattctcctggcagtt
gcttttctcacccttattgaacgtaaagtactcggctacatgcaacaccgaaaaggacct
aacattgttggcccaatgggtctcctacagccaattgcagacggagtcaaactatttact
aaagagccaattcgaccatcaacctcatcccaaacattattcttactagccccaacaata
gctctatcactagcaataattatttgaaccccaattcctatgcctctctctctctctgat
atgaacttaggggttatgtttttactagccctttcaagcttaactgtttattctatttta
ggttcaggctgagcttcaaattctaaatacgccctgattggtgccctacgagcagtagca
caaactatctcatatgaagttacgctcgccctcattcttttatgcaccattcttttatca
ggtaacttctcccttcaaaattttagcattacccaagaaccgatctgattaattatccca
acctgaccgttagccataatatgatatatctcgaccctagcagagacaaaccgagcccca
tttgacctcactgaaggagaatctgaacttgtctcaggattcaatgtagaatatgcagga
ggaccatttgccctatttttccttgccgagtacgccaacatccttatgataaacacaatt
tctgccatcatcttcttaggatcttccactcttatcctgctatcatttactacaacatca
ttaatatttaaatctgctattctttccatggtttttttatgaattcgagcctcttatcca
cgatttcgttatgatcaacttatacatctagtttgaaaaaattttcttcccctaacacta
gcacttacaatctgatatatctcattcccaatttcacttctatttaccccaccaatatcg
-
>Rhinella_major
ttgaacctttatttagctatctccacactttgttatattgcaccaattctcctggcagtt
gcttttctaaccctaattgaacgcaaagtacttggctatatacaacaccgaaaaggacct
aacattgttggacccataggtcttctacaaccaattgcagacggagttaaactatttact
aaagagccaattcgaccatcaacctcatcccaaacattatttttattagccccaacaata
gccctttcactagcaataattatttgaacccctattcctatgcctctatctctctctgat
ataaatctaggagttatgtttttacttgccctttcaagcttgaccgtctattctatttta
ggctcaggctgagcttcaaattctaaatacgccttaattggtgctctacgagcagtagca
caaactatttcatatgaagttactcttgctcttattctcttatgcactattcttttatca
ggtaatttttctcttcaaaacttcagcatcacccaagaaccaatatgattaatcattcca
acctgaccattagccataatatgatatatttcaaccctagcagagacaaaccgagcccca
tttgacctcactgaaggagaatctgaacttgtttcagggtttaacgtagaatatgcagga
ggaccatttgccctatttttcctcgccgaatatgccaacatccttataatgaacacaatc
tctgccgtcattttcttaggatcttccacccttattctactatcatttaccacaacatca
cttatatttaaatccgctattctttcgatagtttttttatgaattcgagcctcttatcca
cggtttcgttatgatcaactcatacatctagtctgaaaaaattttcttcctctaacacta
------------------------------------------------------------
-
>Odontophrynus_americanus
ttgaacctcttatatatcatctcccccctatgctacatcgttccaattcttgtggcagtt
gcattcctaacccttattgagcgcaaagtacttggttatatacaacaccgcaaagggcct
aacattgtaggacccacaggcctccttcaaccaatcgctgacggagtaaaactgttcatt
aaagagcccatccgaccaactacctcctcacaaaccttatttttactaaccccaacccta
gccttagctttagcgataattatttgaaccccccttcctataccaacatcattttcggat
ataaacctaagcatcttattcatcttagcattatcaagcctaatagtctattctattctg
ggctcaggatgagcatcaaactctaaatatgccctaattggtgccctacgggcagttgca
cagataatttcatatgagattactctcgcactcattctactatgtgcagttttattatca
ggaaacttcacacttcaaaactttaatgtcgcccaagaacacatatgattagctatccct
atttgaccattagcaataatatggtatatctcaaccttagcagaaactaatcgagcacca
tttgacctaacagagggggaatctgagttagtgtcaggatttaacgtagaatatgcaggg
ggcccctttgcactattttttctagcagaatatgccaacatcttaataataaacaccatc
tctgccattattttcttcgggtcatcatccctcatttttttaccaatatcaaccattatt
atcatatctaaagccgctattctatcagcaatctttctatgggtccgagcctcgtaccca
cgatttcgctatgaccaattaatgcacctcgtatgaaaaagtttcctacctctaaccctt
gccctaacaatttgacacattgtattcccaatctctctcatattcatcccaccaaattcc
t
>Aplastodiscus_leucopygius
ttgaacctcctatctttcctttttcccctaagctatattgtccctattcttcttgccgtc
gcattcttaaccctattagaacgcaaaaccctaggatatatacaacaccgtaaaggcccc
aacgttgtaggtcccactggcctccttcaacctatcgctgacggcgtaaaactatttact
aaagaacctattcgtccaacaacctcatcacaaacactctttctcttagcccccacactt
gccctcagcctagcaataactatctgaactcccttacctatacccacctctttttcggac
ataaacctcagcatcttatttatcctagccctctctagtttaacagtttatgctatccta
gcctcaggctgagcctcaaactctaaatatgccttaattggagccctacgagcagttgca
caaacaatttcatatgaagttacactcgctcttattctactatgcaccattctattatca
ggaaattttactatacaaaactacaatatttcacaagaagcaatctgactaattatccca
atatgacctctagctataatatgatacatctcaacccttgcagagactaaccgagcccca
ttcgacttaaccgaaggagaatcagaactagtctcaggctttaatgtagaatatgcagga
ggcccatttgcactgttttttctagcagagtacgctaatattcttataataaacacaatt
tcagctattatttttttaggcacctcaacccttctttttttatcctacacaaccccccta
ctcattattaaggcaaccttactatctatattcttcttatgagttcgagcctcttaccca
cgatttcgctacgaccaattaatacacttagtatgaaaaaactttcttccactcacccta
gcacttacaatgtgatatattaccctcccaatttcttcactcttaactccccccaccaca
t
>Scinax_catharinae
ttgaacctacctataatttttaaaactctgttatatattgtccctattttgcttgcagtt
gcatttttaacccttctggagcgtaaaattctagggtatatacaacaccgaaaaggacct
aatgttgtaggccccataggactgtttcaaccgatcgccgatggtattaaattgttttct
aaagaaccaatccgcccatcaacctcctcccaaaccctttttctgcttgccccaactctc
gccttgtcccttgccatggtaatttgaacccccctcccaatacccctgtccttttcggat
ataaaccttagcatcttatttattcttgctttatcaagtctaacagtttattcaatttta
ggatcagggtgagcatcaaattctaagtatgctcttattggggccctacgagcagttgca
caaaccatttcttatgaggtcgccctggctcttattctcttatgcgctatccttttgtca
ggaaacttcacgctacaaaattttaacattattcaagagtcaatttgacttattgtccct
gcctgacccatagcaatgatatgatttatttcaacccttgcagaaactaaccgagcacca
tttgacctcaccgaaggtgaatccgaactagtttctggctttaacgttgaatacgccgga
ggcccatttgcactattttttctagcagaatatgctaatatccttataataaacacaatt
tcaacaattgtcttcttagggnnnnnnnnnnnnnnnnnnnnnnnnnnnnnnnnntttctt
ctcatgacaaaagcagcatcgctatcagttgtcttcttgtgagta---------------
------------------------------------------------------------
------------------------------------------------------------
-
>Nesorohyla_kanaima
ttgaacataacatttttcattcttcccctgtgctacattatcccgatcctacttgcagtt
gcattcctaaccctaattgaacgtaaagtactgggctatatacaacaccgtaagggcccg
aacgtcgtaggccccactggcgttctacaaccaatcgctgacggagtaaaactttttatc
aaagaaccagttcgaccatctacctcctcacaaaccttattcctattttcccctatacta
gccctaacccttgcactcattatctgaaccccccttccactaccaacatctttatccgat
ataaacctaagtatcttgtttattctagccatttcaagcctaaatgtttactctctctta
ggctcaggctgagcatccaactccaaatacgccttaatcggagccttacgagcagttgca
caaactatctcttatgaggttacactagctctcatcttactatgcactgtacttctctcc
ggaaacttcacattacaaaacttcaacatcactcaagaacccatctgacttattatccca
gtctgacccttagctataatatgattcatctcaaccctagccgaaacaaaccgagctccc
tttgacttaaccgaaggagaatcagaactagtctccggctttaatgttgaatatgcaggg
ggcccatttgcactcttctttctagccgaatacgccaacatcctgataatgaataccatc
tccactattatttttttaggttcatccctccttatttttcttcccattaccaccatttca
ctaatactgaaagccgccctactatctatactttttctatgggtacgagcctcctaccca
cgatttcgctatgaccaactaatacatctcgtatgaaaaaattttttgcccctcacactt
gccctcacattatgacacatcattttgcctatttcaactctacttattcccccaatcaca
t
>Leptodactylus_mystaceus
ttgaacatca---ctattactctccccnttctttacattgtccccattctcctcgcagta
gcatttcttaccctgatcgaacgcaaagtactaggctacatacaacatcgtaaagggccc
aatattgtaggcccaacaggacttctgcaaccaatcgctgatggggtaaaactatttatt
aaagagccaattcgcccatctacctcatcacaaactttatttcttctggccccaaccatg
gccctggctctagctataattatttgaaccccgctgccaatgcccctatctttatctgac
ataaacctggggatcctatttattcttgccctgtccagcctaacagtctactctattttg
ggatcgggctgggcctcaaattcaaaatacgcccttattggagccttacgagcagttgca
caaaccatctcttacgaagtcacccttgccctgatcctattgtgcagtatcttgctgtcc
ggaaatttcacattacaaaacttcaatgttacccaagaatcagtctgactcattatccca
atctgacccctagccataatgtggtatatttccaccctagcagaaacaaaccgagcccca
tttgatttaacagagggggagtctgaactagtctccggcttcaatgtggaatacgccgga
ggaccatttgccctgtttttcctggctgaatacgccnatattcttataatgaatacgatc
tcggcaatcatttttttaggctcctccgcactaattcttcttcccctcacaacaattagc
ctaataacaaaagccgcccttttttctcttgtctttttatgggttcgagcatcatacccg
cgattccgttatgaccagctcatgcacctagtttgaaaaaattttctaccntttaccctc
gccctcacaatctgacacgttgcccttccaatctcatttttatttatccccccccttaca
t
>Litoria_rubella
ttgaacctactaaatttaatttcttcacttatgtatattgttccaattttgttagcagtt
gcattcttaacccttattgaacgtaaagttctaggatatatacaacaccgtaaaggcccc
aat---------------------------------------------------------
------------------------------------------------------------
------------------------------------------------------------
------------------------------------------------------------
------------------------------------------------------------
------------------------------------------------------------
------------------------------------------------------------
------------------------------------------------------------
------------------------------------------------------------
------------------------------------------------------------
------------------------------------------------------------
------------------------------------------------------------
------------------------------------------------------------
------------------------------------------------------------
-
>Gastrotheca_pseustes
ttgaacctattttcttttatctcccctctatcttttattgtgcccattcttttagcagtt
gcttttttaaccctcattgaacgaaaagtcctagggtatatgcaacaccgcaaaggcccc
aatgtagttggcccaacaggccttctccagcctatcgccgacggagttaaactatttacc
aaagaacctatccgtccgacagcctcgtcacaaaccctttttttaattgcccccaccatg
gcacttgccctcgcaataattatttggacccccctgcccatacccagcccactttcagac
ataaacctaagcatcatatttattctagccctctctagcctgactgtctattctattcta
ggctcaggatgagcctcaaactctaagtacgcattaatcggagcattacgagcagttgcc
caaaccgtgtcgtatgaggtcacactggctcttatccttctttgtacaattctcatgtcg
ggcaacttcaccctccaaaacttcaacatcacccaagagcccctatggctaatttttccc
ctttgacccttggccataatatgatttatttccaccctagctgaaaccaaccgagcccca
tttgacctaacagaaggagagtcagaactagtttcaggcttcaatgtagaatacgccgga
ggaccatttgcattattttttctagcagagtacgccaatatcctcatgattaacaccctc
tccactatcctctttttcggctcctcccccctcatgtttttgcccctttcaacccttact
ctaatagctaaggcctcccttctctctatgttatttttatgaatccgagcctcctaccca
cgatttcggtatgaccaactaatacaccttgtttgaaaaaacttcctaccccttacacta
gccctaacaatctgacacgtctccttccctctcaccctgctacttatccccccaattaca
t
>Litoria_meiriana
ttgaacttttttaattttatttcttttactttttttattattccaatcttactagcagtt
gcatttcttacgctagttgaacgcaaagttttaggatacatacaacaccgaaaaggacct
aacattgtaggtccaactggactccttcagccaattgcagacggagtaaaactttttatt
aaagaaccaattcgaccctcaacctcctctcaaaccctatttttattagccccaataata
gccttttctttagctatgattatctgaaccccaatccctatgcccatcccattttctaat
ataaacctaagcattctatttattcttgctttatcaagcctaactgtctatgctacctta
gggtcaggatgagcatctaactccaaatacgccttaatcggagcccttcgagcagttgct
caaaccatttcatacgaagtcacccttgctcttattcttttatgcgccattttaatatca
ggcggattttacctacaaaattttaataccacacaagaacctatttgactagcaattcca
ctttgaccaataaccataatatgatacatctcaacactagcagaaactaatcgagcacct
tttgatttaacagagggggaatccgaattagtttccggttttaacgtagaatatgcagga
ggaccatttgctttatttttcttagccgaatatgctaacattttaataatgaacactatt
tcaaccgtaatttttttaggctcatcaattactctatttccttcactaatgaccctttca
cttataaccaaagccgcacttttatctatgtcttttctatgagtgcgtgcctcttaccca
cgatttcgatatgatcaattaatacacctagtatgaaaaaactttcttcctatcacctta
gccctcacaatttgacatatttctataccaatcgcatgtctatttttacccccaataata
t
>Dendropsophus_nanus
ttgaacctaataactattattctctcattatgttacattgcccctattcttttggcagtt
gcttttcttacgcttattgagcgcaaagttttaggctacatacaacaccgaaaaggccca
aatatcgttggcccaataggcctcttacaaccaatcgcagacggcatcaaacttttcatt
aaagaacctatccgaccttcaacctcctctcaaaccctattcctaattaccccaacaata
gcccttaccctagctataattatctgaacccccttacctatacccctagccttctcagat
ataaaccttggagttctttttattttagccctatcaagtttaacagtttattctatcctt
ggctcagggtgggcttcaaactccaaatatgctctcattggagcacttcgagcagttgca
caaacaatctcatatgaagtaacactagcattaattctcttatgcacaattcttctctcg
ggcaactttaccctacaaaatttttgtatcacccaagaagccatctggataattatcccc
gcatgacctctagcaataatgtgatttatttcaaccctagccgagactaaccgagcccca
tttgatttaactgaaggggaatctgaacttgtttcagggtttaacgtagaatatgcaggg
ggaccatttgccctattttttcttgcagaatatgccaacatcctaataataaatactgtt
tctgcaattattttcctaggctca---attgtttacaccccagccattacaactatagcc
cttataacgaaagcctcattaatatctatactgtttttatgggtccgagcctcataccct
cgttttcgatatgatcaacttatacacctagtttgaaaaaactttttacccctaacctta
gcatttacaatctgacatattgccttcccaattgcatccatgattatccccccaaccaca
t
>Boana_crepitans
ttgaatctaacatcacttattctccctttgtgctttattgccccaattttacttgctgtt
gcatttttaactttaattgaacgaaaaaccctaggctacatgcaacaccgaaaaggaccc
aacatcgttgggcccacgggacttctgcagccaattgctgatggtattaaattgtttatt
aaagagccaattcgaccagctacttcatcacaaacactttttcttcttgcgccaaccctt
gccctcagtctagccataattatttgaaccccccttccaatacccacttccttctcagat
ataaaccttggagttatgtttattctggccttatccagtttaacagtatatactatttta
ggctcaggatgagcttcaaactcaaaatatgctcttattggagctttacgagcagttgca
caaactatctcttatgaggtcacccttgctttaattctcttgtgcacaattctcctatca
ggaaactttttacttcaaaacttcaacatctcacaagaagccatctgatttgttgttcca
atatggccgctggctataatatgatacatctcaaccctagccgaaaccaatcgagccccg
tttgatttgacagaaggcgaatccgaactagtttcagggtttaacgttgaatacgccgga
ggcccattcgcattatttttcttagctgagtatgctaatatccttataataaataccatc
tcagccattatcttttttggctcatccactactttattcttattaaacacaactgcccca
cttataacaaaagcagccctattgtcagctctattcttatgggtccgagcctcataccct
cgatttcgctatgaccaacttatacacctagtctgaaaaaattttttacctgtaacctta
gcactaacaatttgatatgttgctcttccaatttctattgttatttccccaccagtttta
-
>Hyloscirtus_armatus
ttgaaccttttgcaacatattataccactatgctatattgttcctattttgattgctgta
gcattttttactcttattgaacgaaaagtcttaggctacatacaacaccgaaaagggcca
aacattgttggtcccacaggacttcttcaacctgttgctgatggcgttaaactatttatt
aaagaaccaattcgcccttctacatcatcccaaacactttttcttctagccccaattctt
gcccttaccttagcaataattatttgaaccccactacctatacctctatccctgtcagac
ataaaccttggtattctatttatcttagctatttcaagcctgactgtctattcaatttta
ggttcaggttgagcatcaaattctaaatacgctctaatcggagctctccgggcagttgca
caaacaatctcctacgaagtaactctagcccttattctattatgtgctattttgttgtca
ggaaactttacccttcaaaattttaatactactcaagaatcaatttgacttattattcca
atttgacccctagcaataatatgatacgtttcttcactagctgaaaccaatcgcgcccca
tttgatttaacagagggtgagtctgagctagtttctggctttaacgtagagtatgcagga
ggcccctttgcacttttttttctagcagaatattctaacatcttaataattaatacacta
tccgccgttatctttatgggctcgtcatcaattattatcctcccatttgctacaacaacc
ttgatatttaagggggccctgttatcaatagtttttttatgaattcgagcctcctatcca
cgttttcgttatgaccaactaatgcatttagtatgaaaaaacttcctccctctgacacta
gcccttacaatctgacacattgcctttcctatttctacccttttaactcccccaatcaca
t
>Hemiphractus_scutatus
ttgaatccatatctcttaatttctcccctactctacgtaatccctattttattggcagtt
gcctttttaaccttaattgaacgcaaagttttaggctacatacaacaccgtaaaggacct
aatattgtaggccccataggccttgttcaaccaatcgctgacggagtaaaactatttatt
aaagaacccattcgcccagcatcatcagctcagacgttatttttaatttcccccacacta
gcattcaccttagcaataattttatgaacccctctccccatgcccacctccctctcagac
ataaatttaagtatcctatttattcttgcactctccagcttaatggtttactcaatttta
gggtcaggttgagcatcaaactcaaaatacgccttaattggtgctcttcgagcagttgcc
cagactatttcttatgaggtaacactagccctcattatcctctgcactattctcctttca
ggtaacttctccctacaaaacttcaacattacacangaagcctcatgattaatttttccc
atatgacccctcaccatgatatg-------------------------------------
------------------------------------------------------------
------------------------------------------------------------
------------------------------------------------------------
------------------------------------------------------------
------------------------------------------------------------
------------------------------------------------------------
-
>Paratelmatobius_poecilogaster
ttgaatttaa---ctgctatttctcccctctgctacattattccaattctactagcagtt
gcctttttgactctcatcgagcgcaaagtcttaggttatatacaacaccgtaaagggccc
aatgtagtcggaccccaaggactacttcagcccattgctgatggagtaaaactctttatt
aaagagccaattcgaccagccacctcatttcagacactctttctcttggcccccactttt
gcattcgccctggccatgattatctgaacacctcttccaatacccatctccctctccaac
ataaatctaggggtattatttatcctagccttatccagtctcaccgtctattcgatttta
ggttctggctgagcatctaactccaaatacgccttaattggggcactccgggcagttgca
caaactatctcctacgaagtcacccttgccctaattctcttatgcactattctcgtgtca
ggtaactttacacttcaaaacttcaatattacccaagaacccctgtgacttattgtcccc
gcctggccccttgcttttatatgatttatctctaccctagccgaaaccaatcgagcacct
tttgaccttactgagggcgaatctgaactagtctcaggatttaatgttgaatacgccgga
ggcccctttgcactgtttttcctagccgaatacgcaaatattttgataataaatacaatc
tcgtctattatctttttgggatcctcagccctaggatttttgttactaacaacaaccacc
ctgataaccaaagcagccctgttatctatagtatttctctgggtccgagcctcatacccc
cgattccgatatgatcaacttatgcacttaatatgaaaaaattttcttcccctcaccttg
gccctaactatttgacacattacttttcctctagctctactctttatcccccccatcacc
t
>Duellmanohyla_rufioculis
ttgaaattcattatattcatttggcccttactctatatcacccccattcttattgctgtc
gcgtttctcaccctggtggagcgaaaattgctaggttatatacaataccgcaagggcccc
aacgtagttgggccaatgggcctacttcaaccgattgcagacggaatcaaactctttatt
aaagaacctattcgcccatcgacctcctcccaaaccctatttctcctaaccccaacactt
gctcttacccttgcaataatcatctgagtccccctcccaatacccatccccctctctgat
ataaacctaagcattctattcattcttgccctctccagcataatagtgtactcaatccta
ggctcaggatgagcatcaaattcaaaatacgcattaattggagcattacgagcagtcgca
caaaccatttcatacgaagtcacactagcccttattctcctttgcaccatcttactagta
ggaaattttactttacaaaattttagtgctacacaagaacccatctgactcatctttcca
gcttgacccctagccataatatggtacatctcaacactagctgaaactaatcgagcacca
tttgatttaaccgagggggaatctgaacttgtgtcgggatttaatgttgaatatgcaggc
ggaccatttgcactattttttttagcagaatacgctaacatcctcataattaatacaatt
tcagttatcatctttttaggctcttcc---------cctcttccttcaaccacagtccct
attgttacaaaaacaacactattgtcaatagcctttctatgaatccgagcctcc------
------------------------------------------------------------
------------------------------------------------------------
-
>Cryptobatrachus_remotus
atgaatttgtacccttttatcctccccctctgttttattgttcctattctcttagcagta
gccttccttacactactagagcgaaaagtattgggatatatacaacaccgaaaaggccct
aacattgtcggccctacaggcactctccaaccaattgctgatggaattaaactatttatt
aaggaacctattcgtccttcctcagcatcacaaacactttttataattactcctgcctta
gccctaaccattgcaataatcatttggactccactacctatgcccactcctctttcagac
ataaaccttggagtcctatttattttggccttatcaagtcttatagtttacgcaatttta
ggatctggttgagcctcaaattcaaaatatgccctaattggagccctacgagcagtagca
caaacaatttcatatgaagttactctagcactaattcttctttgcacaattctcttgtca
ggcaatttttcttta---------------------------------------------
------------------------------------------------------------
------------------------------------------------------------
------------------------------------------------------------
------------------------------------------------------------
------------------------------------------------------------
------------------------------------------------------------
------------------------------------------------------------
-
>Hemiphractus_proboscideus
ttgaatatacccccaattgtctcccccctaaactatattatcccaattttattggcagtc
gcctttttaacacttattgagcgcaaagttttaggctatatacaacaccgaaaaggacct
aatattgttggcccaatgggactcttacagccgatcgctgacggggtaaagttgtttatt
aaagaacccattcgcccagccacagcgtcccaaacactatttctgctttccccagctata
gcctttactatcgccataattatttgaacgccactccccctaccactcccccttttagat
ataaaccttggggtcttatttatcttagcgctttctagcttaaccgtatactccaccctt
ggctccggttgggggtcaaactccaaatatgccctaattggtgccctacgagcagttgcc
cagaccatctcatatgaagtcacacttgctctcattatcttgtgtgctgttcttatatct
ggaaattttactttacaaaacttcagcatcacccaagaagctatctgactttcagccccc
gcctggccactacttataatgtggctaatttctacactagcagaaactaatcgagcccca
tttgatcttaccgagggcgaatctgaattagtgtccggatttaacgtagaatatgctggg
ggcccatttgctatattttttctagccgaatacgccaatattcttataataaacacaatt
tctacaattatttttttggggtcctcaaccctactctccctacctcactccaccgccacc
cttataaccaaaacctccattatagctatgttatcct-----------------------
------------------------------------------------------------
---------------------------------------------------------atg
g
>Gastrotheca_fissipes
-aaaacatgt---tatatattctacccttactttttattgccccaattttgttagccgta
gccttcttaactctaattgagcgtaaagtattgggatatatacaacaccgtaaaggacct
aatgtagtagggccaaccggaattatacaacctattgctgacggggtcaaactttttatt
aaagagcccattcgccctattacttcatctcaaattctatttatagcctctcccctaata
gcctttacactagcaataatcatctgaatgcctctcccactacccaacccccactcagac
ataaacttgacaattctatttattttagcaatttctagtctcactgtatattctatctta
ggctcaggctgagcatcaa-----------------------------------------
------------------------------------------------------------
------------------------------------------------------------
------------------------------------------------------------
------------------------------------------------------------
------------------------------------------------------------
------------------------------------------------------------
------------------------------------------------------------
------------------------------------------------------------
------------------------------------------------------------
-
