# Supplementary material for: Marine introgressions and Andean uplift have driven diversification in neotropical Monkey tree frogs (Anura, Phyllomedusinae)
Source: PeerJ. 2024 Apr 16;12:e17232. doi: 10.7717/peerj.17232 (PMC11027904; doi:10.7717/peerj.17232)
Supplement: Supplemental Information 2 — Aligned sequences for all 13 genes utilized (12S, 16S, CXCR4, cytb, NCX1, ND1, ND2, POMC, RAG1, RHOD, SIA, SLC8A3, TYR). [file peerj-12-17232-s002.zip › F_tRNAIle_aln.fasta]

>Phasmahyla_cochranae
ggaaacgtgcccgaaaaa-taaggacctccttgatagggagaacaataggggttcaaacc
ccctcgcttcc-t
>Agalychnis_dacnicolor
ggaagcgtgcctgaaagt-taaggatctccttgataaggggaataataggggttcaaacc
ccctcacttcc-t
>Chacophrys_pierottii
ggaaatgtgcccgaaaga-taaggacctctttgataaagagacccataggggttcgagtc
ccctcacttccat
>Osteocephalus_leprieurii
ggaagtgtgcccgaaaga-taaggacctccttgatagggaggataataggggttcaaacc
ccctcgcttcc-t
>Phyllomedusa_neildi
ggaagcgtgcctgaaaga-taaggatctccttgatatggagaacaataggagttcaaacc
ccctcacttcc-t
>Nyctimystes_narinosus
ggaagcgtgcctgaaaga-taaggacctccttgatagggagaactataggagttcaaacc
ccctcgcttcc-t
>Pithecopus_azureus
ggaagcgtgcctgaaaga-taaggatttccttgatatggaaaacaataggggttcaaacc
ccctcacttcc-c
>Trachycephalus_mesophaeus
ggaagtgtgcctgaaaga-taaggacctccttgatagggaggacaataggggttcaaacc
ccctcgcttcc-t
>Agalychnis_hulli
ggaaatgtgcctgaaaga-taaggatccccttgatagggggaacaataggggttcaaacc
ccctctcttcc-t
>Rupirana_cardosoi
ggaagcgtgcccgaaaga-taaggacctccttgatagggagaacaataggggttcaaacc
ccctcacttcctt
>Phyllomedusa_distincta
ggaagtgtgcctgaaaga-taaggatctccttgatatggagaacaataggagttcgaacc
ccctcacttcc-t
>Ceratophrys_stolzmanni
ggaaatgtgcccgaaagt-taaggacctctttgataaagagaaccacaggggttcaaatc
ccctcacttccat
>Phyllomedusa_sauvagii
ggaagcgtgcctgaaaga-taaggatctccttgatatggagaacaataggagttcgaacc
tcctcacttcc-t
>Paratelmatobius_poecilogaster
ggaagcgtgcccgaaaga-taaggacctccttgatagggagaccaataggggctcaaacc
ccctcacttcc-t
>Phyllomedusa_tetraploidea
ggaagcgtgccttaaaga-taaggatctccttgatatggagaacaataggagttcgaacc
ccctcacttcc-t
>Pithecopus_ayeaye
ggaagcgtgcctgaaaga-taaggatctccttgatatggagaatcataggggttcaaacc
ccctcactccc-t
>Pithecopus_rohdei
ggaagcgtgcctgaaaga-taaggatctccttgatatggagaataataggggttcaaacc
ccctctcttcc-c
>Lepidobatrachus_llanensis
ggaaatgtgcccgaaaga-taaggacctctttgataaagagaaccataggggttcgagtc
ccctcacttccat
>Nyctimantis_siemersi
ggaagtgtgcccgaaaga-taaggacctccttgatagggaggataataggggttcaaacc
ccctcgcttcc-t
>Callimedusa_tomopterna
ggaagcgtgcctgaaaga-taaggatctccttgatatggagaacaacaggggctcaaatc
ccctcacttcc-t
>Callimedusa_ecuatoriana
ggaaacgtgcctgaaaga-taaggatccccttgatagggggaacaataggagttcaaatc
ccctcgcttcc-t
>Phyllomedusa_burmeisteri
ggaagcgtgcctgaaaga-taaggatctccttgatatggagaacaataggagttcaaatc
ccctcacttcc-t
>Phyllomedusa_vaillantii
ggaagcgtgcctgaaaga-taaggacctccttgatatggagaacaataggagttcaaacc
tcctcacttcc-t
>Aplastodiscus_leucopygius
ggaagtatgcctgaaagc-taaggacctccttgatagggagaactataggtgttcaaacc
accttacttcc-c
>Nyctimantis_brunoi
ggaagtgtgcccgaaaga-taaggacctccttgatagggaggacaatagaggttcaaacc
ccctcgcttcc-t
>Ranoidea_caerulea
ggaagcgtgcccgaaaga-taaggatctccttgatagggagaacaataggggttcaaacc
ccctcacttcc-t
>Corythomantis_greeningi
ggaagtgtgcctgaaaga-taaggacctccttgatagggaggacaataggggttcaaacc
ccctcgcttcc-t
>Hylomantis_granulosa
ggaagtgtgcctgaaaga-taaggatctccttgataaggggaacaataggagttcaaacc
tcctcccttcc-t
>Callimedusa_baltea
ggaagcgtgcctgaaaga-taaggatctccttgatagggagaacaataggggttcaaacc
ccctcacttcc-t
>Hyloscirtus_armatus
ggaagtatgcccgaaaaa-taaggacctccttgatagggagaacaatagaggtttaaatc
ctcttacttcc-t
>Pithecopus_hypochondrialis
ggaagcgtgcctgaaaga-taaggatttccttgatatggaaaataataggggttcaaacc
ccctcacttcc-c
>Phasmahyla_cruzi
ggaaatgtgcccgaaaga-tagggacctccttgatatggagaacaataggggttcaaatc
ccctcacttcc-t
>Ceratophrys_ornata
ggaaatgtgcccgaaaga-taaggacctctttgataaagagaactatgggggttcaagtc
ccctcacttccat
>Phyllomedusa_boliviana
ggaagcgtgcctgaaaga-taaggatctccttgatatggagaataataggagttcaaacc
ccctcacttcc-t
>Agalychnis_moreletii
ggaaaagtgcctgaaagt-taaggatctccttgataaggggaaaaataggggttcaaacc
ccctctcttcc-t
>Agalychnis_saltator
ggaagagtgcctgaaagt-taaggatctccttgataaggagaactataggggttcaaacc
ccctcccttcc-t
>Rhinella_granulosa
ggaagcgtgcctgaaagt-taagggcctccttgatagggaggaccatagragttcaaacc
tcctcacttcc--
>Phyllomedusa_bahiana
ggaagcgtgcctgaaaga-taaggatctccttgatagggagaacaataggagttcgaacc
ccctcacttcc-t
>Litoria_meiriana
ggaaatgtgcccgaaaga-taaggatctccttgatagggagaaatatagaggttcaaacc
ctctcatttcc-t
>Agalychnis_lemur
ggaagagtgcccgaaaga-taaggatccccttgatagggggaactataagggttcaaatc
ccctctcttcc-t
>Phasmahyla_exilis
ggaaatgtgcccgaaaga-taaggatttccttgatgtggaaaatcataggggttcaaatc
ccctcacttcc-t
>Pithecopus_palliatus
ggaagcgtgcctgaaaga-taaggatttccttgatatggaaaataatatgggttcaaatc
ccctcacttcc-c
>Dendropsophus_nanus
ggaagtgtgcccgaaaga-taaggacctccttgatagggaggacaataggggttcaaacc
ccctcgcttcc-t
>Ceratophrys_cranwelli
ggaaatgtgcccgaaaga-taaggacctctttgataaagagaaccataggggttcgagtc
ccctcacttccat
>Agalychnis_annae
ggaaaagtgcctgaaagt-taaggatctccttgataaggggaaaaataggggttcaaatc
ccctctcttcc-t
>Phyllomedusa_bicolor
ggaagcgtgcctgaaaga-taaggatctccttgatatggagaacaataggagttcaaatc
ccctcacttcc-t
>Ranoidea_maini
ggaagcgtgcccgaaaga-taaggatctccttgatagggagaacaataggggttcaaacc
ccctcacttcc-t
>Phyllomedusa_iheringii
ggaagcgtgcctgaaaga-taaggatctccttgatatggagaacaataggagttcaaacc
ccctcacttcc-t
>Nesorohyla_kanaima
ggaagtatgcccgaaaaa-taaggacctccttgatagggagaacgataggggtttaaacc
cccttacttcc-t
>Nyctimystes_infrafrenatus
ggaagtgtgcccgaaaga-taaggacctccttgatagggagaaccataggagttcaaacc
tcctcacttcc-t
>Gastrotheca_pseustes
ggaaatgtgcccgaaaga-taagggcctctttgataaaaaggactatgggggttcgagtc
cccccaattcc--
>Odontophrynus_americanus
ggaagcgtgcccgaaagattaaggacctctttgatagagaggacaataggggatcaaacc
ccctcacttcctt
>Lepidobatrachus_asper
ggaaatgtgcccgaaaga-taaggacctctttgataaagagaaccataggggttcgagtc
ccctcacttycat
>Nyctimystes_pulcher
-gaagtgtgcctgaaaga-taaggatctccttgatagggagaactataggagttcaaatc
ccctcacttcc-t
>Ranoidea_australis
ggaagcgtgcccgaaaga-taaggatctccttgatagggagaacaataggggttcaaacc
ccctcacttcc-t
>Phasmahyla_jandaia
ggaaacgtgcccgaaaga-taagggcctccttgatatggagaacaataggggttcaaatc
ccctcgtttcc-t
