# Supplementary material for: Marine introgressions and Andean uplift have driven diversification in neotropical Monkey tree frogs (Anura, Phyllomedusinae)
Source: PeerJ. 2024 Apr 16;12:e17232. doi: 10.7717/peerj.17232 (PMC11027904; doi:10.7717/peerj.17232)
Supplement: Supplemental Information 2 — Aligned sequences for all 13 genes utilized (12S, 16S, CXCR4, cytb, NCX1, ND1, ND2, POMC, RAG1, RHOD, SIA, SLC8A3, TYR). [file peerj-12-17232-s002.zip › G_CytB_aln.fasta]

>Adenomera_diptyx
------------------------------------------------------------
------------------------------------------------------------
----------------------------tttattcttagctatacactatacagctgaca
cttccatagctttctcatctgtcgcccacatttgtcgagacgttaataatggttgactcc
ttcgtaacctacacgcaaacggagcctcactattttttatttgcatttatatacacattg
gacgaggcctatactatggctcatacttatttaaagaaacctgaaacattggagtaattc
ttcttttcctagtaatagccactgctttcgtaggatacgtcctcccatgaggacaaatat
ctttctgaggggcaacagtcatcactaatcttctttcagcagccccttatattggcactg
aattagtccaatggatctgaggaggcttttcagttgataatgcaactttaacccgattct
ttacttttcactttattctcccatttgctattgccggtgtctctatactccacctcctct
tccttcacgaaacaggctcctctaaccccacagggctaaactctaacccagataaaattc
catttcacacctactactcttttaaagatatttttgggtttgccatccttttaactgccc
tggcaactatctcaacattctcccccaatatcctc-------------------------
------------------------------------------------------------
------------------------------------------------------------
------------------------------------------------------------
------------------------------------------------------------
------------------------------------------------------------
------------------------------------------------------------
-----------
>Leptodactylus_mystaceus
------------------------------------------------------------
------------------------------------------------------------
----------------------------attatttctagcaatacactacacagccgaca
cctccatagcattttcctctgtagcccacatttgccgagacgttaataacggctgacttc
tacgaaacctacatgccaacggagcctccttcttctttatttgcatctaccttcacattg
gccgaggaatgtactacggatcctttttgtttaaagaaacatgaaatgttggagtgatcc
ttctatttttagttatagcaaccgcatttgttggttatgtcctcccttgaggtcaaatat
cattctgaggcgcaacagtcattactaaccttctctccgcagccccctacatcggaacag
acctggtacagtgaatctgggggggattctcagtcgacaacgccaccctaacacgatttt
ttacattccacttcatcctcccctttgccatcgcaggcgcatccatactccaccttctct
ttcttcatgaaacaggatcatctaacccaacaggactaaactccaactcagacaaaattc
ccttccacgcctattactcctacaaagatctctttggatttgccgtactactcgctatac
tagcctccct--------------------------------------------------
------------------------------------------------------------
------------------------------------------------------------
------------------------------------------------------------
------------------------------------------------------------
------------------------------------------------------------
------------------------------------------------------------
-----------
>Paratelmatobius_poecilogaster
--------------------------------------aaaatcatcaataactccttta
ttgacctccctacaccaaccaatatctccccatgatgaaactttggctccctcttgggcc
tgtgtctaattgctcaaattgctacaggactctttttagccatacactacacagccgaca
cctctttagcattctcttctgtggcccacacctgccgtgacgttaacaatggttgactct
tacgcaatcttcacgcaaacggagcctcattcttctttatctgcatctatcttcacatcg
gacgaggcctttactacggatcctacttatttaaagaagcatgaaatatcggagtcatcc
tcctgtttcttgtaatagccactgcatttgtaggttatgttcttccctgaggacaaatat
ctttttgaggcgctacagttatcactaatcttctatcagcagcaccatacatcgggacag
agttggttcaatgaatctgaggcgggttctctattgataacgccaccctgactcgatttt
ttacttttcacttcatcctccccttcgccatcgcaggcgcatctataatccacctcctct
ttctccacgaaaccggatcctctaatccaacaggcctagactccaacccagataaaattc
ctttccacccctacttctcctacaaagacatcttcggattcgccatcctgcttgcagcct
tagcagctatctcaacattcacccccaacctgctcggagacccagataattttaccccag
caaatcccctggtcaccccaccccacatcaagcctgagtgatattttctatttgcatatg
ccatccttcgctccattcccaataaactaggaggagtcctagcccttctactttctattg
caattctactcctgatgcctcttcttcacacatcctaccaacgagctatcgcctttcgcc
cacttgcaaaactactcttctgag------------------------------------
------------------------------------------------------------
------------------------------------------------------------
-----------
>Odontophrynus_americanus
------------------------------------------------------------
------------------------------------------------------------
--------------------gtcacaggacttttccttgcaatacactacactgcagact
ccaacatagctttttcatctgtagctcacatctgccgagacgtcaataacggatgactaa
ttcgaaaccttcacgcaaatggagcctccttcttctttatctgcatctaccttcacattg
gacgtggaatgtactacggctcctacttatttaaagaaacatgaaatattggagttattc
tcttattcctagtcatagctacagcatttgtcggctatgttcttccgtggggtcaaatat
cattctggggcgccacagtaattactaaccttctctctgctgccccatatattggagata
atctagtacagtggatttggggggggttctcagtggacaacgctactttaacccgattct
tcacatttcacttcatcttacccttcgcaattgcaggtgtcaccatactccaccttttgt
tcctccaccaaacaggatcctctaacccaaccggattaaactcaaacccagataaaattc
cattccacccttactactcctataaggacattctgggatgtgcgatcttcttagctctac
tagccactctttcc----------------------------------------------
------------------------------------------------------------
------------------------------------------------------------
------------------------------------------------------------
------------------------------------------------------------
------------------------------------------------------------
------------------------------------------------------------
-----------
>Proceratophrys_boiei
------------------------------------------------------------
------------------------------------------------------------
---gcctcattgtacaaattgtcacaggactatttctggcaatacactataccgcagact
caagcatagctttctcttcagtcgctcatatttgccgtgatgttaacaacggctgactaa
tccgcaatcttcacgccaacggagcctcctttttcttcatttgcatctactttcacattg
ggcggggcatctattacggctcctacctctttaaagaaacttgaaacattggagttgtac
tactatttttagttatggccacagcatttgttggctatgttctaccatggggacaaatat
cattctgaggcgccacagtaattacaaatctactatcagcagccccctatattggaaacg
acctagtccagtgaatctggggaggcttctcagtcgataacgccacactaactcgatttt
ttacatttcactttattttaccatttgctattgcgggtgtaactatactccacctcttat
ttttacacgaaacagggtcttcaaaccccactggactaaactctaacccagataaaattc
cattccacccctactactcctacaaagacattctaggatgcgctgtttttttagccctac
tagcgaccctgtct----------------------------------------------
------------------------------------------------------------
------------------------------------------------------------
------------------------------------------------------------
------------------------------------------------------------
------------------------------------------------------------
------------------------------------------------------------
-----------
>Physalaemus_nattereri
------------------------------------------------------------
------------------------------------------------------------
------------------------------------------------------------
----------------------------tatctgccgagatgtaaactacggctgactcc
tacgcaacctccacgctaacggagcctccttcttttttatctgtatctactttcacatcg
gccgaggcatatattacggctcatatctgtttaaagaaacatggaacatcggagttatcc
ttctattccttgttatagctacagcattcgtgggctacgtcctgccctgaggacaaatat
cattctgaggcgccacagtaattactaacctcttatcagctgccccctacattggaaccg
aattagttcagtgaatctgaggcggcttctcagtagataacgccacacttacacgattct
ttacatttcacttcatcctcccgtttattattgcaggaacctctatacttcacctcctgt
tcctacaccaaacaggatcctctaaccccacagggctaaactccaacccggataaaatcc
cctttcactcctactactcctataaagacgccttcggattcattatcttactttcagccc
taggtgcactctctatattcgcccccaatatcctc-------------------------
------------------------------------------------------------
------------------------------------------------------------
------------------------------------------------------------
------------------------------------------------------------
------------------------------------------------------------
------------------------------------------------------------
-----------
>Rhinella_dorbignyi
------------------------------------------------------------
----------------------------------------------ctcacttttaggag
tctgcctaattgctcaaatcgctactggactatttctagcaatacattacactgccgaca
catcaatagctttttcatccgtagcccatatctgccgagatgtaaataatggatgattgc
tacgaaacctccatgcaaatggagcttcattcttcttcatctgcatttatctccacattg
gacgaggtatatattatggctcgtacctttttaaagaaacttgaaacattggtgttatcc
ttcttttccttgtaatagcaacagcatttgttggctacgttctcccatgaggacaaatat
cattttgaggcgcaacagtaattactaaccttctatctgccgccccatacgtcggaaccg
aacttgtccaatgaatttgagggggattttcagtagataacgctaccctaacccggtttt
ttacatttcattttattttacctttcattatcgctggcgcctctatattacacctcctat
tccttcaccaaacaggatcctctaacccaacaggcctcaactcaaacctagacaagatcc
catttcacgcctactactcttacaaagacatcttcggatttgcatttatactggccctac
tagccctgttatctacttttgcccccaacctattgggtgaccccgataattttaccccag
ccaacccactagttaccccaccacac----------------------------------
------------------------------------------------------------
------------------------------------------------------------
------------------------------------------------------------
------------------------------------------------------------
------------------------------------------------------------
-----------
>Rhinella_major
------------------------------------------------------------
----------------------------------------------ttcacttctaggag
tctgcctaattgcccaaatcgctaccggattatttctagcaatacattatactgctgata
catcaatagctttttcatccgtggcccatatctgccgagacgtaaataacggatgattac
tacgaaatctccatgcaaacggagcctcatttttcttcatctgcatttatcttcacatcg
gacgaggcatatattatggctcgtatctctttaaagaaacctgaaacatcggtgttgttc
ttctcttccttgtaatagcaacagcatttgttggctacgttctcccatgaggacaaatat
cattctgaggcgcaacagtaattactaatcttctctctgccgccccatacatcggaactg
aacttgtccaatgaatctgaggaggcttttcagtagataacgccaccctaacccgatttt
ttacatttcactttattttacccttcattattgccggtgcctctatacttcacctcttat
ttcttcaccaaacaggatcctctaatccaacaggtcttaactctaacctagataaaatcc
catttcacgcctactattcttacaaagacatcttcgggttcgcattaatactggccttac
ttgccctattatctacttttgctcctaacctgctgggtgatcctgataattttaccccag
ccaacccgctagtcaccccaccacat----------------------------------
------------------------------------------------------------
------------------------------------------------------------
------------------------------------------------------------
------------------------------------------------------------
------------------------------------------------------------
-----------
>Rhinella_granulosa
------------------------------------------------------------
----------------------------------------------ctcacttctaggaa
tctgcctaatcgcccaaatcgctaccgggctgttcctagcaatacactatactgccgaca
catctatagctttctcatccgtagcccatatttgtcgagacgtaaataacggctgattac
tgcgaaaccttcatgcaaacggagcttcatttttttttatctgcatttaccttcacattg
gacgaggcatgtactatggctcatacctctttaaagagacctgaaacattggcgttattc
ttctcttccttgtaatagcaacagcattcgtcggctacgtcctcccatgagggcaaatat
cattttgaggcgcaacagtaattactaatcttctctctgctgccccttacatcggaactg
aactcgttcaatgaatttgagggggcttttcagtagataacgccacccttacccgatttt
ttacatttcactttattttaccattcattattgctggagcctctatactacacctcttat
tccttcaccaaacaggatcatctaacccaacaggccttaactcaaacctagacaaaatcc
catttcacgcctactattcttacaaagatatcttcggatttgcagtaatgctggccctgc
tagcccttctatctacttttgccccaaatcttctaggggacccagataactttaccccag
ccaacccgctagtcaccccaccacac----------------------------------
------------------------------------------------------------
------------------------------------------------------------
------------------------------------------------------------
------------------------------------------------------------
------------------------------------------------------------
-----------
>Agalychnis_annae
----------------------aactcacccactattaaagatcgtaaataactcattca
ttgatcttccaactcctgctaatctctctctgtgatgaaactttggctccttattaggag
tttgcttgattgcacaaattattacaggacttttcttagctatacacttcaccgctgaca
cctctatagctttttcatctatcgcccacatctgtcgagatgtaaactacggctgacttc
ttcgtaacttacacgccaacggagcttcttttttctttatctgcatctatcttcatattg
gacgaggaatatactacggctcttttttatttaaggaaacatgaaatattggagtaattt
tactatttttagttatagccacagcatttgtaggttatgttcttccannnnnnnnnnnnn
nnnnnnnnnnnnnnnnnnnnnnnnnnnnnnnnnnnnntgctgccccctatattgggaccg
atctagtacaatgaatttgagggggattttcagtagataatgctacattaacacggtttt
tcacatttcattttattttaccctttgctattgctggggcttctatgattcaccttcttt
tccttcatcaaacaggctcatcaaacccaaccggactaaactctaacccggacaaagtcc
ccttccacgcttactattcttacaaagacgctctcggcttcattatcttattaaccctct
tagcctctctttctatattctcccctaatcttttaggggatccagataactttaccccag
caaaccccttagttacacccccccacatcaagccagaatgatattttctatttgcttatg
ctattctacgatctattccaaacaaactaggaggcgttctcgcactactgttttcaattc
ttattttattcctaataccattactccatacatcccaccaacgaacacttatatttcgac
cacttgccaaactattcttttgaacaat--------------------------------
------------------------------------------------------------
------------------------------------------------------------
-----------
>Agalychnis_moreletii
----------------------aactcacccactattaaagatcattaataattcattca
ttgatctcccaacccctgctaatctttccctgtgatgaaattttggttccttattaggaa
tttgcttgattgcacaaattattacaggactttttttggctatacactacaccgcagaca
cctcaatagctttttcatctattgcccacatttgtcgagacgtaaactacggctgacttc
ttcgaaatttacacgccaacggagcttcttttttctttatctgcatctatcttcatatcg
gacgagggatatactacggctctttcctctttaaagaaacatgaaatattggagtaattt
tactatttttagttatagccacagcatttgtgggctatgtccttccannnnnnnnnnnnn
nnnnnnnnnnnnnnnnnnnnnnnnnnnnnnnnnnnnnnnnnnnnnnnnnnnnnnnnnnnn
nnnnnnnnnnnnnaatttgagggggattttcagtagacaatgctacattaacacgattct
ttatatttcattttattttaccatttgcaattgctggagcctctataattcaccttctct
tcctccaccaaacaggctcatcaaacccaactggattaaactccaatccagacaaagtcc
cattccatgcctactattcttataaagacgccctcggcttcattatcttattaaccctct
tagcctctctttctatattttctcccaatcttctaggggatccagacaattttaccccag
caaaccccctagttacaccccctcacatcaagccagaatgatactttctattcgcttatg
ccattctacgatccatcccaaacaaactaggaggcgttctagcactactattttcaattc
ttattttattcctaatacccctacttcatacatcctatcaacgaacacttatatttcgac
cacttgccaaactattcttttgaacaattgtagccaatataattattttaacatga----
------------------------------------------------------------
------------------------------------------------------------
-----------
>Callimedusa_baltea
----------------------atcccacccacttataaaaattgttaataactcattca
ttgatctcccaacccctgctaatctatccctatggtgaaattttggttccttactaggaa
tctgcctcattgcacaaatcgtcacgggtctttttctcgctatacattatactgcagaca
cctcaatagccttctcatctgtagcccacatttgtcgagacgtaaactatggttgacttt
tacgaaatcttcatgcaaacggagcctctttcttcttcatctgcatctatcttcacatcg
gccgaggcctatactacggctcctttctatttaaagagacatgaaatatcggagtaattt
tactgttcttagttatagccacagcatttgtaggctatgttcttcca-------------
------------------------------------------------------------
------------------------------------------------------------
------------------------------------------------------------
------------------------------------------------------------
------------------------------------------------------------
------------------------------------------------------------
------------------------------------------------------------
------------------------------------------------------------
------------------------------------------------------------
------------------------------------------------------------
------------------------------------------------------------
------------------------------------------------------------
-----------
>Callimedusa_tomopterna
----------------------atcccacccgttgataaaaattgttaataattccttca
ttgacctgccaacccctgctaatctctccttatgatgaaactttggctccttactaggaa
tttgtcttattacacagattattacaggcctatttctagctatacattatactgcagata
cctccatagccttttcatcagtagcccatatttgccgagatgtaaactatggttgacttc
ttcgaaatcttcatgcaaacggagcctccttcttcttcatttgcatctacctccatattg
gccgaggtttatactatggatcctttttatttaaagaaacatgaaatattggggtaattt
tactgttcttagtaatagctacagcatttgtaggctatgtcctccca-------------
------------------------------------------------------------
------------------------------------------------------------
------------------------------------------------------------
------------------------------------------------------------
------------------------------------------------------------
------------------------------------------------------------
------------------------------------------------------------
------------------------------------------------------------
------------------------------------------------------------
------------------------------------------------------------
------------------------------------------------------------
------------------------------------------------------------
-----------
>Phyllomedusa_bahiana
taatggcccccatcatacgcaaaactcatccactaataaaaattattaataattcattta
ttgaccttccaacccctgccaacctatctctatggtgaaattttggttccttactaggaa
tctgccttattacacaaattcttacaggcctattccttgctatacactacactgcagaca
cctctatagccttctcatcaattgctcacatttgccgagatgtgaactacggctgacttc
tccgaaatcttcatgcaaacggagcatctttcttctttatttgcatctaccttcacatcg
gtcgaggcttatactatggctcctttttatttaaagaaacatgaaacatcggtgtaatcc
tattgtttctagtaatagctacagcatttgtaggctatgttctcccatgaggtcaaatat
ctttctgaggggccacagtaattaccaatctcctatcagctgccccctacattggaacag
acttagttcaatgaatctgaggcggattttcagttgataacgctactctaacccgatttt
tcactttccattttatcctcccctttgctatcgccggggcctcaataattcaccttctat
ttcttcaccaaacaggatcatctaaccccaccggacttaactccaacccagacaaggtcc
catttcacacctattattcatacaaagacatattgggattcatcgttctactagcactac
tagcctccctatcctcattctcccccaacctcctcggagacccggataacttcaccccag
ccaaccccctagttacaccccccccacataaaccagaatgatactttctctttgcgtatg
ctattcttcgctctatcccaaataaactagggggtgtcctagcccttcttttttccattc
ttattctattcttaataccaaccctccacacttcccaccaacgagcacttatatttcgtc
caataaccaaactactcttctgaacccttgtagctaacacagccatccttacctggatcg
gaggacaaccagtagaagatccctatattataattggacagttagcttcactaatttact
ttatcctattcatcattctaatcccaacacttggcattttagaaaacaaactcgccaagt
taaatttttaa
>Phyllomedusa_distincta
----------------------aactcatccactaataaaaattgttaataactcattta
ttgaccttccaacccccgccaacctatccctatgatgaaattttggctccttactaggaa
tctgccttattacacaaattcttacaggcctatttcttgccatacactacaccgcagaca
cctctatagccttctcatcaattgctcatatctgccgagatgtgaactacggctgacttc
tccgaaaccttcatgcaaatggagcatctttcttttttatttgcatttaccttcacatcg
gtcgaggcttatactacggctccttcttatttaaagaaacatgaaacatcggtgtaatcc
tgttatttctagtaatagccacagcatttgtaggctatgttctccca-------------
------------------------------------------------------------
------------------------------------------------------------
------------------------------------------------------------
------------------------------------------------------------
------------------------------------------------------------
------------------------------------------------------------
------------------------------------------------------------
------------------------------------------------------------
------------------------------------------------------------
------------------------------------------------------------
------------------------------------------------------------
------------------------------------------------------------
-----------
>Phyllomedusa_tetraploidea
----------------------aactcacccactaataaaaattgttaataactcattta
ttgaccttccaacccctgccaatctatctctttgatgaaattttggctcattactaggaa
tctgccttattacacaaattcttacaggcctatttcttgccatacactacaccgcagaca
cctctatagccttctcatcaattgctcatatttgccgagatgtaaactacggctgacttc
tccgaaaccttcatgcaaatggagcatctttcttttttatctgcatttaccttcacatcg
gtcgaggcttatattatggctccttcttgtttaaagaaacatgaaatatcggtgtaatcc
tgttgtttctagtaatagccacagcatttgtaggctatgttctccca-------------
------------------------------------------------------------
------------------------------------------------------------
------------------------------------------------------------
------------------------------------------------------------
------------------------------------------------------------
------------------------------------------------------------
------------------------------------------------------------
------------------------------------------------------------
------------------------------------------------------------
------------------------------------------------------------
------------------------------------------------------------
------------------------------------------------------------
-----------
>Phyllomedusa_iheringii
----------------------aacccacccactgataaaaattgttaataactcattta
ttgaccttccaacccctgccaacctgtccctatgatgaaattttggctccctactgggaa
tctgccttattacacaaattcttacaggcctatttctcgccatacactacaccgcagaca
cctctatagccttctcatcaattgctcacatttgccgagatgtaaactacggctgactcc
tccgaaaccttcatgcaaacggagcatctttcttttttatttgcatttaccttcacatcg
gccgaggcttatactatggctccttcttatttaaagagacatgaaacatcggcgtaatcc
tgttgtttctagtaatagccacagcatttgtaggctatgttctccca-------------
------------------------------------------------------------
------------------------------------------------------------
------------------------------------------------------------
------------------------------------------------------------
------------------------------------------------------------
------------------------------------------------------------
------------------------------------------------------------
------------------------------------------------------------
------------------------------------------------------------
------------------------------------------------------------
------------------------------------------------------------
------------------------------------------------------------
-----------
>Phyllomedusa_burmeisteri
----------------------aacccatccactaataaaaattattaataattcattta
ttgaccttccaacccctgccaacctatccctatgatgaaattttggctccttactaggaa
tttgccttatcacacaaattttgacaggtctattccttgctatacactacaccgcagaca
cctctatagccttctcatcaattgctcacatttgccgagatgtaaactacggctgatttc
tccgaaaccttcatgcaaacggagcatctttcttttttatttgcatttaccttcatatcg
gtcgaggtttatactacggctcctttttatttaaagaaacctgaaacatcggtgtaatcc
tgttattcctagtaatagctacagcatttgtaggctatgtcctccca-------------
------------------------------------------------------------
------------------------------------------------------------
------------------------------------------------------------
------------------------------------------------------------
------------------------------------------------------------
------------------------------------------------------------
------------------------------------------------------------
------------------------------------------------------------
------------------------------------------------------------
------------------------------------------------------------
------------------------------------------------------------
------------------------------------------------------------
-----------
>Phyllomedusa_sauvagii
----------------------aacccaccctctaataaaaatcataaacaactcattta
ttgacctcccaacccctgccaacctgtctctatggtgaaacttcggctccttattaggag
tctgccttattacacaaattcttacaggcctattcctcgccatacactacactgcagaca
cctctatggctttctcatcagttgcccacatttgccgagatgtaaactacggctgactcc
tccgaaatctccatgcaaacggagcatctttcttttttatctgcatctacctccacattg
gacgaggcttatactatggctccttcttatttaaagaaacatgaaacattggtgtaattc
tattatttttagtcatagctacagcattcgtaggatatgttctcccg-------------
------------------------------------------------------------
------------------------------------------------------------
------------------------------------------------------------
------------------------------------------------------------
------------------------------------------------------------
------------------------------------------------------------
------------------------------------------------------------
------------------------------------------------------------
------------------------------------------------------------
------------------------------------------------------------
------------------------------------------------------------
------------------------------------------------------------
-----------
>Phyllomedusa_neildi
----------------------aacccacccattaatgaaaattatcaacaactcatttg
ttgatctcccaacccccgccaacctgtctttatgatgaaatttcggctccctactaggaa
tctgccttattacacaaattcttacaggtctatttctcgctatgcactacactgcagaca
cctccatagcattctcatcaattgcccacatttgtcgagatgtcaactacggctgacttc
tccgaaacttacatgcaaatggagcatcttttttcttcatctgtatctacctccacattg
gtcgaggtctgtactacggctccttcctatttaaagaaacatgaaatatcggagtaattc
tgctattcctagtaatagccacagcatttgtaggctatgttcttccg-------------
------------------------------------------------------------
------------------------------------------------------------
------------------------------------------------------------
------------------------------------------------------------
------------------------------------------------------------
------------------------------------------------------------
------------------------------------------------------------
------------------------------------------------------------
------------------------------------------------------------
------------------------------------------------------------
------------------------------------------------------------
------------------------------------------------------------
-----------
>Phyllomedusa_trinitatis
----------------------aacccacccattaatgaaaattatcaacaactcatttg
ttgatctcccaacccccgccaacctgtctttatgatgaaatttcggctccctactaggaa
tctgccttattacacaaattcttacaggtctatttctcgctatgcactacactgcagaca
cctccatagcattctcatcaattgcccacatttgtcgagatgtcaactacggctgacttc
tccgaaacttacatgcaaatggagcatcttttttcttcatctgtatctacctccacattg
gtcgaggtctgtactacggctccttcctatttaaagaaacatgaaatatcggagtaattc
tgctattcctagtaatagccacagcatttgtaggctatgttcttccg-------------
------------------------------------------------------------
------------------------------------------------------------
------------------------------------------------------------
------------------------------------------------------------
------------------------------------------------------------
------------------------------------------------------------
------------------------------------------------------------
------------------------------------------------------------
------------------------------------------------------------
------------------------------------------------------------
------------------------------------------------------------
------------------------------------------------------------
-----------
>Phyllomedusa_tarsius
----------------------aacccatccattaataaaaattatcaacaattcatttg
ttgatctcccaacccccgccaatctgtctttatgatgaaattttggctccctactaggaa
tctgccttattacacaaattcttacaggcctatttctcgctatgcactacactgcagaca
cctccatagcattttcatcaatcgcccacatttgtcgagatgtcaactacggctgacttc
tccgaaacttacatgcaaatggagcatcttttttcttcatctgtatttacctccacatcg
gtcgaggtctatactacggctccttcctatttaaagaaacatgaaatatcggagtaattt
tactattcctagtaatagccacagcatttgtaggctatgttcttccg-------------
------------------------------------------------------------
------------------------------------------------------------
------------------------------------------------------------
------------------------------------------------------------
------------------------------------------------------------
------------------------------------------------------------
------------------------------------------------------------
------------------------------------------------------------
------------------------------------------------------------
------------------------------------------------------------
------------------------------------------------------------
------------------------------------------------------------
-----------
>Phyllomedusa_bicolor
----------------------aacccacccacttataaaaatcatcaacaactcattca
ttgatcttccaacccccgccaacctatccctatgatggaattttggttctttactaggaa
tctgcctcatcacacaaattcttacaggcctgttcctagctatgcattacaccgcagaca
cctccatagccttctcatcaattgctcacatctgccgagatgttaactacggttgactac
ttcgaaatctacatgcaaacggagcatctttcttctttatttgcatctatctacacattg
gtcgaggtttatattatggttcatttttatttaaagaaacatgaaacattggagtaattt
tattattcctagtaatagccacagcatttgtaggctacgttctccca-------------
------------------------------------------------------------
------------------------------------------------------------
------------------------------------------------------------
------------------------------------------------------------
------------------------------------------------------------
------------------------------------------------------------
------------------------------------------------------------
------------------------------------------------------------
------------------------------------------------------------
------------------------------------------------------------
------------------------------------------------------------
------------------------------------------------------------
-----------
>Phyllomedusa_boliviana
----------------------atcccacccacttataaaaattgttaataattccttta
ttgatctcccaacccctgccaacctatccttatgatgaaactttggctccctacttggga
tctgcctcattacacaaatcctcaccggtctatttcttgctatacactacacagcagaya
cctccatagctttctcttcaattgcccacatttgycgagacgtaaactacggttgattac
tccgaaatctgcatgcaaacggagcatctttctttttcatctgtatttaccttcatattg
gccgaggcctgtactacggctccttcctatttaaagaaacatggaatattggagtaatcc
ttttatttttagtaatagccacagcattcgtaggctatgttctccca-------------
------------------------------------------------------------
------------------------------------------------------------
------------------------------------------------------------
------------------------------------------------------------
------------------------------------------------------------
------------------------------------------------------------
------------------------------------------------------------
------------------------------------------------------------
------------------------------------------------------------
------------------------------------------------------------
------------------------------------------------------------
------------------------------------------------------------
-----------
>Phyllomedusa_vaillantii
----------------------aattcacccactaataaaaattgttaacaactcattca
ttgaccttccaacccctgccaacctgtccttatgatgaaattttggctctcttctaggag
tttgtcttattgcacagattctcacaggtcttttcctggcaatacattataccgcagaca
cctcaatggccttctcatcaattgcccacatctgtcgagatgtaaactatggctgactac
ttcgaaaccttcatgcaaacggagcatccttcttctttatctgcatctacctacatattg
gtcgaggcatgtactacggctctttcctgttcaaagaaacatgaaatatcggagtgatcc
tgctatttctagtaatagccacagcatttgtaggctacgttctccca-------------
------------------------------------------------------------
------------------------------------------------------------
------------------------------------------------------------
------------------------------------------------------------
------------------------------------------------------------
------------------------------------------------------------
------------------------------------------------------------
------------------------------------------------------------
------------------------------------------------------------
------------------------------------------------------------
------------------------------------------------------------
------------------------------------------------------------
-----------
>Agalychnis_dacnicolor
----------------------aactcatccacttttaaaaattattaacaactccttca
ttgatttaccaacccctgccaatctttcactatgatgaaattttgggtccttattaggag
tttgcttaattacacaaatcattacagggttattcctagccatacattatactgcagata
cctccatagctttttcatccattgctcatatttgccgagatgtaaattatggttgacttc
ttcgaaatcttcacgctaatggggcttcttttttctttatctgtatttatctccacattg
gacgaggtgtatattatggctcatttctatttaaagaaacatgaaacatcggagtgattc
tattattcttagttatagctacagcatttgtaggatatgtcctccca-------------
------------------------------------------------------------
------------------------------------------------------------
------------------------------------------------------------
------------------------------------------------------------
------------------------------------------------------------
------------------------------------------------------------
------------------------------------------------------------
------------------------------------------------------------
------------------------------------------------------------
------------------------------------------------------------
------------------------------------------------------------
------------------------------------------------------------
-----------
>Agalychnis_saltator
----------------------aacccacccactattaaagattgtaaacaactcattca
ttgatttaccaactcctgctaatctctctttatgatgaaactttggttccttactaggaa
tttgcttaatcacacaaattattacaggactttttctagctatacactatactgcagaca
cctctatagctttctcatctattgctcatatttgtcgagacgtaaattatggttggcttc
tccgaaacctacacgctaatggagcctcttttttctttatctgtatttacttacacatcg
ggcgaggaatatactacggctcctttctgtttaaagaaacatgaaatattggcgtaatcc
tcttatttttagtaatagctacagcatttgtaggttatgtgctcccannnnnnnnnnnnn
nnnnnnnnnnnnnnnnnnnnnnnnnnnnnnnnnnnnntgctgcaccctatattggcactg
atttagtgcaatgaatttgaggcggcttctcagtagacaatgctacattaacacgattct
ttacatttcactttattttaccatttgccattgctggagcctccataatccatcttctct
tcctgcatcaaacagggtcatcaaacccaactggattaagctcaaacccagacaaagtac
catttcatgcttactactcctataaagatgctcttggattcattattctactaacccttt
tagcttctctttctatgttctccccaaaccttctaggagacccagacaattttactcctg
caaaccctttagttacccctccgcacattaaaccagaatggtactttctattcgcttatg
ccattctacgatcgattccaaataaattaggaggtgttttagcacttttattttcaattt
tgattctatttttaatgccccttcttcacacctcttatcaa-------------------
------------------------------------------------------------
------------------------------------------------------------
------------------------------------------------------------
-----------
>Agalychnis_lemur
----------------------aacccaccctttattaaaaattattaataattcattta
ttgacctaccatctcctgccaacctgtctttgtgatgaaattttggctctttactaggca
tttgcctgattgcccaaattattacaggactttttctagcaatacactttaccgcagaca
cttcaatagccttctcatctgtagcccacatctgccgagatgtaaactatggatgactcc
ttcgaaacctacacgctaacggagcctctttcttttttatttgtatttaccttcacattg
gccgaggaatatactacggctcatttttatttaaagaaacatgaaatattggagtaatct
tacttttcttagttatagccacagctttcgtgggttatgttctccca-------------
------------------------------------------------------------
------------------------------------------------------------
------------------------------------------------------------
------------------------------------------------------------
------------------------------------------------------------
------------------------------------------------------------
------------------------------------------------------------
------------------------------------------------------------
------------------------------------------------------------
------------------------------------------------------------
------------------------------------------------------------
------------------------------------------------------------
-----------
>Phasmahyla_cochranae
----------------------aactcacccccttataaaaattattaataactctttca
ttgatcttccatcccctaccaatctttctttatgatgaaattttggctcccttctaggta
tttgcctcattacccaaattgtaaccggcctatttcttgccatacactacactgctgata
cctccatagccttttcatccgtagctcatatttgccgagatgtaaactatggctgacttc
ttcgaaatttacatgctaacggggcctctttcttcttcatttgtatttatcttcacatcg
gccgagggttatattacggctcctttttatttaaagaaacatgaaatattggagttattt
tattatttttagtaatagctacagcatttgttggctatgttctccca-------------
------------------------------------------------------------
------------------------------------------------------------
------------------------------------------------------------
------------------------------------------------------------
------------------------------------------------------------
------------------------------------------------------------
------------------------------------------------------------
------------------------------------------------------------
------------------------------------------------------------
------------------------------------------------------------
------------------------------------------------------------
------------------------------------------------------------
-----------
>Phasmahyla_exilis
----------------------aactcatcccctaataaaaattattaataactccttta
ttgatctcccaactcccgctaatctttccctatgatgaaactttggctcccttctaggta
tctgtcttatcgcccaaattgtaacaggcctatttcttgctatacactatactgctgata
cctccatagccttctcatctgtagcccatatttgccgggacgtaaactacggctgacttc
ttcgaaatttacatgccaatggagcctctttcttcttcatttgtatttatcttcacattg
gtcgaggtttatattatggctcctttttattcaaagagacatgaaatatcggagttattt
tactattcttagtcatagccacagcatttgttggttatgttcttcca-------------
------------------------------------------------------------
------------------------------------------------------------
------------------------------------------------------------
------------------------------------------------------------
------------------------------------------------------------
------------------------------------------------------------
------------------------------------------------------------
------------------------------------------------------------
------------------------------------------------------------
------------------------------------------------------------
------------------------------------------------------------
------------------------------------------------------------
-----------
>Phasmahyla_cruzi
----------------------aacccaccccctaataaaaattattaataactctttta
ttgacctccctactcctgccaatctttcattatgatgaaattttggatccctactaggca
tttgtcttattgctcaaatcgtaactggcttatttcttgccatacactatactgctgaca
cctctatagccttttcatccgtggctcatatttgccgagacgtaaactatggttgatttc
ttcgaaacttacatgctaacggagcctcttttttctttatttgcatctaccttcacattg
gccgaggattatattatggctcctttttatttaaagagacatgaaatattggagttattc
ttctatttttagtaatagccacagcatttgttggctatgttcttcca-------------
------------------------------------------------------------
------------------------------------------------------------
------------------------------------------------------------
------------------------------------------------------------
------------------------------------------------------------
------------------------------------------------------------
------------------------------------------------------------
------------------------------------------------------------
------------------------------------------------------------
------------------------------------------------------------
------------------------------------------------------------
------------------------------------------------------------
-----------
>Phasmahyla_jandaia
----------------------aactcacccccttataaaaattattaacaactctttta
ttgatcttccaactcctgccaatctttctctatggtgaaattttggttccttattaggtg
tttgtctaattgctcaaattgttaccggcctatttcttgccatacactatactgctgaca
cttcaatagccttttcatctgtagctcacatctgccgagacgtaaactatggttgacttc
ttcgaaacttacatgctaacggagcctctttcttcttcatttgtatttatctccacattg
gccgaggaatatattatggttccttcctattcaaagagacatgaaacatgggagttattc
tattatttcttgtaatagctacagcatttgttggctatgttcttcca-------------
------------------------------------------------------------
------------------------------------------------------------
------------------------------------------------------------
------------------------------------------------------------
------------------------------------------------------------
------------------------------------------------------------
------------------------------------------------------------
------------------------------------------------------------
------------------------------------------------------------
------------------------------------------------------------
------------------------------------------------------------
------------------------------------------------------------
-----------
>Phasmahyla_guttata
--------------------------------------------------aactctttta
ttgatctcccaactcctgccaacctttcattatgatgaaattttggttccctattaggca
tttgccttattgcccaaatcgtaactggcctatttcttgccatacactatactgctgaca
cctctatagccttttcatctgtagctcatatttgtcgagacgtaaactacggctgacttc
ttcgaaacttacatgctaacggagcctctttcttctttatttgtatttacctacatattg
gtcgaggtttatattatggctcctttttattcaaagaaacatgaaatattggagttattc
tattattcttagtgatggccacagcatttgtaggctatgtccttccatgaggccaaatat
cattctgaggagctacagtaattaccaacctcttatctgctgcaccatatattggcacca
atctcgttcaatggatctgaggcggattttcagttgacaatgccacacttacacgatttt
ttacatttcactttgttcttccttttgccatcgccggggcttcaataattcatcttcttt
tcttacaccaaacaggttcttccaaccccacaggtcttaattcaaatccagacaaaatcc
catttcacgcatattattcttacaaagatgccttaggatttattattcttcttgctctgt
tagcttccttatcaacattttctcctaatcttttaggggacccagataattttacaccag
caaatcccttagttaccccccctcacattaaacctgaatgatattttctttttgcatacg
ctattctccgttctatcccaaataaactaggcggagttctagccctcttattctcaatcc
taatcctatttctcataccttttctccacacatcctaccaacgaac--------------
------------------------------------------------------------
------------------------------------------------------------
------------------------------------------------------------
-----------
>Hylomantis_granulosa
----------------------aactcacccacttatcaaaattattaataattcattta
ttgatctaccaacccccgctaatttatccctatgatgaaattttgggtctttactaggag
tttgtcttattgcacagattgtaacaggcttatttcttgccatgcactataccgcagaca
cctctatagcattttcatctgtagcccacatctgccgagacgtaaactacggctgacttc
ttcgaaatttacatgcaaacggagcctcattcttttttatctgcatttacctccatattg
gccggggaatatactacggctcttttctatttaaagaaacatgaaacatcggagtaattc
ttctattcctagtaatagctacagcattcgtcggctacgtccttcca-------------
------------------------------------------------------------
------------------------------------------------------------
------------------------------------------------------------
------------------------------------------------------------
------------------------------------------------------------
------------------------------------------------------------
------------------------------------------------------------
------------------------------------------------------------
------------------------------------------------------------
------------------------------------------------------------
------------------------------------------------------------
------------------------------------------------------------
-----------
>Pithecopus_ayeaye
----------------------atcccaccctctaataaaaattgttaataattccttca
ttgatcttccctccccagctaacctgtctctatgatgaaactttggctccttactaggta
tttgcctcatcgcacaaattatcacaggcctatttcttgccatacactacactgcagaca
cctcaatagccttttcatcagtagcccacatctgccgagacgtaaattatggctgacttc
ttcgtaatctccatgcaaacggcgcctccttcttcttcatctgcatctttctccatatcg
gccgtggactctactacggatcttttctatttaaagaaacatgaaatatcggagttgtcc
tccttctcctagtaatagctacagcatttgtaggttatgtcctccca-------------
------------------------------------------------------------
------------------------------------------------------------
------------------------------------------------------------
------------------------------------------------------------
------------------------------------------------------------
------------------------------------------------------------
------------------------------------------------------------
------------------------------------------------------------
------------------------------------------------------------
------------------------------------------------------------
------------------------------------------------------------
------------------------------------------------------------
-----------
>Pithecopus_centralis
----------------------atcccaccctctaataaaaattgttaataattccttca
ttgatctcccctccccagctaacctgtctctatgatgaaactttggctccttactaggta
tttgcctcatcgcgcaaattatcacaggcctatttcttgccatacactacaccgcagaca
cctcaatagccttttcatcagtagcccacatctgccgagacgtaaattatggctgacttc
ttcgtaatctccatgcaaacggcgcctccttcttcttcatctgcatctttcttcatatcg
gccgggggctctactacggatcttttctatttaaagaaacatgaaatatcggagttgtcc
tccttctcctagtcatagccacagcatttgtgggttatgtcctccca-------------
------------------------------------------------------------
------------------------------------------------------------
------------------------------------------------------------
------------------------------------------------------------
------------------------------------------------------------
------------------------------------------------------------
------------------------------------------------------------
------------------------------------------------------------
------------------------------------------------------------
------------------------------------------------------------
------------------------------------------------------------
------------------------------------------------------------
-----------
>Pithecopus_oreades
--------------------------------------------------aattccttca
ttgatctcccctccccagctaacctgtctctatggtgaaactttggctccttactaggta
tttgcctcatcgcacaaattatcacaggcctatttcttgccatacactacaccgcagaca
cctcaatagccttttcatcagtagcccacatctgccgagacgtaaattatggctgacttc
ttcgtaatctccatgcaaacggcgcctccttcttcttcatctgcatctttcttcatatcg
gccggggactctactacggatcttttctatttaaagaaacatgaaatatcggagttgtcc
tccttctcctagtcatagccacagcatttgtgggttatgtcctcccatgagggcaaatat
cattctgaggtgccacagtcatcactaacctcctatcagccgccccatacatcgggacag
acctggttcagtgaatctgagggggcttctccgttgacaacgctaccctcacccgattct
tcaccttccacttcattctcccattcattattgctggagcctctataatccatcttcttt
tccttcatcaaacaggatcctctaaccccactggactcaactctaacctagacaaagtcc
catttcacgcctacttctcatacaaagacgcattagggttcattattcttttaacccttt
tagcctgcctctcatcattttcccccaaccttctaggagacccagacaactttaccccag
ctaaccccctagtaactcccccccacattaaaccagaatgatacttccttttcgcatacg
ctattcttcgctctatccccaacaagcttgggggcgtcctagctctcttattttctattc
ttattttgtttctcatcccaactttccacacctcccaccaacgggc--------------
------------------------------------------------------------
------------------------------------------------------------
------------------------------------------------------------
-----------
>Pithecopus_megacephalus
----------------------atctcaccccctaataaaaattgttaataactctttta
ttgacctccccagcccagctaacctatccttatggtgaaatttcggctccctattaggtg
tctgccttattgcacaaattatcacaggcttatttcttgccatacactacaccgcagaca
cctcaatagccttttcatcagtagcccacatttgccgagacgtgaattacggctgacttc
ttcgtaacctccacgcaaacggagcctcttttttcttcatctgcatttttcttcatatcg
gccgagggttgtactatgggtcttttctatttaaagagacatgaaatattggagtaatcc
ttcttctcctagttatagccaccgcatttgtaggctacgtacttcca-------------
------------------------------------------------------------
------------------------------------------------------------
------------------------------------------------------------
------------------------------------------------------------
------------------------------------------------------------
------------------------------------------------------------
------------------------------------------------------------
------------------------------------------------------------
------------------------------------------------------------
------------------------------------------------------------
------------------------------------------------------------
------------------------------------------------------------
-----------
>Pithecopus_rohdei
----------------------atctcatcctctgataaaaattgtcaataactcctttg
ttgatctaccctccccagctaacttatctctatgatgaaatttcggctccctattaggaa
tctgcctcatcgcacaaattatcacaggcctatttcttgctatacactacaccgctgaca
cctcaatagccttttcatctgtagcccacatttgccgagacgttaattacggctgacttc
ttcgtaacctccacgcaaacggagcctccttcttcttcatctgcatctttctccatatcg
gtcgagggttatactatggatcttttctatttaaagaaacatgaaacattggagtaatcc
tccttctcctagtcatagccacagcattcgtgggctacgttctccca-------------
------------------------------------------------------------
------------------------------------------------------------
------------------------------------------------------------
------------------------------------------------------------
------------------------------------------------------------
------------------------------------------------------------
------------------------------------------------------------
------------------------------------------------------------
------------------------------------------------------------
------------------------------------------------------------
------------------------------------------------------------
------------------------------------------------------------
-----------
>Pithecopus_palliatus
----------------------atcccacccattaataaaaattattaataactccttta
ttgatctccctaccccagccaacctatccctatgatgaaactttggatctttgctcgggg
tctgccttattgctcaaattatcacaggcttatttcttgctatacattacaccgcagata
cctctatagccttttcatcagtagcccacatttgccgagacgtaaactacggctgactca
ttcgtaaccttcacgcaaacggagcctcctttttttttatctgcatttttcttcacatcg
gccgaggcctatattacggatcttttttatttaaagaaacatgaaatatcggagtagtac
tcctgctcctagttatagccacagcatttgtaggctatgttctccca-------------
------------------------------------------------------------
------------------------------------------------------------
------------------------------------------------------------
------------------------------------------------------------
------------------------------------------------------------
------------------------------------------------------------
------------------------------------------------------------
------------------------------------------------------------
------------------------------------------------------------
------------------------------------------------------------
------------------------------------------------------------
------------------------------------------------------------
-----------
>Pithecopus_azureus
----------------------atcccaccctttagcaaaaatcgttaacaattccttca
tcgacctccctaccccagctaacctgtcgctatgatgaaactttggctcattactgggca
tctgcctcatcgcacaaatcatcacaggcttattcctcgccatacactacactgcagaca
cctcaatagctttctcatctgtagcccacatctgccgagatgtaaattacggttgactcc
tacgaaaccttcatgccaatggagcctcttttttcttcatttgcatttttcttcacattg
gccgaggactgtattacggttctttcctatttaaagaaacatggaatatcggagtgattc
ttctacttttagttatagccacagcatttgtaggttacgttctccca-------------
------------------------------------------------------------
------------------------------------------------------------
------------------------------------------------------------
------------------------------------------------------------
------------------------------------------------------------
------------------------------------------------------------
------------------------------------------------------------
------------------------------------------------------------
------------------------------------------------------------
------------------------------------------------------------
------------------------------------------------------------
------------------------------------------------------------
-----------
>Pithecopus_hypochondrialis
----------------------aacccaccccttaacgaaaattgttaacaattcattca
ttgatctcccttcccccgctaatctttctctatgatgaaactttggctctttactgggca
tttgccttattgcacaaatcgtcacaggattattccttgctatacactacactgcagaca
cctctatagctttctcatcagtggctcacatctgccgagacgtaaattacggatgacttc
ttcgcaatctccatgcaaacggagcctcttttttcttcatctgcattttccttcacattg
gacgaggactgtattatggttccttcttatttaaagaaacatgaaacatcggggtaattc
ttctactcttggtgatagccacagcatttgttggctatgttctcccg-------------
------------------------------------------------------------
------------------------------------------------------------
------------------------------------------------------------
------------------------------------------------------------
------------------------------------------------------------
------------------------------------------------------------
------------------------------------------------------------
------------------------------------------------------------
------------------------------------------------------------
------------------------------------------------------------
------------------------------------------------------------
------------------------------------------------------------
-----------
>Pithecopus_nordestinus
--------------------------------------------------aactccttca
ttgaccttcccaccccagccaacttgtccctatgatgaaactttggctccttactaggca
tctgcctaattgtacaaatcattacaggcttattcctcgctatacactacacagcagaca
cctcaatagctttctcatcagtagctcatatttgccgagacgtaaattacggctgacttc
tacgaaatctccatgcaaacggagcttcttttttctttatttgcattttccttcatattg
gccgaggactatattatggctccttcttgttcaaagaaacatgaaacatcggagtgattc
tcctccttctggtcatagccacagcatttgtgggctatgttctcccatgagggcagatat
cattctgaggtgcgacagttatcactaacctactttcagctgccccctacattggtacaa
acttagtccaatggatctgaggaggcttttccgtcgataacgccaccctcacccgattct
ttacattccactttattctccccttcgctattgccggagcctctataattcatcttctat
tcctccaccaaacaggatcctccaacccaacaggattaaactccaacccagacaaagtcc
cattccatgcgtactactcatacaaagacgcactaggatttattgtcctcttagccctct
tagcctctctatcaacattctcccctaatctcctaggagacccggataacttcaccccag
ccaaccccctagtaacccctccccacattaaaccagagtgatactttctattcgcatacg
ctattcttcgctctatccccaataaactcggaggtgtcttagccctcttattctcgatcc
ttattcttctcctcatcccaatccttcacacctcacaccaacgagc--------------
------------------------------------------------------------
------------------------------------------------------------
------------------------------------------------------------
-----------
>Corythomantis_greeningi
----------------------aacccaccccctattaaaaattgtaaacaactccttca
ttgatctcccagcaccggcaaatctctcctcatgatgaaactttggctcccttctagggg
tctgcctcattatacaaatcgctacaggattattcctggccatacactacacagcagaca
cctcaatagccttctcatcagtagcccacatttgccgtgatgtaaacaacggatgacttc
tgcgaaacctccatgctaacggagcatcattcttttttatttgcatctaccttcacattg
gacgaggaatatactacggctcattcctgttcaaagaaacatgaaacatcggagttattc
ttctttttttagtaatagctacagccttcgtaggatacgtcctcccc-------------
------------------------------------------------------------
------------------------------------------------------------
------------------------------------------------------------
------------------------------------------------------------
------------------------------------------------------------
------------------------------------------------------------
------------------------------------------------------------
------------------------------------------------------------
------------------------------------------------------------
------------------------------------------------------------
------------------------------------------------------------
------------------------------------------------------------
-----------
>Nyctimantis_brunoi
----------------------aacccacccactattaaaaattgtaaataactccttca
tcgacctgccagcaccagcaaacttgtcatcctgatgaaactttggctctcttttgggag
tctgtcttattgcacagatcgccacaggattatttctagcaatacattatacagcagaca
cctctatagccttctcatccattgcccatatctgtcgtgacgttaataatggatggcttc
tacgcaatcttcatgccaatggagcatctttcttcttcatttgcatctatcttcatattg
gacgaggaatatactacggatcttttttgtttaaagaaacatgaaatattggggtgattt
tactttttctagttatagccacggctttcgtaggatatgttttacca-------------
------------------------------------------------------------
------------------------------------------------------------
------------------------------------------------------------
------------------------------------------------------------
------------------------------------------------------------
------------------------------------------------------------
------------------------------------------------------------
------------------------------------------------------------
------------------------------------------------------------
------------------------------------------------------------
------------------------------------------------------------
------------------------------------------------------------
-----------
>Nyctimantis_siemersi
----------------------aactcacccactattgaaaattattaataactccttca
ttgacctcccagcgccagtaaacttatcttcatgatgaaactttggctcccttctaggca
tctgtcttattgcgcaaatcgccacaggattgttcctagcaatacactacacagcagaca
cctccatggccttttcatccattgcccacatctgccgtgacgtgaataatggatgactat
tgcgcaacctccatgccaatggagcatctttcttctttatttgcatctacctacacattg
gacgaggagtatactatggatccttcctatttaaagagacatgaaatatcggggttgttc
ttcttctcctagtgatagccactgccttcgtaggttatgtcctcccc-------------
------------------------------------------------------------
------------------------------------------------------------
------------------------------------------------------------
------------------------------------------------------------
------------------------------------------------------------
------------------------------------------------------------
------------------------------------------------------------
------------------------------------------------------------
------------------------------------------------------------
------------------------------------------------------------
------------------------------------------------------------
------------------------------------------------------------
-----------
>Trachycephalus_mesophaeus
----------------------aacacacccactactaaaaattgtaaacaactcatttg
ttgacctcccagcaccagcaaacctgtcctcatgatgaaactttggctctctcctagggg
tctgcttaatcatacaaattgctacaggactattcttagcaatacattatacagccgata
cctctatggctttctcatccattgctcacatctgccgtgacgtaaacaatggctgacttt
tacgaaacttacacgctaacggagcctccttcttctttatttgcatctatcttcacatcg
gacgaggaatatactacggctcttttttatttaaagaaacatggaacattggagtaatct
tactatttctagtaatagccacagcctttgtaggatatgttctccca-------------
------------------------------------------------------------
------------------------------------------------------------
------------------------------------------------------------
------------------------------------------------------------
------------------------------------------------------------
------------------------------------------------------------
------------------------------------------------------------
------------------------------------------------------------
------------------------------------------------------------
------------------------------------------------------------
------------------------------------------------------------
------------------------------------------------------------
-----------
>Osteocephalus_leprieurii
----------------------aacgcatccactactaaaaattgtaaacaactccttta
ttgacctccctgcaccagctaacctctccgcatgatgaaactttggatccttattaggag
tctgccttattgcacaaatcgctacaggattatttttagctatacattacacagcagaca
cttcaatagccttttcatccgtggctcacatctgccgagatgtaaataacggctggctct
tacgcaacctccatgctaatggagcatccttcttcttcatttgtatttaccttcacattg
gccgaggaatatattatggctcatttttatttaaagaaacatgaaatgtcggagtaatcc
ttctatttctagtcatagcaacagcttttgtagggtatgttctccca-------------
------------------------------------------------------------
------------------------------------------------------------
------------------------------------------------------------
------------------------------------------------------------
------------------------------------------------------------
------------------------------------------------------------
------------------------------------------------------------
------------------------------------------------------------
------------------------------------------------------------
------------------------------------------------------------
------------------------------------------------------------
------------------------------------------------------------
-----------
>Tepuihyla_rodriguezi
----------------------aacgcacccgctactaaaaattgtaaataactctttta
ttgacctccccgcaccagcaaacctatcctcatgatgaaattttggctctttactaggaa
tctgtcttattgcacaaatcgctacaggactattcctagccatacactacacagctgact
cctctatagccttctcatccgtcgcccacatttgccgagatgtaaataatggctggctat
tgcgaaacctccacgccaacggagcatcctttttctttatttgcatttatcttcacattg
gccgaggcatgtactacggctcatttttatttaaagaaacctgaaacattggtgtcgtcc
ttcttctcttagtcatagcaacagcctttgtagggtatgttctccca-------------
------------------------------------------------------------
------------------------------------------------------------
------------------------------------------------------------
------------------------------------------------------------
------------------------------------------------------------
------------------------------------------------------------
------------------------------------------------------------
------------------------------------------------------------
------------------------------------------------------------
------------------------------------------------------------
------------------------------------------------------------
------------------------------------------------------------
-----------
>Itapotihyla_langsdorffii
----------------------aacacacccactcatcaaaattattaataactcgttta
ttgacctcccagccccagtaaacctatcatcatgatgaaacttcggctccctcctaggga
tctgtctaattgcacaaatcgctacaggactattcctagcgatacactatacagcagaca
cctcaatagccttctcatccgtagcccatatctgccgtgatgtaaattacggctgactac
tccgtaacctccatgctaatggagcatccttttttttcatctgcatctaccttcatatcg
gccgaggaatatattatggctctttcctcttcaaagagacatgaaacatcggagtagtat
tactttttcttgtaatagcaaccgcctttgtaggatatgttctaccg-------------
------------------------------------------------------------
------------------------------------------------------------
------------------------------------------------------------
------------------------------------------------------------
------------------------------------------------------------
------------------------------------------------------------
------------------------------------------------------------
------------------------------------------------------------
------------------------------------------------------------
------------------------------------------------------------
------------------------------------------------------------
------------------------------------------------------------
-----------
>Ceratophrys_aurita
--------------------------------------------attaacaactccttta
ttgacctcccagcccctgccaacttgtcttcactatgaaactttggctccctcctcggca
tctgcttaatcgcacaaatcgctacaggcttattcttagccatgcactacactgctgata
cctcaatagctttctcatccgtagcccacatctgccgagacgttaataacggctggcttc
tgcgaaactttcacgcaaacggcgcatcattcttcttcatctgcatctaccttcacattg
ggcgaggactatactacggctcttttctatttaaagagacatgaaacattggggtgattc
tcctgttcctcgtcatagccactgcttttgtggggtatgttcttccatggggccaaatat
ctttctggggcgccaccgtcatcaccaaccttctctccgctgccccctacatcgggacag
accttgtacaatgaatctgagggggcttctccgtagacaacgccacactaacccgatttt
tcacattccacttcattctcccatttatcattgcaggcgtaaccatacttcacctactct
tcctacacgaaactgggtcatcgaacccaacagggctaaactctaaccccgataaagtcc
cctttcacgcttattactcctacaaagacgcccttgggttcgccatcatacttgctatac
ttgcagcacttgcttcattcaccccaaatatcctaggagaccccgacaactttaccccag
caaacccgctagttaccccaccccatattaaaccagaatggtacttcttgttcgcgtatg
ctattctccgctctatccccaataaactagggggagtcctagccctcctgttctccatta
tgatcctcttcctcatgccttttctccacacatcccaccaacgaactctcatattccgcc
cattaaccaaactatttttctg--------------------------------------
------------------------------------------------------------
------------------------------------------------------------
-----------
>Ceratophrys_cranwelli
----------------------agaccacccaatgttgaaaattatcaacaactccttta
tcgacttaccagcccctgctaacttatcttcactatgaaactttggctccctcctcggca
tctgcctaatcgcacaaatcgccacaggtttatttctagccatgcactacaccgctgaca
cctccatagccttctcatcagtggcccacatctgccgagacgtcaacaacggctgacttc
tacgaaaccttcatgcaaacggcgcatcattcttctttatctgcatctaccttcacattg
gccgaggcctatactacggctctttcctgttcaaggaaacatgaaacattggagtgattc
tcctattcctcgtcatggccactgcttttgtggggtacgttctccca-------------
------------------------------------------------------------
------------------------------------------------------------
------------------------------------------------------------
------------------------------------------------------------
------------------------------------------------------------
------------------------------------------------------------
------------------------------------------------------------
------------------------------------------------------------
------------------------------------------------------------
------------------------------------------------------------
------------------------------------------------------------
------------------------------------------------------------
-----------
>Ceratophrys_ornata
----------------------aaaccacccaatgttgaaaattatcaacaactccttta
ttgacctaccagcccctgctaacttatcttcgttatgaaacttcggctctctcctaggca
tctgcttaattgcacaaatcgccacaggtttatttctagccatacattataccgctgaca
cctctatagctttctcatcagtagcccacatctgccgagatgttaacaacggctggcttc
tacgaaaccttcatgcaaacggcgcatcattcttctttatctgcatctaccttcacattg
gacgaggtctgtactacggctctttcctgtttaaagaaacatgaaacattggagtgattc
tcctcttcctcgtcatagccactgcttttgtaggatacgttctccca-------------
------------------------------------------------------------
------------------------------------------------------------
------------------------------------------------------------
------------------------------------------------------------
------------------------------------------------------------
------------------------------------------------------------
------------------------------------------------------------
------------------------------------------------------------
------------------------------------------------------------
------------------------------------------------------------
------------------------------------------------------------
------------------------------------------------------------
-----------
>Ceratophrys_stolzmanni
----------------------aacccatcccgtactaaaaattgttaataactccttta
ttgacctacctgcccctgccaacctgtcatctctatgaaacttcggctcccttctcggca
tctgcttaattgcacaaattgccactggcttattcttggctatacactataccgctgaca
cctccatggctttctcatcagtggctcatatctgccgagacgtcaacaacggctgactct
tgcggaatcttcatgcaaatggtgcatcattcttcttcatctgcatttacctacacatcg
gacgagggctatactacggctcttttctgtttaaggagacatgaaatattggagtaattc
tcctcttccttgttatagctacagcttttgtaggctacgttctccca-------------
------------------------------------------------------------
------------------------------------------------------------
------------------------------------------------------------
------------------------------------------------------------
------------------------------------------------------------
------------------------------------------------------------
------------------------------------------------------------
------------------------------------------------------------
------------------------------------------------------------
------------------------------------------------------------
------------------------------------------------------------
------------------------------------------------------------
-----------
>Chacophrys_pierottii
----------------------aactcacccagtgctaaaaattgttaatagctctttca
tcgacctccctgccccagccaatctatcatcactatggaattttggctcacttctaggca
tctgcctaattgtccaaatcgctacaggcctatttctagctatacactacaccgctgata
catccatagccttctcatcagtagctcatatttgccgagacgttaacaacggatgacttc
tccgaaaccttcacgctaacggcgcatcatttttcttcatctgcatttacctccacatcg
gacgaggcctctattacggctccttcctatttaaagaaacatgaaacattggagttattc
tccttttcctcgttatagccacagcctttgttggctatgttcttccc-------------
------------------------------------------------------------
------------------------------------------------------------
------------------------------------------------------------
------------------------------------------------------------
------------------------------------------------------------
------------------------------------------------------------
------------------------------------------------------------
------------------------------------------------------------
------------------------------------------------------------
------------------------------------------------------------
------------------------------------------------------------
------------------------------------------------------------
-----------
>Lepidobatrachus_asper
-----------------------acccacccggtattaaaaattggtaacaattctttta
ttgacctccccgccccagccaacttatcttcactatgaaattttggctctctccttggca
tttgcttaattgcccaaattgccacaggcctatttttagctatacattatacagctgata
cttctatagcattctcatcagtagcccacatttgtcgagacgtcaacaatggatgacttc
tacgaaatttacacgcaaacggcgcatcattcttcttcatttgcatctacctccacatcg
gacgaggactatactacggctccttcttgtttaaagaaacatgaaacattggagtaattc
tcctgttccttgttatagcaacagcctttgtaggctatgttcttccatgaggacaaatgt
ctttttgaggtgctactgtaatcacaaatttactctccgccgcaccatatattggcactg
accttgttcaatgaatctgaggtggattctctgtggataacgccaccttaacacgatttt
tcacattccattttattcttccatttattattgcaggagtaacaatacttcacctgctat
tcctccatgaaaccggatcctccaaccccacaggattaaactctaatcctgacaaagtcc
cattccacgcctattactcatacaaagatgccctaggattcgccatccttttagctgcgc
tagcaatactggcaacatttgctccaaacattctcggagacccagataacttcaccccag
ccaaccccttagtcaccccaccacacattaaacctgaatgatacttcctattcgcatacg
ccatcctccgctcaatccccaacaaacttggcggggttctagctcttctattttcaatta
taattctattcctaatacctctcctccacacatcttatcaacgaacacttatatttcgcc
ccctaactaaactatttttctg--------------------------------------
------------------------------------------------------------
------------------------------------------------------------
-----------
>Lepidobatrachus_llanensis
----------------------aacccaccctgtgctgaaaattgttaataattctttta
ttgaccttcctgccccagccaacttatcttcactatgaaactttggctctctccttggca
tttgcttaattgcccaaatcgctacaggcttatttctagccatacactacacagccgaca
cctctatagcattctcatcagtagcccacatttgtcgagacgttaacaacggatggcttc
tacgaaatctgcatgcaaatggagcatcattcttttttatctgcatctacctccatatcg
gacgaggattgtactacggctccttcttgttcaaagaaacatgaaatatcggagttattt
tactcttcttagtcatggcaacagcctttgtaggctacgtcctccca-------------
------------------------------------------------------------
------------------------------------------------------------
------------------------------------------------------------
------------------------------------------------------------
------------------------------------------------------------
------------------------------------------------------------
------------------------------------------------------------
------------------------------------------------------------
------------------------------------------------------------
------------------------------------------------------------
------------------------------------------------------------
------------------------------------------------------------
-----------
>Litoria_freycineti
----------------------aacccaccccattttaaaaattattaatagttcattta
ttgatcttcctgcaccatccaacttatcctcatgatgaaactttgggtctctattaggga
tttgccttattgctcaaatcgctacaggcctttttcttgctatacattataccgctgaca
cttctatagctttttcatccgtggcacatatttgccgagatgtaaattacggatgactac
tccgcaatttacatgctaatggagcctcattcttctttatctgcatttatctccatattg
gacgtggtttatattatggttccttcttatttaaagagacatgaaacattggagtaattc
tactttttttagttatagccacagcattcgtcggctatgtactccca-------------
------------------------------------------------------------
------------------------------------------------------------
------------------------------------------------------------
------------------------------------------------------------
------------------------------------------------------------
------------------------------------------------------------
------------------------------------------------------------
------------------------------------------------------------
------------------------------------------------------------
------------------------------------------------------------
------------------------------------------------------------
------------------------------------------------------------
-----------
>Ranoidea_aurea
----------------------aacccaccccataattaaaattattaatagttcattta
ttgatttacctgcaccttccaacttatcctcatgatggaacttcggatccctcttagggg
tctgtctaattgctcaaatcgctaccggcctcttccttgctatacactatacagcagaca
cttctatagcattttcatcagtcgctcacatctgccgagatgttaactacggctgacttc
tacgaagtcttcatgccaacggtgcctcctttttctttatttgcatctacctccacattg
gccgaggcctgtactacggctccttcctctttaaagaaacatgaaacattggagtcattt
tactatttttagtcatagccacagccttcgtgggctatgtattgcct-------------
------------------------------------------------------------
------------------------------------------------------------
------------------------------------------------------------
------------------------------------------------------------
------------------------------------------------------------
------------------------------------------------------------
------------------------------------------------------------
------------------------------------------------------------
------------------------------------------------------------
------------------------------------------------------------
------------------------------------------------------------
------------------------------------------------------------
-----------
>Rupirana_cardosoi
-----------------------acccacccaatactgaaaattattaacaactcattta
ttgaccttcctgccccagttaacttatcttcatgatgaaactttggttcacttctaggag
tatgccttattgcccaaatcgcaacaggattatttttggctatacactacactgcagata
cctcaatagctttctcatctgtagcacatatttgtcgagacgtaaataacggatgactcc
tacgaaacctacacgctaatggagcttcattcttctttatctgcatctaccttcacattg
gacgaggaatttattacgggtcctacttatttaaagaaacatgaaatatcggagtaatcc
tattatttttagttatagctaccgcatttgttggttatgtcctccca-------------
------------------------------------------------------------
------------------------------------------------------------
------------------------------------------------------------
------------------------------------------------------------
------------------------------------------------------------
------------------------------------------------------------
------------------------------------------------------------
------------------------------------------------------------
------------------------------------------------------------
------------------------------------------------------------
------------------------------------------------------------
------------------------------------------------------------
-----------
>Nyctimystes_infrafrenatus
----------------------aacccacccacttataaaaattattaacaactctttta
ttgacttaccagcaccatcaaacctatcctcatggtgaaactttggctcacttcttggag
tatgcctaatcgcacagatcgccaccggcttatttctcgccatacattacaccgcagata
catccatagcattttcatcagttgcacatatctgccgagacgtcaactacggctgacttc
ttcgtagccttcatgcaaacggcgcctcatttttctttatctgtatctacttacacattg
gacgaggcctatattatggctctttcttattcacagagacatgaaatatcggagtaatcc
tactatttttagtaatagctacagcctttgtaggctatgtcctgccg-------------
------------------------------------------------------------
------------------------------------------------------------
------------------------------------------------------------
------------------------------------------------------------
------------------------------------------------------------
------------------------------------------------------------
------------------------------------------------------------
------------------------------------------------------------
------------------------------------------------------------
------------------------------------------------------------
------------------------------------------------------------
------------------------------------------------------------
-----------
>Ranoidea_australis
----------------------aactcatccagtaatcaaaattgtcaacaactcattca
ttgacttacctgcaccatcaaatttatcctcctgatgaaacttcggctcacttctaggag
tctgcctaatcgcacaaatcgccacaggcctatttctcgccatacattatacggcagaca
cctccatagccttctcttcagtggcccacatctgccgagacgttaactacggctgacttc
tccgtaacctacatgccaacggcgcttctttcttttttatctgcatctacctccacatcg
gccgcggactgtactacgggtcctttttatttaaagaaacatggaacattggagttattc
tgctcttcctagttatagcaacagcttttgtaggatatgtcctgccc-------------
------------------------------------------------------------
------------------------------------------------------------
------------------------------------------------------------
------------------------------------------------------------
------------------------------------------------------------
------------------------------------------------------------
------------------------------------------------------------
------------------------------------------------------------
------------------------------------------------------------
------------------------------------------------------------
------------------------------------------------------------
------------------------------------------------------------
-----------
>Nyctimystes_kubori
----------------------aacacacccaataattaaaattgttaataattcattta
ttgatttaccaacacctgccaacttatcttctttatgaaattttggctcacttttgggca
tttgtttaattgcacaaattgccacaggactttttttagctatacattatacagcagaca
cctcaatagctttctcatcagtagcccatatttgccgagatgtaaattatggttggcttc
ttcgtagccttcatgcaaatggggcttctttcttttttatctgtatttacctacatatcg
gtcgaggaatatattacggatcttttttatttatagagacctgaaatattggcgtaattt
tgttatttttagtcatggctaccgcatttgtaggatacgttcttcca-------------
------------------------------------------------------------
------------------------------------------------------------
------------------------------------------------------------
------------------------------------------------------------
------------------------------------------------------------
------------------------------------------------------------
------------------------------------------------------------
------------------------------------------------------------
------------------------------------------------------------
------------------------------------------------------------
------------------------------------------------------------
------------------------------------------------------------
-----------
>Nyctimystes_pulcher
----------------------aacacacccaataattaaaattattaacaactcattta
ttgacttaccaaccccatccaacctatcttctttatgaaattttggctcacttctaggaa
tttgcctaattgcacaaatcgccacaggactttttttagctatacattatacagcagaca
cttccatagccttctcgtcagtagctcacatctgtcgagacgtaaattatggctgacttc
tacgaagccttcatgcaaatggggcctcctttttttttatttgtatttatttgcacattg
gacgaggaatatattatggctcttttttatttatagagacatgaaatattggtgtaattt
tgctttttttagttatagccaccgcattcgtcggctatgttcttcca-------------
------------------------------------------------------------
------------------------------------------------------------
------------------------------------------------------------
------------------------------------------------------------
------------------------------------------------------------
------------------------------------------------------------
------------------------------------------------------------
------------------------------------------------------------
------------------------------------------------------------
------------------------------------------------------------
------------------------------------------------------------
------------------------------------------------------------
-----------
>Nyctimystes_narinosus
-------------------------acatccagtaattaaaattatcaataattcattta
ttgatctcccagcaccatctaatctatcctctttatgaaattttggctctctcctcggca
tttgtttaatcgcacaaatcgccacaggactatttttagccatacactacacagcagata
cctccatagctttctcatcagtggcccatatttgtcgagatgtaaactatggatgactct
tacgaagtctccatgcaaacggagcttctttttttttcatctgtatttatcttcatatcg
gacggggaatatactacggctccttcctatttatagagacatgaaacatcggtgtaatct
tactttttctagttatagctacagcattcgtcggctatgtcctccca-------------
------------------------------------------------------------
------------------------------------------------------------
------------------------------------------------------------
------------------------------------------------------------
------------------------------------------------------------
------------------------------------------------------------
------------------------------------------------------------
------------------------------------------------------------
------------------------------------------------------------
------------------------------------------------------------
------------------------------------------------------------
------------------------------------------------------------
-----------
>Ranoidea_caerulea
-----------------------acccacccaataattaaaattgtaaacaactcattta
ttgacctaccaacaccatcaaacttatcttccctatgaaactttggctccctcctcggca
tctgcttaattactcaaattgtgacaggattatttcttgcaatacattatactgcagaca
catccatagccttctcttcattagcccacatttgccgagacgtaaattacggttggctcc
tccgaagtcttcacgcaaacggagcctccttcttctttatctgcatctatcttcacatcg
gacgaggcctgtattacggctcattcctatatacagaaacctgaaacatcggagtcatcc
tactttttttagtaatagcaacagcatttgttggttatgttcttcca-------------
------------------------------------------------------------
------------------------------------------------------------
------------------------------------------------------------
------------------------------------------------------------
------------------------------------------------------------
------------------------------------------------------------
------------------------------------------------------------
------------------------------------------------------------
------------------------------------------------------------
------------------------------------------------------------
------------------------------------------------------------
------------------------------------------------------------
-----------
>Duellmanohyla_rufioculis
----------------------aamccaccctctactaaagatcattaactcatcattta
ttgacctccccaccccatcaaatctgtcctcatgatgaaactacggctcccttcttggag
cctgcctaattttacaagtcgcaactggcctcttcctagctatacattatgcagccgaca
cttcaatagccttctcatcagtagcccatatttgtcgtgacgtaaataatggctgacttt
tacgcaacctccatgcaaacggagcatcattttttttcatctgcatctatctccacattg
gccgagggatctactacggatcctttctttttaaagaaacatgaaacaccggaatcatcc
tgctctttctagtaatagcgacagcctttgtcggctacgtcctaccc-------------
------------------------------------------------------------
------------------------------------------------------------
------------------------------------------------------------
------------------------------------------------------------
------------------------------------------------------------
------------------------------------------------------------
------------------------------------------------------------
------------------------------------------------------------
------------------------------------------------------------
------------------------------------------------------------
------------------------------------------------------------
------------------------------------------------------------
-----------
>Ptychohyla_euthysanota
----------------------aactcatcccctactaaaaattattaattcatctttta
ttgaccttccagcaccatcaaacctatcttcttgatgaaactacggctctcttctcggag
tttgcctcatcttacaaatcgcaacaggactatttctagctatacattatacagctgata
cctcaatagccttctcatctgtagcccacatctgtcgagatgtaaacaatgggtgactac
tccgtaatctccatgcaaacggagcatcattcttctttatctgtatttatcttcacattg
gacggggtatttattatggctccttcttgtttaaagaaacatgaaacattggagttatcc
tacttttcctggtcatagcaacagccttcgttggctacgtcctccca-------------
------------------------------------------------------------
------------------------------------------------------------
------------------------------------------------------------
------------------------------------------------------------
------------------------------------------------------------
------------------------------------------------------------
------------------------------------------------------------
------------------------------------------------------------
------------------------------------------------------------
------------------------------------------------------------
------------------------------------------------------------
------------------------------------------------------------
-----------
>Rheohyla_miotympanum
----------------------aacccaccccctacttaaaattattaactcatcattta
ttgaccttccagccccatctaatttatcttcttgatgaaattacggatccctccttggca
tctgccttattctacaaatcctaacaggattactcttagcaatacactacactgcagata
ccactatagctttttcatctgtcgcccacatttgccgagatgtaaataatggttggcttc
tccgaaatcttcatgcaaacggagcctcattcttttttatctgcatctacttacacatcg
gacgcggaatctattatggctccttcttacttaaagaaacctgaaatatcgggattattc
tcttatttctagtaatagcaacagcttttgtcggttacgtcctacca-------------
------------------------------------------------------------
------------------------------------------------------------
------------------------------------------------------------
------------------------------------------------------------
------------------------------------------------------------
------------------------------------------------------------
------------------------------------------------------------
------------------------------------------------------------
------------------------------------------------------------
------------------------------------------------------------
------------------------------------------------------------
------------------------------------------------------------
-----------
>Sphaenorhynchus_dorisae
-----------------------acccacccattaattaaaattgtaaataattccttta
ttgatcttcctgcaccagcaaacttatcttcatgatgaaactttggatcactcctcggag
tgtgtcttattgctcaaatcgccacaggactttttctagcaatacactatacagccgata
cttcaatagctttctcatcagttacccacatttgtcgagatgtcaacaacggttgacttc
tacgtaatctccatgccaatggggcctcattcttttttatttgtatttatcttcacatcg
ggcgaggcatatattatggatcatttttatttaaagaaacttgaaacatcggagtcattc
ttctctttttagttatagccacagcatttgttggctatgttttacct-------------
------------------------------------------------------------
------------------------------------------------------------
------------------------------------------------------------
------------------------------------------------------------
------------------------------------------------------------
------------------------------------------------------------
------------------------------------------------------------
------------------------------------------------------------
------------------------------------------------------------
------------------------------------------------------------
------------------------------------------------------------
------------------------------------------------------------
-----------
>Nesorohyla_kanaima
----------------------aacacacccgattataaaaattatcaacaactccttta
ttgacctccccgccccagccaacctatcatcttgatgaaacttcggctcactcctaggca
tctgcttaatcgcacagatcgttacaggcctcttcttagccatacactacactgctgata
cctcaatggctttttcatccgtagcccacatctgccgagatgtaaacaacgggtgactat
tacgcaacctccacgctaacggcgcctcattctttttcatctgtatttatctacacattg
gacgcggtatctactatggctcgtttttatttaaagaaacatggaacgcaggcgttattc
ttcttttcctggtaatagctacagctttcgtgggctatgttttacca-------------
------------------------------------------------------------
------------------------------------------------------------
------------------------------------------------------------
------------------------------------------------------------
------------------------------------------------------------
------------------------------------------------------------
------------------------------------------------------------
------------------------------------------------------------
------------------------------------------------------------
------------------------------------------------------------
------------------------------------------------------------
------------------------------------------------------------
-----------
>Boana_crepitans
----------------------atctcaccctattattaaaattgtaaacaactcattta
ttgacctacctacccctgtaaacatttcggcatgatgaaacttcggatccctcctaggga
tctgcctcattctccaaattgctacaggcttatttttagctatacattacacggctgaca
cctcaatggccttttcatctgtagcccacatctgtcgtgatgtaaataacggttgactcc
ttcgtaatctacacgctaatggagcctcatttttttttatctgcatttatcttcatattg
gacgcggaatatactatggctcattcttgtataaagaaacatgaaatattggagtaattt
tacttttcctagtaatagccaccgcctttgttgggtatgttcttcca-------------
------------------------------------------------------------
------------------------------------------------------------
------------------------------------------------------------
------------------------------------------------------------
------------------------------------------------------------
------------------------------------------------------------
------------------------------------------------------------
------------------------------------------------------------
------------------------------------------------------------
------------------------------------------------------------
------------------------------------------------------------
------------------------------------------------------------
-----------
>Hyloscirtus_armatus
----------------------aactcacccaattttaaaaatcattaataactcattta
ttgacctacctgccccagttaatctttcatcatgatgaaactttggatcattactaggag
tatgcctcattgtacaaattattacaggcctttttttagccatacattatactgcagata
tttctatagctttttcctctattgcacacatctgccgagatgtcaacaacggctgattac
tccgtaatattcatgcaaacggagcctctttttttttcatctgtatttatatacatattg
gccgaggcatgtactatggatcttttctgtttaaagaaacatgaaacattggagtgattc
tcctatttctagtaatagccacagctttcgtcggatatgttctccct-------------
------------------------------------------------------------
------------------------------------------------------------
------------------------------------------------------------
------------------------------------------------------------
------------------------------------------------------------
------------------------------------------------------------
------------------------------------------------------------
------------------------------------------------------------
------------------------------------------------------------
------------------------------------------------------------
------------------------------------------------------------
------------------------------------------------------------
-----------
>Gastrotheca_pseustes
taatggcccccatcttacggaaaactcaccccattctaaaaattgttaatagcgcattta
ttgacctccccgcccctaccaatctctcatcatgatgaaatttcgggtcccttctagggg
tctgcctcattacccaaatcgttacaggcctcttcctagccatacactacgcagcagaca
cctccatagcattcgcatctattgcacacatctgccgagatgtaaacaacggctggcttc
tgcgcaatcttcacgccaacggagcctctttcttcttcatctgcatctatctccacattg
gacggggtctttactacggctctttcctttttaaggaaacctgaaacattggagttatcc
tcctttttcttgttatagccactgcatttgtaggttacgtccttccatgagggcagatgt
cattttgaggggcaacagtcattactaatctcctatctgccgccccctatgtcgggacag
agctagtccaatgaatttgaggcgggttctcagttgataatgctacactcacccgctttt
ttaccttccacttcattctcccatttattaccgccgccgtttccctccttcaccttctct
tccttcaccagacaggttcctctaaccctacaggattaaactctgacccagacaaagtgc
ccttccacacgtattactcctttaaagatgctcttgggttcgtcatccttctaaccctcc
tcgccaccctttccacatttgcccccaacattcttggcgaccccgacaactttacccccg
ccaaccccctggttacacccccccacattaaaccggaatgatatttcctctttgcctatg
ctatccttcgctccatcccaaacaaactcgggggcgtcctcgctcttctgctatcaatca
taattcttctcctcgtccctctcctccatacctccctccaacgaacactcatgtttcgcc
ccctggctaaa-------------------------------------------------
------------------------------------------------------------
------------------------------------------------------------
-----------
>Dendropsophus_nanus
----------------------aacacacccagtattaaaaattattaacaactctttta
ttgatctcccagcaccagcaaatctctcatcatgatgaaattttggctctctgctaggag
tctgcctcattcttcaaatcgctaccggcctatttcttgctatacactatacagcagata
ctacctcagcattttcttctatcgcccatatttgccgagacgtaaataatggctgactac
ttcgaaatcttcacgctaatggagcttccttcttcttcatttgtatctatcttcatattg
gacgaggcatgtactacggatctttccttttcaaagagacttgaaatatcggagtaatcc
ttctatttttagtcatagccaccgccttcgttggctacgtccttcct-------------
------------------------------------------------------------
------------------------------------------------------------
------------------------------------------------------------
------------------------------------------------------------
------------------------------------------------------------
------------------------------------------------------------
------------------------------------------------------------
------------------------------------------------------------
------------------------------------------------------------
------------------------------------------------------------
------------------------------------------------------------
------------------------------------------------------------
-----------
>Aplastodiscus_leucopygius
----------------------aacacaccccattatgaagatcgttaatggatccttca
ttgatcttccaacccccattaatatttcagcctgatgaaacttcggatcacttctaggtg
tctgcttagttttacaaatcgcaactggactatttttagccatacactacaccgccgata
cttcaatagctttttcatcagttgcccatatctgtcgtgacgtaaacaacggctgactcc
tccgtaatcttcatgcaaacggagcttctttcttttttatctgtatctatctccacattg
gacgaggagtctactacggctctttcctatttcaagaaacatgaaatgtgggagtcatcc
tcctatttcttgttatagctacagcctttgttggctatgtactccca-------------
------------------------------------------------------------
------------------------------------------------------------
------------------------------------------------------------
------------------------------------------------------------
------------------------------------------------------------
------------------------------------------------------------
------------------------------------------------------------
------------------------------------------------------------
------------------------------------------------------------
------------------------------------------------------------
------------------------------------------------------------
------------------------------------------------------------
-----------
>Bokermannohyla_hylax
----------------------aactcacccaattataaaaattattaataactcattta
ttgatctcccagcacctgttaatatctcatcctggtgaaactttggctcccttttaggtg
tctgcttagtcttacagatcgctacagggcttttcttagcaatacattacacagccgata
catcactagctttctcttcaattgctcatatttgccgagatgtaaattacggctgacttc
tccgcaatcttcacgcaaacggagcctctttcttttttatctgcatctatcttcacattg
gacgaggcatatactacggctcatttctttttaaagagacatgaaatgtcggagtaattt
tactcttcttacttatagccacggcttttgtaggttatgttcttccc-------------
------------------------------------------------------------
------------------------------------------------------------
------------------------------------------------------------
------------------------------------------------------------
------------------------------------------------------------
------------------------------------------------------------
------------------------------------------------------------
------------------------------------------------------------
------------------------------------------------------------
------------------------------------------------------------
------------------------------------------------------------
------------------------------------------------------------
-----------
>Amazophrynella_minuta
----------------------gactcacccactgattaaaattattaacaacaccttta
ttgaccttccaaccccaactaacatctcatcctgatgaaattttgggtccttacttggag
tttgtctcattactcaaattatcaccggactatttcttgccatgcactacaccgcagata
cttcaatagctttttcttcattagcccatatctgtcgagacgtaaataatggctgactac
tacgtaatcttcatgcaaacggagcttccttctttttcatctgcatttaccttcatattg
gacgaggactatactacggctcattcttatttaaagaaacatgaaatatcggagtcattt
tattttttctggtaatagccacagccttcgtaggttatgtattacca-------------
------------------------------------------------------------
------------------------------------------------------------
------------------------------------------------------------
------------------------------------------------------------
------------------------------------------------------------
------------------------------------------------------------
------------------------------------------------------------
------------------------------------------------------------
------------------------------------------------------------
------------------------------------------------------------
------------------------------------------------------------
------------------------------------------------------------
-----------
>Hemiphractus_helioi
----------------------gacccacccagcactcaaaattattaacaattctttta
ttgacctaccatcgccagctaacctctcatcgtgatgaaacttcggctcactcctcggag
tctgcttagttgcacaaattattacgggcttatttttagccatgcactacactgcagata
cgtctctagcattcacatccatcacccacatttgtcgagatgtcaacaacggctggcttc
ttcgaaacctccacgctaacggagcttcattcttctttatttgtatttacctccacattg
gacgrggcctgtattatggctcctacttattcaaagaaacctgaaacatcggaattatac
tactattcctagttatagctaccgcatttgtaggctacgtcctgcca-------------
------------------------------------------------------------
------------------------------------------------------------
------------------------------------------------------------
------------------------------------------------------------
------------------------------------------------------------
------------------------------------------------------------
------------------------------------------------------------
------------------------------------------------------------
------------------------------------------------------------
------------------------------------------------------------
------------------------------------------------------------
------------------------------------------------------------
-----------
>Scinax_catharinae
----------------------aacacacccgctactaaaaattattaacaattcattta
ttgaccttcctaccccaacaaacctttccccctgatggaacttcggctccctcctgggcc
tctgcctaattgtccaaattatcacaggactactcctggccatacactacacagcagaca
cctctacagctttctcatccattgctcatatttgtcgagacgttaataatggctgacttt
tacggaaccttcatgcaaacggagcttcattcttctttatttgcatcttcatacacatcg
gacgagggctatattatgggtcttttttatttaaagaaacctggaatattggtgtaatac
ttctcttcctacttatagcagcagcattcgtagggtatgttcttccg-------------
------------------------------------------------------------
------------------------------------------------------------
------------------------------------------------------------
------------------------------------------------------------
------------------------------------------------------------
------------------------------------------------------------
------------------------------------------------------------
------------------------------------------------------------
------------------------------------------------------------
------------------------------------------------------------
------------------------------------------------------------
------------------------------------------------------------
-----------
