# Supplementary material for: Marine introgressions and Andean uplift have driven diversification in neotropical Monkey tree frogs (Anura, Phyllomedusinae)
Source: PeerJ. 2024 Apr 16;12:e17232. doi: 10.7717/peerj.17232 (PMC11027904; doi:10.7717/peerj.17232)
Supplement: Supplemental Information 2 — Aligned sequences for all 13 genes utilized (12S, 16S, CXCR4, cytb, NCX1, ND1, ND2, POMC, RAG1, RHOD, SIA, SLC8A3, TYR). [file peerj-12-17232-s002.zip › H_CXCR4_aln.fasta]

>Agalychnis_annae
-----------------gtcaaggaccatgactgataaatacaggttgcacctgtctgtc
gccgacctgctgtttgtcttcacacttccattctggtctgtagatgccgccatcggttgg
tactttaaggaattcttgtgtaaagccgtccatgttatttacacagtcaacttgtacagc
agcgttttgatcttggcctttatcagcttggatcggtacttggcgattgtccacgccacc
aacagccaaggatctaggaaactcttagctgagaaaattgtgtatgccggrgtgtggcta
ccagctattttgttgactgtgcctgaccttgtatttgctagcgt---gtcggaaatgga-
-----aggcaactatgtgtgtgaacgtatctatccggtggacaaccgagactactggacc
gttgggttccgtttcctccacatcacagttggacttgtcctgcccggaatcatcatctta
acctgctactgcgtcatcatctccaagttgtctcattcaaagggccatcaaaaacgcaaa
gccttgaagacaactgtgattctcatcctggccttctttgcttgttggctcccatactat
atctgccttaccatcgacacctttggtttacttagactcttgaagcttgactgcagcata
gataatatacttcacaagtggatcaccatcacagaggccctg------------------
------------------------------------------
>Agalychnis_callidryas
atgggctatcagaagaagtccaggacaatgactgataagtacaggttgcacctctctgtc
gccgacctgctgtttgtcttcacacttccattctggtctgtggatgccgccatcggttgg
tactttaaggaattcttgtgcaaagccgtccatgttatttacacagtcaacctgtacagc
agcgttttgatcttggcctttatcagcttggatcggtacttggcgattgtccacgccacc
aacagccaaggatctaggaaactcttagctgagaaaattgtgtatgccggagtgtggctc
ccagctattttgttgactgtgcctgaccttgtatttgctagcgt---gtcagaaatgga-
-----aggcagctatgtgtgtgaacgtatctatccggtggagaaccgagactactggacc
gttgggttccgtttcctccacatcacagttggacttgtcctgcccggaatcatcatctta
acctgctactgcgtcatcatctccaagttgtctcattcaaagggccatcaaaaacgcaaa
gccttgaagacaactgtgattctcatcctggccttctttgcttgttggctcccatactat
atctgccttactatcgacacctttggtttacttagactcttgaagcttgactgcagcata
gatgatatacttcacaagtggatcaccatcacagaagccctggcttttttccactgttgc
ctcaatcccatcttatacgccttcctcggagccaaattcaaa
>Agalychnis_saltator
-----------------gtccaggaccatgactgataaatacaggttgcacctctctgtc
gccgacctgctgtttgtcttcacactcccattctggtctgtggatgccgccatcggttgg
tactttaaggaattcttgtgtaaagccgtccatgttatttacacagtcaacctgtacagc
agcgttttgatcttggccttcatcagcttggatcggtacttggcgattgtccacgccacc
aacagccaaggatctaggaaactcttagctgagaaaattgtgtatgccggagtgtggcta
ccagctattttgttgactgtgcctgaccttgtatttgctagcgt---gtcagaaatgga-
-----aggcagctatgtgtgtgaacgtatctatccggtggagaaccgagactactggacc
gttgggttccgtttcctccacatcacagttggacttgtcctgcccggaatcatcatctta
acctgctactgcgtcatcatctccaagttatctcattcaaagggccatcaaaaacgcaaa
gccttgaagacaactgtgattctcatcctggccttctttgcttgttggctcccatactat
atctgccttaccatcgacacctttggtttacttagactcttgaagcttgactgcagcata
gataatatacttcacaagtggatcaccatcacagaagccctg------------------
------------------------------------------
>Agalychnis_moreletii
-----------------gtccaggaccatgactgataaatacaggctgcacctctctgtc
gccgacctgctgtttgtcttcacacttccattctggtctgtggatgccgccatcggttgg
tactttaaggaattcttgtgtaaagccgtccatgttatttacacagtcaacctgtacagc
agcgttttgatcttggcctttatcagcttggatcggtacttggcgattgtccacgccacc
aacagccaaggatctaggaaactattagctgagaaaattgtgtatgtcggagtgtggctc
ccagctattttgttgactgtgcctgaccttgtatttgctagcgt---gtcggaaatgga-
-----aggcaactatgtgtgtgaacgtatctatccggtggataaccgagactactggacc
gttgggttccgtttcctccacatcacagttggacttgtcctgcctggaatcatcatctta
acctgctactgtgtcatcatctccaagttgtctcattcaaagggccatcaaaaacgcaaa
gccttgaagacaactgtgattctcatcctggccttctttgcttgttggctcccatactat
atctgccttaccatcgacacctttggtttacttagactcttgaagcttgactgcagcata
gataatatacttcacaagtggatcaccatcacagaagccctg------------------
------------------------------------------
>Agalychnis_hulli
-----------------atccaggaccatgactgataaatacaggttgcacctctctgtc
gccgacctgctgtttgtcttcacgcttccattctggtctgtggatgccgccatcggttgg
tactttaaggaattcttgtgtaaagctgtccacgtcatttacacagtcaacctttacagc
agcgttttgatcttggcctttatcagcttggatcggtacttggcgattgtccatgccacc
aacagccaaggctccaggaaactcttagctgagaaaattgtgtacgccggagtgtggctc
ccagctattttgttgactgtgcctgaccttgtatttgctagcgt---gtcggaaatagg-
-----cggcaactatgtgtgtgaacgtttctatccggtggagaaccgagactactggacc
gttgggttccgtttcctccacatcacagttggacttgtcctgcccggaatcatcatctta
acctgctactgcgtcatcatctccaagttgtctcattcaaagggccatcaaaaacgcaaa
gccttgaagacaactgtgattctcatcctggccttctttgcttgttggctcccatactat
atctgccttaccatcgacacatttggtttacttagactcttgaagcttgattgcaacatg
gataacatgcttcacaagtggatcaccatcacagaagccttg------------------
------------------------------------------
>Agalychnis_lemur
-----------------gtccaggaccatgactgataaatacaggttgcacctctctgtc
gccgacctgctgtttgtcttcacgcttccattctggtctgtggatgccgccatcggttgg
tactttaaggaattcttgtgtaaagccgtccacgtcatttacacagtcaacctttacagc
agcgttttgatcttggcctttatcagcttggatcggtacttggcgattgtccatgccacc
aacagccaaggatctaggaaactcttagctgagaaaattgtgtacgccggagtttggctt
ccagctattttgttgactgtgcctgaccttgtatttgctagcgt---gtcggaaatgga-
-----aggcaactatgtgtgtgaacgtatctatccggtggagaaccgaaactactggacc
gttgggttccgtttcctccacatcacagttggacttgtcctgcccggaatcatcatctta
acctgctactgcgtcatcatctccaagttgtctcattcaaagggccatcaaaaacgcaaa
gccttgaagacaactgtgattctcatcctggccttctttgcttgttggctcccatactat
atctgccttaccatcgacacctttggtttacttagactcttgaaacttgattgcaacata
gataacatacttcacaagtggatcaccatcacagaagccctg------------------
------------------------------------------
>Agalychnis_dacnicolor
-----------------gtccaggaccatgactgataaatataggttgcacctctctgtc
gccgacctgctgtttgtcttcacgcttccattctggtctgtggatgccgccattggttgg
tactttaaggaattcttgtgtaaagccgtccatgttatttacacagtcaacctttacagc
agcgttttgatcttagcctttattagcttggatcggtacttggcgattgtccacgccacc
aacagtcaaggatctaggaaagtcttagctgagaaaattgtgtatgccggagtgtggcta
ccagctattttgttgactgtgcctgaccttgtatttgctagtgt---gtcggaaatgga-
-----aggcaactatgtgtgtgaacgtatctatccggtggagaaccgagactactggacc
gttgggttccgtttcctccacatcacggttggacttgtcctgcccggaatyatcatctta
acctgctattgcgtcatcatctccaagttgtctcattcaaagggccatcaaaaacgcaaa
gccttgaagactactgtgattctcatcctggccttctttgcttgttggctcccatactat
atctgccttaccatcgacacatttggtttacttagattcttgaagcttgattgcaacata
gataatatacttcacaagtggatcaccatcacagaagccctg------------------
------------------------------------------
>Hylomantis_aspera
-----------------gtccaggaccatgactgataaatacaggttgcacctctctgtc
gccgacctgctgtttgtcttcacgcttccattctggtctgtggatgccgccatcggttgg
tacttcaaggaattcttgtgtaaagccgtccatgtcatttacacagtcaacctttacagc
agcgttttgatcttggcctttatcagcttggatcggtacttggcrattgtccatgccacc
aacagccaaggatctaggaaactcttagctgagaaaattgtgtacgctggagtgtggctc
ccagctattttgttgactgtgcctgaccttgtatttgctagcgt---gtcagacataga-
-----aggcaactatgtgtgtgaccgcatctatccgatggagaaccgagactactggaag
attgggttccgcttcctccacatcacagttggacttgtcctgcccggaatcatcatctta
acctgctactgcgtcatcatctccaagttgtctcattcaaagggccatcaaaaacgcaaa
gccttgaagacgactgtgattctcatcctggccttctttgcttgttggctcccatactac
atctgccttaccatcgacacctttggtttacttagactcttgaagcttgattgcagcata
gataacatgcttcacaagtggatcaccatcacagaagccctg------------------
------------------------------------------
>Hylomantis_granulosa
-----------------gtccaggaccatgactgataaatacaggttgcacctctctgtc
gccgacctgctgttcgtcttcacgcttccattctggtctgtggatgccgccatcggttgg
tacttcaaggaattcttgtgtaaagccgtccatgtcatttacacagtcaacctttacagc
agtgttttgatcttggcctttatcagcttggatcggtacttggcaattgtccatgccacc
aacagccaaggatctaggaaactcttagctgagaaaattgtgtacgctggagtgtggctc
ccagctattttattgactgtgcctgaccttgtatttgctagcgt---gtcggacataga-
-----aggcaactatgtgtgtgaccgcatctatccgatggagaaccgagactactggaag
attgggttccgtttcctccacatcacagttggacttgtcctgcctggaatcatcatctta
acctgctactgcgtcatcatctccaaattgtctcattcaaagggccatcaaaaacgcaaa
gccttgaagacaactgtgattytcatcctggccttctttgcttgttggctcccatactac
atctgccttaccatcgacacctttggtttacttagactcttgaagcttgattgcagcata
gataacatgcttcacaagtggatcaccatcacagaagccttg------------------
------------------------------------------
>Callimedusa_baltea
-----------------gtccaggaccatgaccgacaagtacaggttgcacctctctgtc
gccgacctgctgttygtcttcacgcttccgttctggtccgtggatgccgccatcggttgg
tactttaaggaattcttgtgtaaagccgtccacgtcatttacaccgtcaacctttacagc
agcgtcttgatcttggccttcatcagcttggatcgctayttggccattgtccacgccacc
aacagccaaggatctaggaaattcttagcggagaaaattgtgtacgccggagtgtggctc
ccagctattttgttgactgtgcctgaccttgtattcgccagcgt---gtcggacataga-
-----aggcaactatgtgtgtgaccgtatctacccagtggagaacagagaatactggacc
attggattccgtttcctccacatcacagttggacttgtcctgcctggaattatcatctta
acctgctattgcgtcatcatatccaagctgtctcattcaaagggccatcaaaaacgcaaa
gccttgaagaccactgtgattctcatccttgccttctttgcttgttggctcccatactac
atctgccttaccatcgacacctttggtttacttagactcttgaagtttgactgctacata
gataacatgcttcacaagtggatcgccatcaccgaagccctg------------------
------------------------------------------
>Callimedusa_tomopterna
-----------------gtccaggaccatgaccgacaagtacaggttgcacctctctgtc
gccgacctgctgttcgtcttcacgcttccgttctggtccgtggatgccgccatcggttgg
tactttaaggaattcttgtgtaaagccgtccacgttatttacaccgtcaacctttacagc
agcgtcttgatcctggccttcatcagcttggatcggtacttggccattgtccatgccacc
aacagccaaggatctaggaaattcctagcggagaaaattgtgtacgctggagtgtggctc
ccagctattttgttgactgtgcccgaccttgtatttgccagcgt---gtcggayataga-
-----aggcaactatgtgtgcgaccgtatctatccagtggagaaccgagaatactggacc
attggattccgtttcctccacatcacagttggacttgtcctgccgggaatcatcatctta
acctgctattgcgtcatcatatccaagttgtctcattcaaagggccatcaaaaacgcaaa
gccttgaagaccaccgtgattctcatccttgccttctttgcttgttggctcccatactac
atctgccttaccatcgacacctttggtttacttagactcttgaagttcgattgctacata
gataacatgcttcacaagtggatcgccatcaccgaagccctg------------------
------------------------------------------
>Phasmahyla_cochranae
-----------------gtccaggaccatgactgataagtacaggttgcacctctctgtc
gccgacctgctgtttgtcttcacgcttccattctggtctgtggatgccgccatcggttgg
tactttaaagaattcttgtgtaaagccgtccacgtcatttacacagtcaacctctacagc
agcgtcttgatcttggcctttatcagcttggatcggtacttggcgattgtccatgccacc
aacagccaaggatctaggaaattcttagctgagaaaattgtgtacgccggagtgtggctc
ccagctattttgttgactgtgcctgaccttgtatttgctagcgt---gtctgacataga-
-----aggcaactatgtgtgtgaccgtatctatccgttggagaaccgagaatactggacc
attggattccgtttcctccacatcacagttggacttgtcctgcctggaattatcatctta
acctgctattgcgtcatcatctccaagttgtctcattcaaagggccatcaaaaacgcaaa
gccttgaagacaactgtgattctcatccttgccttctttgcttgttggctcccatactat
atctgccttaccatcgacacctttggtttacttagactcytgaagtttgattgctacata
gataacatgcttcacaagtggatcgccatcacagaagccctg------------------
------------------------------------------
>Phasmahyla_exilis
-----------------gtccaggaccatgactgataagtacaggttgcacctctctgtc
gccgacctgctctttgtcttcacgcttccattctggtctgtggatgccgccatcggttgg
tactttaaagaattcttgtgtaaagccgtccacgtcatttacacrgtcaacctctacagc
agcgtcttgatcttggcctttatcagcttggatcggtacttggcgattgtccatgccacc
aacagccaaggatctaggaaattcttagctgagaaaattgtgtacgccggmgtgtggctc
ccagctattttgttgactgtgcctgaccttgtatttgctagcgt---gtctgacataga-
-----aggcaactatgtgtgtgaccgtatctatccgttggagaaccgagaatactggacc
attggattccgtttcctccacatcacagttggacttgtcctgcctggaattatcatctta
acctgctattgcgtcatcatctccaagttgtctcattcaaagggccatcaaaaacgcaaa
gccttgaagacaactgtgattctcatccttgccttctttgcttgttggctcccatactat
atctgtcttaccatcgacacctttggtttacttagactcttgaagtttgattgctacata
gataacatgcttcacaagtggatcgccatcacagaagccctg------------------
------------------------------------------
>Phasmahyla_jandaia
-----------------gtccaggaccatgactgataagtacaggttgcacctctctgtc
gccgacctgctgtttgtcttcacgcttccattctggtctgtggatgccgccatcggttgg
tactttaaagaattcttgtgtaaagccgtccacgtcatttacacagtcaacctctatagc
agcgtcttgatcttggcctttatcagcttggatcggtacttggcgattgtccatgccacc
aacagccaaggatctaggaaattcttagctgagaaaattgtgtatgccggagtgtggctc
ccagctattttgttgactgtgcctgaccttgtatttgctagcgt---gtctgacataga-
-----aggcaactatgtgtgtgaccgtatctatccattggagaaccgagaatactggacc
attggattccgtttcctccacatcacagttggacttgtcctgcctggaattatcatctta
acctgctattgcgtcatcatctccaagttgtctcattcaaagggccatcaaaaacgcaaa
gccttgaagacaactgtgattctcatccttgccttctttgcttgttggctcccatactat
atttgtcttaccatcgacacctttggtttacttagactcttgaagtttgattgctacata
gataacatgcttcacaagtggatcgccatcacagaagccctg------------------
------------------------------------------
>Phasmahyla_cruzi
-----------------gtccaggaccatgactgataagtacaggttgcacctctctgtc
gccgacctgctgtttgtcttcacgcttccattctggtctgtggatgccgccatcggttgg
tactttaaagaattcttgtgtaaagccgtccacgtcatttacacagtcaacctctacagc
agcgtcttgatcttggcctttatcagcttggatcggtacttggcgmtwgtccatgccacc
aacagtcaaggatctaggaaattcttagctgagaaaattgtgtacgccggagtgtggctc
ccagctattttgttgactgtgcctgaccttgtatttgctagcgt---gtctgacataga-
-----aggcaactatgtgtgtgaccgtatctatccattggagaaccgagaatactggacc
attggattccgtttcctccacatcacagttggacttgtcctgcctggaattatcatctta
acctgctattgygtcatsrtctccaagttgtctcattcaaagggccatcaaaaacgcaaa
gccttgaagacaactgtgattctcatccttgccttctttgcttgttggctcccatactat
atctgtcttaccatcgacacctttggtttacttagactcttgaagtttgattgccacata
gataacatgcttcacaagtggatcgccatcacagaagccctg------------------
------------------------------------------
>Phyllomedusa_bicolor
-----------------gtccaggaccatgactgacaagtacagattgcacctctctgtc
gccgacctgctgtttgtcttcacacttccattctggtctgtggatgccgccatcggttgg
tactttaaggaattcttgtgtaaagccgtccacgtcatttataccgtcaacctgtacagc
agcgtcttgatcctggcctttatcagcttggaccggtacttggccattgtccacgccacc
aacagccaagggtctaggaaattcttagctgagaaaattgtgtacgccggagtgtggctc
ccagctattttgttgactgtgcctgaccttgtatttgctagcgt---gtcggacataga-
-----aggcaactatgtgtgtgaccgtatctatccggtggagaaccgagaatactggacc
attggattccgtttcctccacatcacagttggacttgtcctgcctggaattatcatctta
acctgctattgcgtcatcatctccaagttgtctcattcaaagggccatcaaaaacgcaaa
gccttgaagaccactgtgattctcatccttgccttctttgcttgttggctcccatactat
atctgccttaccatcgacacctttggtttacttagactcttgaagtttgattgctacata
gataacatgcttcacaagtggatcgccatcacagaagccctg------------------
------------------------------------------
>Phyllomedusa_boliviana
-----------------gtccaggaccatgactgacaagtacaggttgcacctctctgtc
gccgacctgctgtttgtcttcacccttcccttctggtccgtggatgccgccatcggttgg
tactttaaggaattcttgtgtaaagccgtccacgtcatttacaccgtcaacctttacagc
agcgtcttgatcctggccttcatcagcttggaccgctacttggccattgtccatgccacc
aacagtcaaggatctaggaaattcttagctgagaaaatcgtgtacgccggagtgtggctc
ccagctattttgttgactgtgcccgaccttgtatttgctagcgt---gtcggacataga-
-----aggcaactatgtgtgtgaccgtatctatccggaggagaaccgagaatactggacc
attggattccgtttcctccacatcacaattggactcgtcctgcctggaattatcatctta
acctgctattgcgtcatcatctccaagttgtcccattcaaagggccatcaaaaacgcaaa
gccttgaagaccaccgtgattctcatccttgccttctttgcttgttggctcccatactac
atctgccttaccatcgacacctttggtttacttagactcttgaagttcgattgctacata
gataacatgcttcacaagtggatcgccatcaccgaagccctg------------------
------------------------------------------
>Phyllomedusa_burmeisteri
-----------------gtccaggaccatgactgacaagtacaggttgcacctctctgtc
gccgacctgctgtttgtcttcacccttccgttctggtccgtggatgccgccatyggttgg
tactttaaggaattcttgtgtaaagccgtccacgtcatttacaccgtcaacctttacagc
agcgtcttgatcctggccttcatcagcttggaccggtacttggccattgtccatgccact
aacagccaaggatctaggaaattcctagctgagaaaatcgtgtacgccggagtgtggctc
ccagctattttgttgactgtgcccgaccttgtatttgctagcgt---gtcgcacataaa-
-----tggcaactatgtgtgtgaccgtatctatccgttggagaaccaagaatactggacc
attggattccgtttcctccacatcacaattggacttatcctgcctggaattatcatctta
acctgctattgcgtcatcatctccaagttgtcccattcaaagggccatcaaaaacgcaaa
gccttgaagaccaccgtgattctcatccttgccttctttgcttgttggctcccatactat
atctgccttaccatcgacacctttggtttacttagactcttgaagttcgattgctacatg
gataacatgcttcacaagtggatcgccatcaccgaagccctg------------------
------------------------------------------
>Phyllomedusa_distincta
-----------------gtccaggaccatgactgacaagtacaggttgcacctctctgtc
gccgacctgctgtttgtcttcacccttccgttctggtccgtggatgccgccatcggttgg
tactttaaggaattcttgtgtaaagccgtccacgtcatttacaccgtcaacctttacagc
agcgtcttgatcctggccttcatcagcttggaccgttacttggccattgtccatgccact
aacagccaaggatctaggaaattcctagctgagaaaatcgtgtacgccggagtgtggctc
ccagctattttgttgactgtgcccgaccttgtatttgctagcgt---gtcgcacataaa-
-----cgacaactatgtgtgtgaccgtatctatccgttggagaaccgagaatactggacc
attggattccgtttcctccacatcacaattggacttatcctgcctggaattatcatctta
acctgctattgcgtcatcatctccaagttgtcccattcaaagggccatcaaaaacgcaaa
gccttgaagaccaccgtgattctcatccttgccttctttgcttgttggctcccatactat
atctgccttaccatcgacacctttggtttacttagactcttgaagtttgattgctccata
gataacatgcttcacaagtggatcgccatcaccgaagccctg------------------
------------------------------------------
>Phyllomedusa_tetraploidea
-----------------gtccaggaccatgactgacaagtacaggttgcacctctctgtc
gccgacctgctgtttgtcttcacccttccgttctggtccgtggatgccgccatcggttgg
tactttaaggaattcttgtgtaaagccgtccacgtcatttacaccgtcaacctttacagc
agcgtcttgatcctggccttcatcagcttggaccgttacttggccattgtccatgccact
aacagccaaggatctaggaaattcctagctgagaaaatcgtgtacgccggagtgtggctc
ccagctattttgttgactgtgcccgaccttgtatttgctagcgt---gtcgcacataaa-
-----cgacaactatgtgtgtgaccgtatctatccgttggagaaccgagaatactggacc
attggattccgtttcctccacatcacaattggacttatcctgcctggaattatcatctta
acctgctattgcgtcatcatctccaagttgtcccattcaaagggccatcaaaaacgcaaa
gccttgaagaccaccgtgattctcatccttgccttctttgcttgttggctcccatactat
atctgccttaccatcgacacctttggtttacttagactcttgaagtttgattgctccata
gataacatgcttcacaagtggatcgccatcaccgaagccctg------------------
------------------------------------------
>Phyllomedusa_iheringii
------------------------------------------------------------
---gacctgctgtttgtcttcacccttccgttctggtccgtggatgccgccatcggttgg
tactttaaggaattcttgtgtaaagccgtccacgtcatttacaccgtcaacctttacagc
agcgtcttgatcctggccttcatcagcttggaccgktacttggccattgtccatgccact
aacagccaaggatctaggaaattcctagctgagaaaatcgtgtacgccggagtgtggctc
ccagctattttgttgactgtgccygaccttgtatttgctagcgt---gtcgcacataaa-
-----cgacaactatgtgtgtgaccgtatctatccgttggagaaccgagactactggacc
attggattccgtttcctccacatcacaattggacttatcctgcctggaattatcatctta
acctgctattgcgtcatcatctccaagttgtcccattcaaagggccatcaaaaacgcaaa
gccttgaagaccaccgtgattctcatccttgccttctttgcttgttggctcccatactat
atctgccttaccatcgacacctttggtttacttagactcttgaagtttgattgctccata
gataacatgcttcacaagtgg---------------------------------------
------------------------------------------
>Phyllomedusa_sauvagii
-----------------gtccaggaccatgactgacaagtacaggttgcacctctctgtc
gccgacctgctgtttgtcttcacccttccgttctggtcagtggatgccgccattggttgg
tactttaaggaattcttgtgtaaagccgtccacgtcatttacaccgtcaacctttacagc
agcgtcttgatcctggccttcatcagcttggaccggtacttggccattgtccatgccact
aacagccaaggatctaggaaattcctagctgagaaaatcgtgtacgccggagtttggctc
ccagctattttgttgactgtgcccgaccttgtatttgctagcgt---gtcggacataga-
-----cgacaaccatgtgtgtgaccgtatctatccgttggagaaccgagaatactggacc
attggattccgtttcctccacatcacaattggacttatcctscctggaattatcatctta
acctgctattgcgtcatcatctccaagttgtcccattcaaagggccatcaaaaacgcaaa
gccttgaagaccaccgtgattctcatccttgccttctttgcttgttggctcccatactat
atctgccttaccatcgacacctttggtttacttagactcttgaagtttgattgctacata
gataacatgcttcacaagtggatcgccatcaccgaagccctg------------------
------------------------------------------
>Phyllomedusa_neildi
-----------------gtccaggaccatgactgacaagtacaggttgcacctctctgtc
gccgacctgctgtttgtcttcacgcttccattctggtccgtggatgccgccatcggttgg
tactttaaggaattcctgtgtaaagccgtccacgtcatttacaccgtcaacctttacagt
agcgtcttgatcctggcctttatcagcttggatcgctacttggccattgtccatgccacc
aacagccaaggatctaggaaattcttagctgagaaaatcgtgtacgccggagtgtggctc
ccagctattttgttgactgtgcccgacctggtatttgctagcgt---gtcgaacataga-
-----aggcaaccatgtgtgtgaccgtatctatccattggagaaccgagaatactggacc
attggattccgtttcctccacatcacaattggacttgtcctgcctggaattatcatctta
acctgctattgcgtcatcatatccaagttgtcccattcaaagggccatcaaaaacgcaag
gccttgaagaccaccgtgattctcatccttgccttctttgcttgttggctcccatactat
atctgccttaccatcgacacctttggtttacttagactcttgaagtttgattgctacata
gataacatgcttcacaagtggatcgccatcaccgaagccctg------------------
------------------------------------------
>Phyllomedusa_trinitatis
-----------------gtccaggaccatgactgacaagtacaggttgcacctctctgtc
gccgacctgctgtttgtcttcacgcttccattctggtccgtggatgccgccatcggttgg
tactttaaggaattcctgtgtaaagccgtccacgtcatttacaccgtcaacctttacagt
agcgtcttgatcctggcctttatcagcttggatcgctacttggccattgtccatgccacc
aacagccaaggatctaggaaattcttagctgagaaaatcgtgtacgccggagtgtggctc
ccagctattttgttgactgtgcccgacctggtatttgctagcgt---gtcgaacataga-
-----aggcaaccatgtgtgtgaccgtatctatccattggagaaccgagaatactggacc
attggattccgtttcctccacatcacaattggacttgtcctgcctggaattatcatctta
acctgctattgcgtcatcatatccaagttgtcccattcaaagggccatcaaaaacgcaag
gccttgaagaccaccgtgattctcatccttgccttctttgcttgttggctcccatactat
atctgccttaccatcgacacctttggtttacttagactcttgaagtttgattgctacata
gataacatgcttcacaagtggatcgccatcaccgaagccctg------------------
------------------------------------------
>Phyllomedusa_tarsius
-----------------gtccaggaccatgactgacaagtacaggttgcacctctctgtc
gccgacctgctgtttgtcttcacgcttccattctggtccgtggatgccgccatcggttgg
tactttaaggaattcctgtgtaaagccgtccacgtcatttacaccgtcaacctttacagc
agcgtcttgatmctggcctttatcagcttggatcgctacttggccattgtccatgccacc
aacagccaaggatctaggaaattcttagctgagaaaatcgtgtacgccggagtgtggctc
ccagctattttgttgactgtgcccgacctggtatttgctagcgt---gtcgaacataga-
-----aggcaaccatgtgtgtgaccgtatctatccattggagaaccgagaatactggacc
attggattccgtttcctccamatcacaattggacttgtcctgcctggaattatcrtctta
acctgctattgcgtcatcatatccaagttgtcccattcaaagggccatcaaaaacgcaag
gccttgaagaccaccgtgattctcatccttgccttctttgcttgttggctcccatactat
atctgccttaccattgacacctttggtttacttagactcttgaagtttgattgctacata
gataacatgcttcacaagtggatcgccatcaccgaagccctg------------------
------------------------------------------
>Pithecopus_ayeaye
-----------------gtccaggaccatgactgacaagtacaggttgcacctctcggtc
gccgacctgctgtttgtcttcacgcttccgttctggtccgtggacgccgccatcggttgg
tactttaaggaattcttgtgtaaagccgtccacgtcatttacaccgtcaacctttacagc
agcgtcttgatcctggcctttatcagcttggatcgctacttggccattgtccatgccacc
aacagccaaggatctaggaaattcttagctgagaaaattgtgtacgccggagtgtggctc
ccagctattttgttgactgtgcccgaccttgtatttgctagcgt---gtcggacataga-
-----aggcaactatgtgtgcgaccgtatctatccggtggagaaccgagaatactggacc
attggattccgtttcctccacatcacagttggccttgtcctgcctggaattatcatctta
acctgctattgcgtcatcatatccaagttgtcccattcaaagggccatcaaaaacgcaaa
gctttgaagaccaccgtgattctcatccttgccttctttgcttgttggctcccgtactat
atctgccttaccgtcgacacctttggtttacttagactcttgaagtttgattgctacata
gataacatgcttcacaagtggatcgccatcaccgaagccctg------------------
------------------------------------------
>Pithecopus_rohdei
-----------------gtccaggaccatgactgacaagtacaggttgcacctctcggtc
gccgacctgctgtttgtcttcacgcttccattctggtccgtggatgccgccatcggttgg
tactttaaagaattcttgtgtaaagctgtccacgtcatttacaccgtcaacctttacagc
agcgtcttgatcctggcctttatcagcttggatcgctacttggccattgtccatgccacc
aacagccaaggatctaggaaattcttagctgagaaaattgtgtacgccggagtgtggctc
ccagctattttgttgactgtgcccgaccttgtatttgctagcgt---gtcggacataga-
-----aggcaactatgtgtgcgaccgtatctatccggtggagaaccgagaatactggacc
attggattccgtttcctccacatcacagttggacttgtcctgcctggaattatcatctta
acctgctattgcgtcatcatatccaagttgtcccattcaaagggccatcaaaaacgcaaa
gccttgaagaccaccgtgattctcatccttgccttcttcgcttgttggctcccgtactat
atctgccttaccatcgacacctttggtttacttagactcttgaagtttgattgctacata
gataacatgcttcacaagtggatcgccatcaccgaagccctg------------------
------------------------------------------
>Pithecopus_palliatus
-----------------gtccaggaccatgactgacaagtacaggttgcacctctctgtc
gccgacctgctgtttgtcttcacgcttccattctggtctgtggaygccgccatcggttgg
taytttaaggaattcttgtgtaaagccgtccacgtcatttacaccgtcaacctttacagc
agcgtyttgatcctggcctttatcagcttggatcgctacttggccattgtccatgccacc
aacagccaaggatctaggaaattcttagctgagaaaattgtgtacgccggagtgtggctc
ccagctattttgttgactgtgcccgaccttgtatttgctagcgt---gtcggacataga-
-----aggcaactatgtgtgtgaccgtatctatccggtggagaaccgggaatactggacc
attggattccgtttcctccacatcacagttggacttgtcctgcctggaattatcatctta
acctgctattgygtcatcatatccaagttgtcccattcaaagggccatcaaaaacgcaaa
gccttgaagaccaccgtgattctcatccttgccttctttgcttgttggctcccgtactat
atctgccttaccatcgacacctttggtttacttagactcttgaagtttgattgctacata
gataacatgcttcacaagtggatcgccatcaccgaagccctg------------------
------------------------------------------
>Pithecopus_azureus
-----------------gtccaggaccatgactgacaagtacaggttgcacctctctgtc
gccgacctgctgtttgtcttcacgcttccgttctggtccgtggacgccgccatcggttgg
tactttaaggaattcttgtgtaaagccgtccacgtcatttacaccgtcaacctttacagc
agcgtcttgatcctggcctttatcagcttggatcgctacttggccattgtccatgccacc
aacagccaaggatccaggaaattcttagccgagaaaattgtgtaygccggagtgtggctc
ccagctattttgttgactgtgcccgaccttgtatttgctagcgt---gtcggacataga-
-----aggcaactacgtgtgcgaccgtatctatccggtggagaaccgagagtactggacc
attggattccgtttcctccacatcacagttggccttgtcctgcctggaattatcatctta
acctgctattgcgtcatcatatccaagttgtcccattcaaagggccatcaaaaacgcaaa
gccttgaagaccaccgtcattctcatccttgccttcttcgcttgttggctcccgtactat
atctgccttaccgtcgacacctttggtttacttagactcttgaaatttgattgctacata
gataacatgcttcacaagtggatcgccatcaccgaagccctg------------------
------------------------------------------
>Pithecopus_hypochondrialis
-----------------gtccaggaccatgactgacaagtacaggttgcacctctctgtc
gccgacctgctgtttgtcttcacgcttccgttctggtccgtggacgccgccatcggttgg
tactttaaggaattcttgtgtaaagccgtccacgtcatttacactgtcaacctttacagc
agcgtcttgatcctggcctttatcagcttggatcgctacttggccattgtccatgccacc
aacagccaaggatccaggaaattcttagcggagaaaatcgtgtacgccggagtgtggctc
ccagctattttgttgactgtgcccgaccttgtatttgctagcgt---gtcggacataga-
-----aggcaactatgtgtgcgaccgtatctatccggtggagaaccgagaatactggacc
attggattccgtttcctccacatcacggttggacttgtcctgcctggaattatcatctta
acctgctattgcgtcatcatatccaagttgtcccattcaaagggccatcaaaaacgcaaa
gccttgaagaccaccgtcattctcatcctcgccttcttcgcctgttggctcccgtactat
atctgccttaccgtcgacacctttggtttacttagactcttgaagtttgattgctacata
gataacatgcttcacaagtggatcgccatcaccgaagccctg------------------
------------------------------------------
>Phyllomedusa_vaillantii
-----------------gtccaggaacatgactgacaagtacaggttgcacctctctgtc
gccgacctgctgtttgtcttcacgcttccgttctggtctgtggatgccgccatcggttgg
tactttaaggaattcttgtgtaaagccgtccacttcatttacaccgtcaacctgtacagc
agcgtcttgatcctggcctttataagcttggaccgmtacttggccattgtccacgccacc
aacagccaaggatctaggaaattcttagctgagaaaattgtgtacgccggagtgtggctc
ccagccattttgttgactgtgcctgaccttgtattcgccagcgt---gtcggacataga-
-----aggcaactatgtgtgtgaccgaatctatccggtggagaaccgagaatactggacc
attggattccgtttcctccacatcacaattggacttgtcctgcctggaattatcatctta
acctgctattgcgtcatcatatccaagttgtctcactcaaagggccatcaaaaacgcaaa
gccttgaagaccaccgtgattctcatcctcgccttctttgcttgttggctcccatactac
atctgccttaccatcgacacctttggtttacttagactcttgaagtttgattgctacata
gacaacatgcttcacaagtggatcgccatcacggaagccctg------------------
------------------------------------------
>Cruziohyla_calcarifer
-----------------gtccaggaccatgactgataagtacaggttgcacctctcggtc
gctgacctgctgtttgtcttcacgcttccattctggtctgtggatgctgccatcggttgg
tactttaaagaattcttgtgtaaagccgtccacgtcatttacacagtcaacctctatagc
agcgtcttgatcttggcctttatcagcttggatcggtatttggcgattgtccatgccacc
aacagccaaggatctaggaaactcttagctgagaaaattgtgtacgccggagtgtggctc
ccagctgtcttgttgactgtgcctgaccttgtatttgccagcgt---gtcagacataga-
-----aggcagccatgtgtgtgaccgtatctatccggtggaaaaccgagactactggacc
attgggttccgatttctccacatcacagttggacttgtcctgcccggaattatcatctta
acctgctactgcgtcatcatctccaagttgtctcattcaaagggccatcaaaaacgcaaa
gccttgaagacaactgtgattctcatcctggccttctttgcttgttggctcccatactat
atctgccttaccatcgacacctttggtttacttagactcttgaagtttgattgcgacata
gataacatgcttcacaagtggatcgccatcacggaagccttg------------------
------------------------------------------
>Ceratophrys_aurita
-----------------gtccagaaccatgactgataagtacaggttgcacctctccgtc
gctgacctgctgtttgtgttcacacttccattctggtctgtggatgccgccattggttgg
tactttaaagaattcttgtgtaaagccgtccacgtcatttacacagtcaacctctacagc
agcgtcttaatcttggcctttatcagcttggatcggtacttggcgattgtccatgccacc
aacagccaaggatctagaaaactcttagcggataaaattgtgtacgccggagtgtggctc
ccagccatcttgttgactgtgcccgaccttgtatttgccagcgt---gtcagacataga-
-----aggcaactatgtgtgtgaccgcatctacccagtggaaaaccgagaaaactggacc
attgggttccgcttcctccacatcacagttggacttgtcttgcccggactcatcatctta
acttgctactgcgtcatcatttcaaagttgtctcattcaaaggggcatcaaaaacgcaaa
gccttgaagacgacagtgattctcatcctggcgttttttgcttgttggctcccgtactat
atctgccttaccatagacacctttggtttacttggactcttgaagtttgattgtcacatc
gataatatgcttcacaagtggatctccatcacagaagccttg------------------
------------------------------------------
>Ceratophrys_ornata
-----------------gtccagaaccatgactgataagtacaggttgcacctctccgtc
gctgacctgctgtttgtgttcacacttccattctggtctgtggatgccgccattggttgg
tactttaaagaattcttgtgtaaagccgtccacgtcatttacacagtcaacctctacagc
agcgtcttaatcttggcctttatcagcttggatcggtacttggcgattgtccatgccacc
aacagccaaggatctagaaaactcttagcggataaaattgtgtacgccggagtgtggctc
ccagccatcttgytgactgtgcccgaccttgtatttgccagcgt---gtcagacataga-
-----aggcaactatgtgtgtgaccgcatctacccagtggaaaaccgagaaaactggacc
attgggttccgcttcctycacatcacagttggacttgtcttgcccggactcatcatctta
acttgctactgcgtcatcatttcaaagttgtctcattcaaaggggcatcaaaaacgcaaa
gccttgaagacgacagtgattctcatcctggcgttttttgcttgttggctcccgtactat
atctgccttaccatagacacctttggtttacttggactcttgaagtttgattgtcacatc
gataatatgcttcacaagtggatctccatcacagaagccttg------------------
------------------------------------------
>Ceratophrys_cranwelli
-----------------gtccagaaccatgactgataagtacagrttgcacctctccgtc
gctgacctgctgtttgtgttcacacttccattctggtctgtggatgccgccattggttgg
tactttaaagaattcttgtgtaaagccgtccacgtcatttacacagtcaacctctacagc
agcgtcttaatcttggcctttatcagcttggatcggtacttggcgattgtccatgccacc
aacagccaaggatctagaaaactcttagcggataaaattgtgtatgccggagtgtggctc
ccagccatcttgttgactgtgcccgaccttgtatttgccagcgt---gtcagacataga-
-----aggcaactatgtgtgtgaccgcatctacccagtggaaaaccgagaaaactggacc
attgggttccgcttcctccacatcacagttggacttgtcttgcccggactcatcatctta
acttgctactgcgtcatcatttcaaagttgtctcattcaaaggggcatcaaaaacgcaaa
gccttgaagacgacagtgattctcatcctggcgttttttgcttgttggctcccgtactat
atctgccttaccatagacacctttggtttacttggactcttgaagtttgattgtcacatc
gataatatgcttcacaagtggatctccatcacagaa------------------------
------------------------------------------
>Ceratophrys_stolzmanni
-----------------gtccagaaccatgactgataagtacaggttgcacctctccgtc
gctgacctgctgtttgtgttcacgcttccattctggtctgtggatgccgccattggttgg
tactttaaagaattcttgtgtaaagctgtccacgtcatttacacagtcaacctctacagc
agcgtcttaatcttggcctttatcagcttggatcggtacttggcgattgtccatgccacc
aacagccaaggatctagaaaactcttagcggataaaattgtgtacgccggagtgtggctc
ccagctatcttgttgactgtgcctgaccttgtatttgccagcgt---gtcagacataga-
-----aggcaactatgtgtgcgaccgcatctacccagtggaaaaccgagaaaactggacc
attgggttccgcttcctccacatcacagttggacttgtcttgcctggactcatcatctta
acctgctactgcgtcatcatttcaaagttgtctcattcaaaggggcatcaaaaacgcaaa
gccttgaagacgacagtgattctcatcctggcgttttttgcttgttggctcccatactat
atctgccttaccatagacacctttggtttacttggactcttgaagcttgattgtcacatc
gataatatgcttcacaagtggatctccatcacagaagccttg------------------
------------------------------------------
>Chacophrys_pierottii
-----------------gtccagaaccatgactgataagtacaggttgcacctctccgtc
gctgacctgctgtttgtgttcacgcttccattctggtctgtggatgccgccattggttgg
tactttaaagaattcttgtgtaaagccgtccacgtcatttacacagtcaacctctacagt
agcgtcttaatcttggcctttatcagcttggatcggtacttggcgattgtccatgccacc
aacagccaaggatctagaaaactcttagcggataaaattgtgtatgccggagtgtggctt
ccagctatcttgttgactgtgcccgaccttgtatttgccagtgt---gtcagacataga-
-----aggcaactatgtgtgtgaccgtatctacccagtggaaaaccgagaaaactggacc
attgggtttcgctttctccacatcacagttggacttgtcttgcccggactcatcatcttg
acttgctactgcgtcatcatttcaaagttgtctcattccaaggggcatcaaaaacgcaaa
gccttgaagacgactgtgattctcatcctggcgttttttgcttgttggctcccatactat
atctgccttaccatagacacctttggtttacttggactcttgaagttcgattgtcacatc
gataatatgcttcacaagtggatctccatcacagaagccttg------------------
------------------------------------------
>Lepidobatrachus_asper
------------------------------------------------------------
---------------------------ccattatggtctgtggatgccgccattggttgg
tactttaaagaattcttgtgtaaagccgtccatgtcatttacacagtcaacctctacagc
agcgtcttaatcttggcctttatcagcttggatcggtacttggcgattgtccatgccacc
aacagccaaggatctagaaaactcctagcggataaaattgtgtacgccggagtgtggctc
ccagccatcttgttgactgtgcccgaccttgtatttgccagtgt---gtcagacataga-
-----aggcaactatgtgtgtgaccgcatctacccagtggaaaaccgtgaaaactggacc
attgggttccgcttcctccacatcacagttggacttgtcttgcccggactcatcatctta
acttgctactgcgtcatcatttcaaagttgtctcattccaaggggcatcaaaaacgcaaa
gccttgaagacgacagtgattctaatcctggcaatttttgcttgttggcttccgtactat
atctgccttaccatagacacctttggtttacttggactcttgaagttcgattgtcacatc
gataatatgcttcacaagtggatctccatcacagaa------------------------
------------------------------------------
>Lepidobatrachus_llanensis
-----------------gtccagaaccatgactgataagtacagattgcacctctctgtc
gctgacctgctgtttgtgttcacgcttccattctggtctgtggatgccgccattggttgg
tactttaaagaattcttgtgtaaagccgtccatgtcatttacacagtcaacctctacagc
agtgtcttaatcttggcctttatcagcttggatcggtacttggcaattgtccatgccacc
aacagccaaggatctagaaaactcctagcggataaaattgtgtatgcyggagtgtggctc
ccagccatcttgttgactgtgcccgaccttgtatttgccagtgt---gtcagacataga-
-----aggcaactatgtgtgtgaccgcatctacccagtggaaaaccgtgaaaactggacc
attgggttccgcttcctccacatcacagttggacttgtcttgcccggactcatcatctta
acttgctactgcgtcatcatttcaaagttgtctcattccaaggggcatcaaaaacgcaaa
gccttgaagacaacagtgattctaatcctggcattttttgcttgttggcttccgtactat
atctgccttaccatagacacctttggtttacttggactcttgaagttcgattgtcacatc
gataatatgcttcacaagtggatctccatcacagaa------------------------
------------------------------------------
>Cryptobatrachus_remotus
-----------------------------------------caggttgcacctttccatc
gctgacttgctgtttgtgttcacgcttccgttctggtctgtggatgccgccatcggttgg
tactttaaagaattcttgtgtaaagccgtccacgtcatttacacggtcaacctctacagc
agcgtcttaatcttggcctttatcagcttggatcgctacttggcgattgtccatgccacc
aacagccaaggatctaggaaacttttagctgagagaattgtgtacgccggagtgtggctc
ccagctattttgctgactgtgcctgacctcgtatttgccagcgt---gtcggacataga-
-----aggcaactatgtgtgtgaccgcatctacccagcggaggaccgcgaaaactggacc
attggcttccgtttcctccacatcaccgttggacttgtcttgcccggactcatcatcttg
acttgctactgcgtcatcatttcaaagttgtctcattcaaagggccatcaaaaacgcaaa
gccttgaagacgactgtgatcctcatcctggcgttctttgcttgttggctcccgtactat
atctgccttaccatagacacctttggtttgcttggactcttgaagttcgattgctacatg
gataacatgcttcacaagt-----------------------------------------
------------------------------------------
>Nyctimystes_infrafrenatus
-----------------gtccagaaccatgaccgataagtacaggttgcacctctccgtc
gctgacctgctgtttgtgttcacacttccattctggtctgtggatgccgccattggttgg
tactttaaagaattcttgtgtaaagccgtccatgtcatttacacagtcaacctctacagc
agcgtcttaatcttggcctttatcagcctggatcggtacttggcgattgtccatgccacc
aacagtcaaggatctaggaaactcttagctgagaaaattgtgtacgctggagtgtggctc
ccggctattttgttgactgtgcctgacctcgtatttgccagcgt---gtcggacataga-
-----gggcacctatgtgtgtgaccgcatctacccagtggagaaccgagattactggacc
attgggttccgtttcctccatatcacagttggacttgtcctgcccggactcatcatctta
acttgctactgcgtcatcatttccaagttgtctcattcgaagggccatcaaaaacgcaaa
gccttgaagacgactgtkattctcatcctggcgttctttgcttgttggctcccatactac
atctgccttaccatagacacttttggtttacttaggctcttgaagttcgactgctacata
gatactatgcttcacaagtggatcgccatcacggaagccctg------------------
------------------------------------------
>Nyctimystes_kubori
-----------------gtctagaactatgactgataagtacaggttgcacctctccgtc
gctgacctgctgtttgtgttcacgcttccattctggtctgtggatgccgccattggttgg
tactttaaagaattcttgtgcaaagccgtccacgtcatttacacggtcaacctctacagc
agcgtcttaatcttggccttcatcagcttggatcggtacttggcgattgtccatgccacc
aacagccaagggtctaggaaactcttagccgagaaaattgtgtacgctggagtgtggctc
ccagctattctgttgaccgtgcctgacctcgtatttgccagcgt---gtcggacataga-
-----gggcacctatgtgtgtgaccgcatctacccagtggagaaccgagattactggacc
attgggttccgtttcctccatatcacagttggacttgtcctgcccggactcatcatctta
acttgctactgcgtcatcatttccaagttgtctcattcgaagggccatcagaaacgcaaa
gccttgaagaccactgtgattctcatcctggcattctttgcttgttggctgccatactat
atctgccttaccatagacacttttggtttacttagactcttgaagttcgactgctacata
gatactatgcttcacaagtggatcgccatcacagaagccctg------------------
------------------------------------------
>Nyctimystes_narinosus
-----------------gtctagaactatgactgataagtacaggttgcacctctccgtc
gctgacctgctgtttgtgttcacgcttccattctggtctgtggatgccgccattggttgg
tactttaaagaattcttgtgtaaagccgtccacgtcatttacacagtcaacctctacagc
agcgtcttaatcttggccttcatcagcttggatcggtacttggcgattgtccatgccacc
aacagccaagggtctaggaaactcttagccgagaaaattgtgtacgctggagtgtggctc
ccagctattctgttgaccgtgcctgacctcgtatttgccagcgt---gtcggacataga-
-----gggcacctatgtgtgtgaccgcatctacccagtggagaaccgagattactggacc
attgggttccgtttcctccatatcacagttggacttgtcctgcccggactcatcatctta
acttgctactgcgtcatcatttccaagttgtctcattcgaagggccatcaaaaacgcaaa
gccttgaagacaactgtgattctcatcctggcattcttcgcgtgttggctcccatactat
atctgccttaccatagacacttttggtttacttagactcttgaagttcgattgctacata
gatactatgcttcacaagtggatcgccatcacagaagccctg------------------
------------------------------------------
>Nyctimystes_pulcher
-----------------gtctagaactatgactgataagtacaggttgcacctctccgtc
gctgacctgctgtttgtgttcacgcttccattctggtctgtggatgccgccattggttgg
tactttaaagaattcttgtgtaaagccgtccacgtcatttacacagtcaacctctatagc
agcgtcttaatcttggccttcatcagcttggatcggtacttggcgattgtccatgccacc
aacagccaagggtctaggaaactcttagccgagaaaattgtttacgctggagtgtggctc
ccagctattctgttgactgtgcctgacctcgtatttgccagcgt---gtcggacataga-
-----gggcacctatgtgtgtgaccgcatctacccagtggagaaccgagattactggacc
attgggttccgtttcctccatatcacagttggacttgtcctgcccggactcatcatctta
acttgctactgcgtcatcatttccaagttgtctcattcgaagggccatcaaaaacgcaaa
gccttgaagacaactgtgattctcatcctggcattctttgcttgttggctcccatattat
atctgccttaccatagacacttttggtttacttagactcttgaagttcgattgctacata
gatactatgcttcacaagtggatcgccatcacagaagccctg------------------
------------------------------------------
>Ranoidea_caerulea
-----------------gtccaggaccatgactgataagtacaggttgcacctctccgtc
gctgacctgctgtttgtgttcacgcttccgttctggtctgtggatgccgccattggttgg
tactttaaagaattcttgtgtaaagccgtccacgtcatttacacagtcaacctctacagc
agcgtcctaatcttggcctttatcagcttggatcggtacttggcgattgtccatgccacc
aacagccaaggatctaggaaactcttagccgagaaaattgtgtacgctggagtgtggctc
ccagctattttgttgactgtgcctgacctcgtatttgccagcgt---gtcggatataga-
-----tggcaactatgtgtgtgaccgcatctacccagtggagaaccgagactactggacc
attgggttccgtttcctccatatcacagttggacttgtcctgcccggtctcatcatctta
acttgctactgcgtcatcatttccaagttgtctcattcgaagggccatcaaaaacgcaaa
gccttgaagacgactgtgattctcatcctggcattctttgcctgttggctcccatactac
atctgccttaccatagacacctttggtttacttagactcttgaagttcgattgctacata
gataccatgcttcacaagtggatcaccatcacagaagccctg------------------
------------------------------------------
>Ranoidea_australis
-----------------gtccaggaccatgactgataagtacaggttgcacctctccgtc
gctgacttgctgtttgtgttcacacttccgttctggtctgtggatgccgccattggttgg
tactttaaagaattcttgtgtaaagccgtccacgtcatttacacagtcaacctctacagc
agcgtcttaatcttggcctttatcagcttggatcggtacttggcgmtwgtccatgccacc
aacagccaaggatctaggaaaatgttagccgagaaaattgtgtatgccggagtgtggctc
ccagctattttgttgactgtgcctgacctcgtatttgccagtgt---gtcggacataga-
-----tggcaactatgtgtgcgaccgcatctacccagtggagaaccgagactactggacc
attggtttccgtttcctccatatcacaattggacttgtcctgccaggactcatcatctta
acttgctactgcgtcatcatttccaagttgtctcattcgaagggccatcaaaaacgcaaa
gctttgaagacgactgtgatcctcatcctggcattctttgcttgttggctcccatactat
atctgccttaccatagacacctttggtttacttagactcttgaagttcgattgctacata
gataccatgcttcacaagtggatcgccatcacagaagccctg------------------
------------------------------------------
>Ranoidea_maini
-----------------gtccaggaccatgactgataagtacaggttgcacctctccgtc
gctgacttgctgtttgtgttcacacttccgttctggtccgtggatgccgccatcggttgg
tactttaaagaattcttgtgtaaagccgtccacgtcatttacacagtcaacctctacagc
agcgtcytaatcttggcctttatcagcttggatcggtacttggcgattgtccatgccacc
aacagccaaggatctaggaaactgttagccgagaaaattgtttacgccggagtgtggctc
ccagctattttgttgactgtgcctgacctcgtatttgccagtgt---gtcggacataga-
-----tggcaactatgtgtgcgaccgcatctacccagtggagaaccgagactaytggacc
attggtttccgtttcctccatatcacaattggacttgtcctgccaggactcatcatctta
acttgctactgcgtcatcatttccaagttgtctcattcgaagggccatcaaaaacgcaaa
gctttgaagacgactgtgatcctcatcctggcattctttgcttgttggctyccatactat
atctgccttaccatagacacctttggtttacttagactcttaaagttcgattgctacata
gataccatgcttcacaagtggatcgccatcacagaagccctg------------------
------------------------------------------
>Litoria_freycineti
-----------------gtccagaaccatgaccgataaatacaggttgcacctctccgtc
gccgacctgctttttgtgttcacgcttccgttctggtcggtggatgccgccattggttgg
tactttaaagagttcttgtgcaaagccgtccacgtcatttacacagtcaacctctacagc
agcgtcttaatcttggcctttatcagcttggatcggtacttggcgattgtccmtgccacc
aacagccaaggatctaggaagctcttggccgagagaattgtctacgctggggtgtggctc
ccagccattctgttgaccgtgcctgacctcgtattcgccagcgt---gtcagacatcga-
-----aggcacctatgtgtgtgaccgcatctacccagtggataaccgagaatactggacc
attgggttccgtttcctccatatcacagttggacttgtcctacccggactcatcatctta
acttgctactgcgtcatcatttccaagttgtctcattccaagggccatcaaaagcgcaaa
gccttgaagacgacggtgattctcatcctggcgttctttgcttgctggctcccatactat
atctgccttactgtagacacctttggtttacttagactcttgaagttcgattgctacata
gactctatgcttcacaagtggatcgccatcactgaagccctg------------------
------------------------------------------
>Hemiphractus_helioi
-----------------------------------------caggttgcacctctccgtc
gctgacctgctgtttgtgttcacccttccgttttggtctgtggatgccgccatcggttgg
tactttaaagaattcttgtgtaaagccatccacgtcatttacacagtcaacctctacagc
agcgtcttaatcttggcctttatcagcttggatcggtacttggcgattgtccatgccacc
aacagccaaggatctaggaaactcttagctgagagaattgtgtatgctggagtgtggctg
ccggctattttgttgactgtgcctgaccttgtatttgccagcgt---gtcggacataca-
-----aggcaactttgtgtgtgaccgcatctacccagtggacaaccaaattaactggacc
attggcttccgtttcctccacatcatcgttggacttgtcttgcccggactcatcatccta
atttgctactgcgtcatcatttcaaagttgtctcattcaaagggccatcaaaaacgcaaa
gccttgaagacgactgtgattctcatcctggcattctttgcttgttggctcccgtactat
atctgccttaccgtagacacctttggtttacttgaactcttgaagattgattgctacatg
gataatatgctgcacaagt-----------------------------------------
------------------------------------------
>Hemiphractus_scutatus
-----------------------------------------caggctgcacctctccgtc
gctgacctgctgtttgtgttcacccttccgttttggtctgtggatgccgccatcggttgg
tactttaaagaattcttgtgtaaagccatccacgtcatttacacagtcaacctctacagc
agcgtcttaatcttggcctttatcagcttggatcggtacttggcgattgtccatgccacc
aacagccaaggatctaggaaactcttagccgagagaattgtgtatgctggagtgtggctg
ccggctattttgttgactgtgcctgaccttgtatttgccagcgt---gtcggtcataca-
-----aggcagctttgtgtgtgaccgcatctacccaatgaacaaccaaatttactggacc
attggcttccgtttcctccatatcatcgttggacttgtcttgcccggactcatcatctta
atttgctactgcgtcatcatttcaaagttgtctcattcaaagggccatcaaaaacgcaaa
gccttgaagacgactgtgattctcatcctggcattctttgcttgttggctcccgtactat
atctgccttaccatagacacctttggtttacttgaactcttgaagattgattgctacatg
gatagtatgctgcgcaagt-----------------------------------------
------------------------------------------
>Rupirana_cardosoi
------------------tccagaaccatgactgataagtacaggttgcacctttccgtc
gctgacctgctgtttgtgttcacgctaccgttctggtctgtggatgccgccattggttgg
tactttaaagaattcttgtgtaaagccgtccacgtcatttacacggtcaacctctacagc
agcgtcttaatcttggcctttatcagcttggatcggtacttggcgattgtccatgccacc
aacagtcaaggatctaggaaactcttagcagaaaaaattgtctacgctggagtgtggctt
ccagctattctgttgactgttcccgacctggtatttgccagcgt---gtcggacgtaga-
-----aggcaactatgtgtgtgaccgcatctacccagcggagaaccgagaaaactggacc
attgggttccgtttccttcacatcacagttggacttgtcttgccaggactcatcatctta
acctgctactgcgtcatcatttctaagttgtcccattccaagggccatcaaaaacgcaaa
gccttgaagacgaccgtgattctcatcctggcattcttcgcctgttggctcccctactac
atctgtctaactattgacacttttgggttacttggactcttgaagattgattgttacatg
gataatatgcttcacaagtggatctccatcaccgaagccctg------------------
------------------------------------------
>Fritziana_ulei
-----------------------------------------caggttgcacctctctgtc
gctgacctgctgttcgtgttcacccttccgttctggtccgtggatgccgccatcggttgg
tactttaaagaattcttgtgtaaagccgtccacgtcatctacacggtcaacctctacagc
agcgtcttaatcttggcctttatcagcttggatcggtacttggcgattgtccatgccacc
aacagccaaggatctaggaaacttttagcggagaaaattgtgtacgttggagtgtggctc
ccagctattttgttgactgtgcctgaccttgtatttgccagtgt---gtcggatatcgg-
-----tggcaactatgtgtgtgaccgcatctaccctgaggacaaacgaaattactggacc
attggcttccgtttcctccacatcacctttggtcttctcttgcccggactcatcatcctt
atttgctactgcgtcatcatttcaaagttgtctcattcaaagggccatcaaaaacgcaaa
gccttgaagacgacggtgattctcatcctggcattcttcgcttgttggctcccatactat
atctgcctcaccataaacacctttagtttactcaaactcttgaattttgattgctacatg
gataatatgcttcacaagt-----------------------------------------
------------------------------------------
>Aplastodiscus_leucopygius
-----------------gtccagaactatgaccgataagtacaggttgcacctgtccgtc
gccgacctcatgtttgtcttcacccttccgttttggtcggtggatgccgccattggttgg
tactttaaagagttcttgtgtaaagccgtccatgtcatttacacggtcaacctctacagc
agcatcttaatcttggccttcatcagcttggatcgctacttggccattgtccatgccacc
aacagccaaggatctaggaaacttttagcagagaaaattgtgtacgccggagtgtggctc
ccggctattttgttgaccgtgcctgacattgtatttgccagcgt---gacagacataga-
-----aggaaaccatgtgtgcgaccgcatctacccagcggacaaccgagaaaactggaaa
attgggttccgtttcctgcacatcacagtcggacttgtcttgcccggacttatcatcttg
acttgctactgcgtcatcatttccaggctgtctcattccaaaggccaccaaaaacgcaaa
gccttgaagacgacggtgattcttatcctggcgttcttcgcttgttggcttccatactac
atctgccttaccatagacacctttggtttacttgaactcttgaagctcgattgttacttc
gataacatgcttcacaagtggatygccatcacggaagccct-------------------
------------------------------------------
>Nesorohyla_kanaima
-----------------gtcgagaaccatgactgataaatacaggttgcacctctcagtc
gctgacctgctgtttgtgttcacccttcctttctggtctgtggatgccgccattggttgg
tactttaaagaattmttgtgtaaagccgtccacgtcatttacacagtcaacctctacagc
agcgtcttgatcttggccttcatcagcttggatcgctacttggcgattgtccatgccacc
aacagccaaggatctaggaaacttttagctgagaaaattgtatacgccggagtgtggctc
ccggctattttgttgaccgtgcccgaccttgtatttgccagcgt---gacggacataga-
-----aggaaactatgtgtgtgaccgcatctacccagcggacaaccgagaagactggaaa
attgggttccgtttcctccacatcacaatcggacttgtcttgcccggactcatcatcttg
acttgctactgcgtcataatttccaagttgtctcattcaaagggtcatcagaaacgcaaa
gccttgaagackacggtgatcctcatcctggcgttcttcgcttgttggctcccgtactat
atctgccttaccatagacacctttgggttacttgaactcttgaagcttgattgttacttc
gataacatgcttcacaaatggatcgccatcacggaagccctt------------------
------------------------------------------
>Boana_crepitans
-----------------gtccagaactatgaccgataagtacaggctgcacctgtccgtc
gccgacctgctctttgtcttcacccttccgttctggtctgtggatgccgccattggttgg
tactttraagagttcttgtgtaaagctgtccacgtcatctacacggtcaacctgtacagc
agcatcttgatcttggccttcatcagcttggatcgctacttggccatcgtccatgccacc
aacagccaaggatctaggaaacttctagccgagaaaattgtgtacgccggagtgtggctg
ccggctattttgttgactgtgcccgacctcgtgtttgccagcgt---gaccaatgtaga-
-----cggaaaatatgtgtgcgagcgcatctacccagcagacaaccaggaaaactggaaa
atcggcttccgtttcctgcacatcacggttggactggtcttgcccggacttatcatcttg
acatgctactgcgtcatcatatccaagctgtctcattccaagggtcaccaaaagcgcaaa
gccttgaagacgacggtgatcctcatcctggcgttcttcgcttgttggctcccgtattac
atctgyctcaccattgacacctttggtttactcgaactcttgaagctcaattgtcacttc
gataacatgctccacatgtggatcaccatcaccgaagccct-------------------
------------------------------------------
>Gastrotheca_pseustes
---------------------------------------------------ctctcggtc
gctgacctgctctttgtgttcacccttcccttctggtctgtggatgcggccatcggttgg
tactttaaagaattcttgtgtaaagccgtccatgtcatctacacggtcaacctctacagc
agcgtcctaatcttggcctttatcagcttggatcggtacttggcgattgtccatgccacc
aacagccaaggatctaggaaactcttggcagagaaaattgtctatgctggagtgtggctc
ccagctattctgttgaccgtgcctgaccttgtatttgccagcgtgtcgtcggacataga-
-----cggcaaccacgtgtgcgaccgcatctacccggtggacaaccgaaacaactggacc
attggcttccgtttcctacacatcaccgtcggactcatcttgcccggacttatcatctta
acttgctactgcgtcatcatttcaaagttgtctcactcaaagggccatcaaaaacgcaaa
gccttgaagacgactgtgattctaatcctggctttctttgcctgttggcttccatactat
atctgccttaccatagacacctttggtttacttgaactcttgaagtttgattgctacatg
gataatatgcttcacaagtggatctccatc------------------------------
------------------------------------------
>Amazophrynella_minuta
------------------------------------aagtaccggctccacctctccgtc
gcagacctgctctttgtgttcacccttccgttctggtcggtggatgctgccattggttgg
tacttcaaagaattcttgtgtaaagccgtccacgtcatttacacggtcaacctctacagc
agcgtcttaatcttggcctttatcagcttggatcggtacttggccattgtccatgccacc
aacagtcaaggatctaggaaacttttggcggagaaaattgtgtacgccggcgtgtggctc
ccggctattttgttgaccgtgcccgacgttatcttcgccagcgt---gtcggacatcga-
-----aggcaactttgtgtgtgaccgcatctacccggcggagcatcgggaaacctggacc
attggcttccgcttcctccacatcacggttggccttgtcttgcccggactcatcatctta
atttgctactgcgtcatcatttccaggttgtcccattcgaagggccatcaaaagcgcaaa
gccttgaagaccaccgtgattctcatcctggccttcttcgcctgttggctcccgtactat
atctgcctgactattgacacctttggtctactcggactcttgaagttcgattgctacatg
gataatatgcttcacaagtggatctccatcaccgaagccttggccttcttccactgctgc
ctcaatccaatcttg---------------------------
>Proceratophrys_boiei
---------------------------------------------------ctctccatc
gctgacctgctctttgtcttcaccctcccgttctggtccgtggatgccgccatcggttgg
tactttaaggaattcttgtgtaaagccgtccacgtcatttacacggtcaacctctacagc
agcgtcttgatcttggccttcatcagcttggatcggtacttggccatcgtccatgccacc
aacagccaaggatctaggaaactcttggcggagaagattgtgtacgttggagtgtggctc
ccagctattttgttgaccgtgcccgacctcgtgtttgccagcgt---gaccgacgtaga-
-----aggcacctacgtgtgtgaccgcatctacccagtggagaaccaagaaaactggacc
attggcttccgcttcctccacatcacagttggacttgtcttgcctggactggtcatcttg
acttgctactgcgtcatcatctcaaggttgtcccattccaagggccatcagaaacgcaaa
gccttgaagaccaccgtgatcctcatcctggccttcttcgcctgttggctcccgtactac
atctgcctcaccatcgacacctttgggttactcaaactcttgagtttcgattgttacatc
gacaacatgctccacaagtggatctccatc------------------------------
------------------------------------------
>Rhinella_dorbignyi
-----------------gtccaggaccatgactgataagtaccgcttgcacctctccgtc
gcggacctgctctttgtgttcacccttccgttctggtccgtggacgccgccatcggttgg
tacttcaaagagttcttgtgtaaagccgtccacgtcatttacacggtcaacctctacagc
agcgtcttgatcttggccttcatcagcttggatcggtacttggccattgtccacgccacc
aacagccaaggatctaggaaactcttggcagagaaaatygtgtacgccggcgtgtggctt
ccggctattttgttgaccgtgcccgacgttgtgtttgccagcgt---stcggaaatcga-
-----aggcaactttgtgtgygaccgyatctacccwgcggagaacagagaacactggacc
gttggcttccgtttcctccacatcacggtcggacttgtcttgccyggactcatcatcyta
acttgctactgcgtcatcatttccaagctgtcccattcaaagggccaycaaaaacgtaaa
gccttgaagacgactgtgattctcatcctggcgttcttcgcctgttggctcccgtactat
atcggccttaccatcgacaccttcggtttgctcggactcttgaagtttgactgtcacatg
gataacacgctccacaagtggatctccatcacggaagccttg------------------
------------------------------------------
>Rhinella_granulosa
-----------------gtcccggaccatgactgataagtaccgcttgcacctctccgtc
gcggacctgctctttgtgttcacccttccgttctggtccgtggacgccgccatcggttgg
tacttcaaagagttcttgtgtaaagccgtccacgtcatttacacggtcaacctctacagc
agcgtcttgatcttggccttcatcagcttggatcggtacttggccattgtccacgccacc
aacagccaaggatctaggaaactcttggcagagaaaatcgtgtacgctggcgtgtggctt
ccggctattttgttgaccgtgcccgacgttgtgtttgccagcgt---gtcggaaattga-
-----aggcaactttgtgtgtgaccgcatttaccctgcggagaacagagagcactggacc
gttggcttccgtttcctccacatcacggtcggacttgtcttgcccggactcatcatctta
acttgctactgcgtcatcatttccaagttgtcccattcaaagggccaccaaaaacgtaaa
gccttgaagacgactgtgattctcatcctggcgttcttcgcctgttggctcccgtactat
atcgggcttaccatcgacaccttcggtttgctcggactcttgaagtttgactgtcacatg
gataacacactccacaagtggatctccatcacggaagccttg------------------
------------------------------------------
>Rhinella_major
-----------------gtcccggaccatgactgataagtaccgcttgcacctctccgtc
gcggacctgctctttgtgttcacccttccgttytggtccgtggacgccgccatcggttgg
tacttcaaagagttcttgtgtaaagccgtccacgtcatttacacggtcaacctctacagc
agcgtcttgatcttggccttcatcagcttggatcggtacttggccattgtccacgccacc
aacagccaaggatctaggaaactcttggcagagaaaattgtgtacgctggcgtgtggctt
ccrgctattttgttgaccgtgcccgacgttgtgtttgccagcgt---rtcggaaatyga-
-----aggcaactttgtgtgtgaccgcatctaccctgcggagaacagagagcactggacc
gttggcttccgtttcctccacatcacggtcggacttgtcttgcccggactcatcatctta
acttgctactgcgtcatcatttccaagctgtcccattcaaagggccaccaaaaacgtaaa
gccttgaagacgactgtgattctcatcctggcgttcttcgcctgttggctcccgtactat
atcggccttaccatcgacaccttcggtttgctcggactcttgaagtttgactgtcacatg
gataacacgctccacaagtggatctccatcacagaagccttg------------------
------------------------------------------
>Dendropsophus_nanus
-----------------gtccaggaccatgactgataagtacaggttgcatctctccgtg
gctgacctgctttttgtcttcacgcttcccttctggtctgtggatgccgccattggttgg
tactttaaagacttcttgtgtaaatccgtccatgtcatttacacagtcaacttgtacagc
agcgtcttgatcttggccttcatcagcttggatcgctacttggccattgtccatgccacc
aacagccaaggatctagaaaacttttagcggagaagattgtgtacgccggagtttggctc
ccggctattttgctgactgtgcccgaccttgtatttgccaaagt---ggtagatgttgat
ggctttggcaactatgtgtgtgaccgtatctacccagaggatagccgcgaaacctggaaa
attggcttccgtttcctccacatcttagtcggacttgtcttgcctggattcataatcttg
acatgctactgtgtcatcatttccaagctgtcccattcaaagggtcatcagaaacgcaaa
gccttgaagacaacggtgatcctcatcctggcattcttcgcctgttggctgccgtactac
atctgccttaccatagacaccttcagtttacttaaactcttgaagtatgattgctacttc
gataacatgcttcacaagtgcatcgctatcctggaagccttg------------------
------------------------------------------
