# Supplementary material for: Marine introgressions and Andean uplift have driven diversification in neotropical Monkey tree frogs (Anura, Phyllomedusinae)
Source: PeerJ. 2024 Apr 16;12:e17232. doi: 10.7717/peerj.17232 (PMC11027904; doi:10.7717/peerj.17232)
Supplement: Supplemental Information 2 — Aligned sequences for all 13 genes utilized (12S, 16S, CXCR4, cytb, NCX1, ND1, ND2, POMC, RAG1, RHOD, SIA, SLC8A3, TYR). [file peerj-12-17232-s002.zip › I_POMC_aln.fasta]

>Adenomera_diptyx
----------------gtgtttcctggaaatgggcacatgcagccactctcggaaaacat
caggaagtacgtcatgagccacttccgctggaataagtttggcagaaggaacagcaccgg
tagcgatggcaacaatgccggttacaaacgagaagatatcgccaattaccccatatttaa
cctgttccccactagc--------------------------gacaaccaaaacacacaa
gatggcaatttagaagaagcagctttggatagacaagacaataagaggtcata-------
-------------ttctatggaacacttccgatgggg-caaaccagtcggcaagaaaagg
agacctattaaggttttcccaagtgatgctgaggaagagtcatcagaaatctaccccccg
gagtac--------------------------------------agaagagagttgtccg
tggagtttgactatcccgattcca--actcagaagaagagctggacgacagcgagttgat
ggaaagccca--------------------------------------------------
-----attaaaaaaagtcgca-----------------------------agtacaaaat
gcatcatttccgatgggaaggtccacccaaagacaaaagatatggtggcttcatgacccc
tgagcgcagtcagacaccacta------------------------------
>Cryptobatrachus_remotus
gtcggcagagtcaccagtgtttcccgggaacgggcacatgcaaccactctctgaaaacat
aaggaagtacgtcatgagccacttccgctggaataagtttggcagaaggaacagcactgg
tagcgatagcaacaatgcaggttacaaacgggaagatatagccaattaccccatatttaa
cctgttccccactggt--------------------------gacaaccaaaacacacga
gatggcaatttggatgaagactcttcggacagacaagacagtaagaggtcata-------
-------------ttctatggaacacttccgatgggg-caaaccagtcggcaagaaaagg
agacctgttaaggttttcccaagtgatgctgaggaagagtcatcagaaatctacccaacg
gaggaa--------------------------------------agaagagagttgtccg
tcgagtttgattatccagattcca--actctgaagaaggcatggacgacagcgagctgct
ggaaagccca--------------------------------------------------
-----atcaaaaaagatcgga-----------------------------agtataaaat
gcatcattttcgatgggaaggtccacccaaagacaaaagatatggaggattcatgacccc
ggagcgcagtcagacgccacta------------------------------
>Fritziana_ulei
gtcggcagagtcaccagtgtttcccgggaacgggcacatgcaaccactctctgaaaacat
caggaagtacgtcatgagccacttccgctggaataagtttggcagaaggaacagcaccag
tagtgatagcaacaatgcaggttacaaaagggaagatatagccaactacccaatatttaa
cctgttccccactagt--------------------------gacaaccaaaacacaaaa
gatggcaatttggaagaagaatctttggacagacaagacaataagaggtcata-------
-------------ttctatggaacacttccgatgggg-caaaccagttggaaagaaaagg
agacctgttaaggttttcccaaatgatgctgaggaagagtcatcagaaatctacccaacg
gagtac--------------------------------------agaagagagttgtccg
tagagtttgattaccccgattcca--actctgaagaagacatggacgaccgcgagttaat
ggaaagccca--------------------------------------------------
-----attaaaaaagatcgga-----------------------------agtataaaat
gcatcattttcgatgggagggtccacccaaagacaaaagatacggaggattcatgacccc
tgagcgcagtcagacaccacta------------------------------
>Hemiphractus_helioi
gtctgcagagtccccagtgtttcccgggaacgggcacatgcaaccactctctgaaaacat
caggaagtacgtcatgagccacttccgctggaataagttcggcagaaggaacagcaccag
tagcgatagcaacaatgcaggttacaagcgggaagatataaccaactaccccatatttaa
cytgttccccaccagt--------------------------gacaaccaaaactcacca
gatggcaatttggaagacgaatctttggacagacaaggcagtaagaggtcata-------
-------------ttctatggaacacttccgatgggg-caaaccagtcggcaagaaaagg
agacctgttaaggttttcccaagcgatgctgaggaagagtcatcagaaatcgacccacca
gagtac--------------------------------------agaagagagttgtccg
tggagtttgattaccccagttcca--actctgaagacgacatggatgacagagagttgat
ggaaagccct--------------------------------------------------
-----attaaaaaagatggga-----------------------------agtataaaat
gcatcattttcgatgggaaggtccacccaaagacaaaagatatggaggattcatgacccc
tgagcgcagtcagactccatta------------------------------
>Hemiphractus_proboscideus
gtctgcagagtccccagtgtttcccgggaacgggcacatgcaaccactctctgaaaacat
caggaagtatgtcatgagccacttccgctggaataagttcggtagaaggaacagcaccag
tagcgatagcaacaatgcaggttacaagcgggaagatataaccaactaccccatatttaa
cctgttccccaccagt--------------------------gacaacaaaaactcacaa
gatggcaatttggaagacgaatctttggacagacaaggcagtaagaggtcata-------
-------------ttctatggaacacttccgatgggg-caaaccagtcggcaagaaaagg
agacctgttaaggttttcccaagcgatgctgaggaagagtcatcggaaattgacccacca
gagtac--------------------------------------agaagagagttgcccg
tggagtttgattaccccggttcca--actctgaaaacgacatggacgacagagagttgat
ggaaagccct--------------------------------------------------
-----attaaaaaagatggga-----------------------------agtataaaat
gcatcattttcgatgggaaggtccacccaaagac--------------------------
----------------------------------------------------
>Hemiphractus_scutatus
gtctgcagagtccccagtgtttcccgggaacgggcacatgcaaccactctctgaaaacat
caggaagtacgtcatgagccacttccgctggaataagttcggcagacggaacagcaccag
tggcgatagcaacaatgcaggttacaagcgggaagatataaccaactaccccatatttaa
tctgttccccaccagt--------------------------gacaaccaaaaatcacaa
gatggcaatttggaagacgaatctttggacagacaaggcagtaagaggtcata-------
-------------ttctatggaacacttccgatgggg-caaaccagtcggcaagaaaagg
agacctgttaaggttttcccaagcgatgcggaggaagagtcatcggaaatcgacccacca
gaatac--------------------------------------agaagagagttgtctg
tggagtttgattaccccgattcca--actctgaagacgacatggacgacagagagttgat
ggaaagccct--------------------------------------------------
-----attaaaaaagatggga-----------------------------agtataaaat
gcatcattttcgatgggaaggtccacccaaagacaaaagatatggaggattcatgactcc
cgagcgcagtcagactccatta------------------------------
>Rupirana_cardosoi
---tgcagagtcaccagtgtttcccgggaatgggcacatgcagccactctctgaaaacat
ccggaagtatgtcatgagccacttccgctggaataagtttggcagaaggaacagtaccag
tagcgatagtaacaatgcaggctacaaacgggaagatatagccaactaccccatatttaa
cctgtttcccactagt--------------------------gacaaccaaaacacacaa
gatggcgatttggaagaagaagctttggacagacaagacaataagaggtcata-------
-------------ttctatggaacacttccgatgggg-caaaccagtcggcaagaaaagg
agacccattaaggttttcccaagcgatgcggaggaagagtcatcagaaatctacccaaca
gagtac--------------------------------------cgaagagagttgtctg
tagagtttgactaccccgatagca--actccgaagcagatatggacgagagcgagttgat
ggaaagccca--------------------------------------------------
-----atcaaaaaaggccgga-----------------------------agtataaaat
gcatcatttccgatgggaaggtccacccaaagacaaaagatatggcggattcatgacccc
tgagcgcagtcagacaccacta------------------------------
>Gastrotheca_fissipes
-----------------------ctgggaatgggcacctgcaacctctctctgaaaacat
tcggaagtatgtcatgagccacttccgttggaataagtttggcagaaggaacagcaccgg
tagtgatagcaacaatgcaggctacaaaagggaagatatagccaactatcccatattcaa
cctgttccctgctagt--------------------------gacaaccaaaactctcaa
gatggcaacttggaagaagaatctttggacagacaagacagtaagaggtcata-------
-------------ttctatggagcacttccgatgggg-caaaccagttggcaagaagagg
agacctattaaggtcttcccaagtgatgctgaggaagagtcacaagaaatctacccaaca
gagtac--------------------------------------agaagagagttgtccg
tagagttcgattaccccgattcca--actctgaagaagacatggatgacagtgagctgat
ggaaagcccg--------------------------------------------------
-----attaaaaaaaaccgga-----------------------------agtataaaat
gcatcatttccgatgggaaggtccacccaaagat--------------------------
----------------------------------------------------
>Amazophrynella_minuta
--------------------------------------tgcaaccactctccgagaacat
caggaagtatgtcatgagccacttccgctggaataaatttggcaggaggaatagcactgg
tagcgatagcaacaacgcagggtataaacgggaagacatagccaactaccccatatttaa
cctgttccccaccagt--------------------------gataaccaaaacacgcaa
gatggcaacatggaagaagacgccatggacaggcaagacaataagaggtcata-------
-------------ttctatggaacacttccgatgggg-taaaccagtcggcaagaaaagg
agacccatcaaggttttcccaagcgatgctgaggaagagtcatcagaaatctacccaaca
gagtac--------------------------------------agaagagagttgtcta
tagagtttgactaccccgataccc--actctgaagaagacatggacgacagcatcttgat
ggaaagccca--------------------------------------------------
-----aataaaaaagatcgga-----------------------------agtataaaat
gcatcattttcgatgggaagaaccaccca-------------------------------
----------------------------------------------------
>Rhinella_dorbignyi
--------------------------------------tgcaaccactcyctgaaaacgt
caggaagtatgtcatgagccacttccgatggaataagtttggccgaaggaatagcaccgg
cggcgatagcaacaatgcaggttacaaacgggaagatataaccaactaccccatatttaa
cctgttccccactaat--------------------------gacaaccaaaacccacaa
gatgacaacatggaagaaggatccatggacaggcaagacaacaagaggtccta-------
-------------ttctatggaacacttccgatgggg-taaaccagtcggcaaaaaaagg
agacctattaaggttttcccaagcgatgccgaggaagartcatcggaaatctacccaaca
gagtac--------------------------------------agaagagagttgtctg
tagagtttgactaccccgatacca--actccgaagaagacatggacgacagyatgttgat
ggaaagccca--------------------------------------------------
-----aataaaaaagatcgga-----------------------------agtataaaat
gcatcattttcgatgggaaggtccacccaaagacaaaagatacggaggattcatgacccc
tgagcgcagt------------------------------------------
>Rhinella_granulosa
gtccgcagagtcgccagtgtttcctgggaacggacacatgcaaccactctccgaaaacgt
caggaagtatgtcatgagccacttccgctggaataagtttggccgaaggaatagcaccgg
cggcgacagcaacaatgcaggttacaaacgggaagayatagccaactaccccatatttaa
cctgttccctactaat--------------------------gacaaccaaaacacacaa
gatggcaacatgggagaagaygctatggacaggcaagacaacaagaggtccta-------
-------------ttctatggaacacttccgatgggg-taaaccagtcggcaaaaaaagg
agacctattaaggttttcccaagcgacgctgaggaagagtcatcggaaatctacccaaca
gagtac--------------------------------------agaagagagttgtctg
tagagtttgactaccccgatacca--actccgaagaagacatggacgacagcatgttgat
ggaaagccca--------------------------------------------------
-----attaaaaaagaccgca-----------------------------agtataaaat
gcatcattttcgatgggaaggtccacccaaagacaaaagatacggaggrttcatgacccc
cgagcgcagt------------------------------------------
>Rhinella_major
gtctgcagagtcgccagtgtttcctgggaayggacacatgcaaccactctctgaaaacgt
caggaagtatgtcatgagccacttccgctggaataagtttggccgaaggaatagcaccgg
cggcgayagcaacaatgcaggttacaaacgggaagatatagccaactaccccatatttaa
cctgttccccactaat--------------------------gacaaccaaaacacacaa
gatgrcaacatggaagaagrmkcyatggacaggcaagacaacaagaggtcmta-------
-------------ttctatggaacacttccgatgggg-taarccagtcggcaaaaaaagg
agacctattaaggttttcccaagcgacgcygaggaagagtcatcggaaatctacccaaca
gagtac--------------------------------------agaagagarttgtctg
tagagtttgactacccygatacca--actccgaagaagacatggacgacagcatgttgat
ggaaagccca--------------------------------------------------
-----awtaaaaaagaycgsa-----------------------------agtataaaat
gcatcattttcgatgggaaggtccacccaaagacaaaagatacggaggattcatgacccc
ygagcgcagt------------------------------------------
>Agalychnis_annae
-tctgcagagtcaccagtgtttcccgggaacgggcacatgcaacccctttcggaaaacat
cagaaagtacgtcatgagtcacttccgctggaataagtttggtagaaggaacagcaccaa
cagcgatagcaacaaggcaggtgacaaacgagaagatatagccaactatcccgtattcaa
cctcttccccgctaat--------------------------gacaaccaaaacgcccaa
gacggcaacttggaagaagacgctatggacagacaagacaataagaggtcata-------
-------------ttctatggagcacttccgatgggg-caaaccagtcggcaagaaaagg
agacctattaaggttttcccaagtgatcttgaggaagagtcatcagaaatctacccaacg
gaatac--------------------------------------agaagagaattgtctg
tagaattcgattaccccgaaacca--gctccgaagaagacctagacgacatcgagacaat
ggagagccca--------------------------------------------------
-----agcaaaaaagatcgga-----------------------------agtataaaat
gcatcattttcgatgggaaggtccacccaaagac--------------------------
----------------------------------------------------
>Agalychnis_saltator
-tctgcagagtcaccagtgtttcccgggaacggacacatgcaacccctttcggaaaacat
caggaagtacgtcatgagtcacttccgctggaataagtttggtagaaggaacagcaccaa
cagtgatagcaacaaggcaggtgacaaacgagaagatatagccaactatcccgtattcaa
cctcttccccgctaat--------------------------gacaaccaaaacgcccaa
gacggcaacttggaagaagacgctatggacagacaagacaataagaggtcata-------
-------------ttctatggagcacttccgatgggg-caaaccagtcggcaagaaaagg
agacctattaaggttttcccaagtgatcttgaggaagagtcatcagaaatctacccaacg
gaatac--------------------------------------agaagagagttgtctg
tagaattcgattaccccgaaacca--gctccgaagaagacctagacgacagcgagacaat
ggagagccca--------------------------------------------------
-----agcaaaaaagatcgga-----------------------------agtataaaat
gcatcattttcgatgggaaggtccacccaaagac--------------------------
----------------------------------------------------
>Agalychnis_spurrelli
gtctgcagagtcaccagtgtttcccgggaacgggcacatgcaacccctttcggaaaacat
caggaagtacgtcatgagtcacttccgctggaataagtttggtagaaggaacagcaccaa
cagcgatagcaacaaggcaggtgacaaacgagaagatatagccaactatcccgtattcaa
cctcttccccgctaat--------------------------gacaaccaaaacgcccaa
gacggcaacttggaagaagacgctatggacagacaagacaataagaggtcata-------
-------------ttctatggagcacttccgatgggg-caaaccagtcggcaagaaaagg
agacctattaaggttttcccaagtgatcttgaggaagagtcatcagaaatctatccaacg
gaatac--------------------------------------agaagagagttgtctg
tagaattcgattaccccgaaatga--gctccgaagaagacctagacgacagcgagacaat
ggagagccca--------------------------------------------------
-----agcaaaaaagatcgga-----------------------------agtataaaat
gcatcattttcgatgggaaggtccacccaaagac--------------------------
----------------------------------------------------
>Agalychnis_callidryas
-tctgcagagtcaccagtgtttcctgggaacgggcacatgcaacccctttcggaaaacat
taggaagtatgtcatgagtcacttccgctggaataagttcggtagaaggaacagcaccaa
cagcgatagcaacaaggcaggtgacaaacgagaagatatagccaactatcccgtattcaa
cctcttccccgctaat--------------------------gacaaccaaaacgcccaa
gacggcaacttggaagaagacgctatggacagacaagacaataagaggtcata-------
-------------ttctatggagcacttccgatgggg-caaaccagtcggcaagaaaagg
agacctattaaggttttcccaagtgatcttgaggaagagtcatcagaaatctacccaacg
gaatac--------------------------------------agaagagaattgtctg
tagaattcgattaccccgaaacca--gctccgaagaagacctagatgacagcgagacaat
ggagagccca--------------------------------------------------
-----agcaaaaaagatcgga-----------------------------agtataaaat
gcatcattttcgatgggaaggtccacccaaagac--------------------------
----------------------------------------------------
>Agalychnis_dacnicolor
gtctgcagagtccccagtgtttcccgggaacgggcacatgcaacccctttcggaaaacat
caggaagtacgtcatgagtcacttccgctggaataagtttggtagaaggaacagcaccaa
cagcgatagcaacaaggcaggtgacaaacgagaagatatagccaactatcccgtattcaa
cctcttccccgctaat--------------------------gacaaagaaaacgcccaa
gacggcaacttggaagaagacgctatggacagacaagacaataagaggtcata-------
-------------ttctatggagcacttccgatgggg-caaaccagtcggcaagaaaagg
agacctattaaggttttcccaagtgatgttgaagaagagtcatcagaaatctacccaacg
gaatac--------------------------------------agaagagagttgtctg
tagaattcgattaccccgaaacaa--gctccgaagaagacctagacgacagcgagacaat
ggagagccca--------------------------------------------------
-----agcaaaaaagatcgga-----------------------------agtataaaat
gcatcattttcgatgggaaggtccacccaaagac--------------------------
----------------------------------------------------
>Agalychnis_moreletii
-tctgcagagtcaccagtgtttcccgggaacgggcacatgcaacccctttcggaaaacat
ccggaagtacgtcatgagtcacttccgctggaataagtttggaagaaggaacagcaccaa
cagcgatagcaacaaggcaggtgacaaacgagaagatatagccaactatcccgtattcaa
cctcttccccgctaat--------------------------gacaaccaaaacgcccaa
gacggcaacttggaagaagacgctatggacagacaagaaaataagaggtcata-------
-------------ttctatggagcacttccgatgggg-caaaccagtcggcaagaaaagg
agacctattaaggttttcccaagtgatcttgaggaagagtcatcagaaatctacccaacg
gaatac--------------------------------------agacgagagttgtctg
tagaattcgattaccctgaaacca--gctccgaagaagaactagacgacagcgagacaat
ggagagccca--------------------------------------------------
-----agcaaaaaagatcgga-----------------------------agtataaaat
gcatcattttcgatgggaaggtccacccaaagac--------------------------
----------------------------------------------------
>Agalychnis_hulli
---tgcagagtcaccagtgtttcccgggaacgggcacatgcaacccctttctgaaaacat
caggaagtacgtcatgagccacttccgctggaataagtttggtagaaggaacagcaccaa
cagcgatagcaacaaggcaggtgacaaacgagaagatatagccaactacccgatattcaa
cctattccccactaat--------------------------gacaaccaaaacgcccaa
gacggaaacttggaagaagacgctatggacagacaagacaataagaggtcata-------
-------------ttctatggagcacttccgatgggg-caaaccagtcggcaagaaaagg
agacctattaaggttttcccaagtgatgttgaggaagagtcatcagaaatctacccaacg
gaatac--------------------------------------agaagagagttgtctg
tagaattcgattaccccgaaacca--gctctgaagaagacctggacgacagcgagaccat
ggagacccca--------------------------------------------------
-----agtaaaaaagatcgga-----------------------------agtataaaat
gcatcattttygatgggaaggtccacccaaagacaaaagatacggaggattcatgacccc
cgagcgcagtcagacgccactaatgactcttttcaaaaatgccatcattaaa
>Cruziohyla_calcarifer
-tctgcagagtcaccagtgtttcccgggaacgggcacatgcaacccctttctgaaaacgt
caggaagtacgtcatgagccacttccgctggaataagtttggcagaaggaacagcaccaa
cagcgatagcaacaaggcaggtgacaaacgagaagatatagccaactatcccatattcaa
cctgttccccactaat--------------------------gacaaccaaaacgcccaa
gacggcaacttggaagaagacgctttggacaggcaagacaataagaggtcata-------
-------------ttctatggagcacttccgatgggg-caaaccagtcggtaagaaaagg
agacctattaaggttttcccaagtgatgttgaggaagagtcatccgaaatctacccaacg
gaatac--------------------------------------agaagagagttgtcta
tagagttcgattaccccgaaacca--gctctgaagaagacctggacgacagcgagacaat
ggagagccca--------------------------------------------------
-----agtaaaaaagatcgaa-----------------------------agtataaaat
gcatcattttcgatgggaaggtccacccaaagat--------------------------
----------------------------------------------------
>Phasmahyla_cochranae
gtctgcagagtcaccagtgtttcccgggaatgggcacatgcaacccctttctgaaaacat
caggaagtacgtcatgagtcacttccgctggaataagtttggcagaaggaacagcaccaa
cagcgatagcaacaaggcaggtgacaaacgagaagatataaccaactaccccatattcaa
cctgttccccactaat--------------------------gacaaccaaaacggccaa
gacggcaacttggaagaagacgcttcggacagacaagacaataagaggtcata-------
-------------ttccatggagcacttccgatgggg-caaaccagtcggcaagaaaagg
agacctattaaggttttcccaagtgatgtggcggaagagtcatcagaaatctacccaacc
gaatac--------------------------------------agaagagagttgtcca
tggaattcgattaccccgaaacca--gctctgaagaagacctggacgacagcgagacaat
ggagagccca--------------------------------------------------
-----agtaagaaagatcgga-----------------------------agtataaaat
gcatcattttcgatgggaaggtccacccaaagataaaagatatggaggattcatgacccc
cgagcgcagtcagacgccactaatgactcttttcaaaaatgccatcattaag
>Phasmahyla_cruzi
gtctgcagagtcaccagtgtttcccgggaatgggcacatgcaacccctttctgaaaacat
caggaagtacgtcatgagtcacttccgctggaataagtttggcagaaggaacagcaccaa
cagcgatagcaacaaggcaggtgacaaacgagaagatataaccaactaccccatattcaa
cctgttccccactaat--------------------------gacaaccaaaacggccaa
gacggcaacttggaagaagacgcttcggacagacaagacaataagaggtcata-------
-------------ttccatggagcacttccgatgggg-caaaccagtcggcaagaaaagg
agacctattaaggttttcccaagtgatgtggcggaagastcatcagaaatctacccaacc
gaatac--------------------------------------agaagagagttgtcca
tggaattcgattaccccgaaacca--gctctgaagaaaacctggacgacagcgagacaat
ggagagccca--------------------------------------------------
-----agtaagaaagatcgga-----------------------------agtataaaat
gcatcattttcgatgggaaggtccacccaaagataaaagatatggaggattcatgacccc
cgagcgcagtcagacgccactaatgactcttttcaaaaatgccatcattaaa
>Phasmahyla_guttata
gtctgcagagtcaccagtgtttcccgggaatgggcacatgcaacccctttctgaaaacat
caggaagtacgtcatgagtcacttccgctggaataagtttggcagaaggaacagcaccaa
cagcgatagcaacaaggcaggtgacaaacgagaagatataaccaactaccccatattcaa
cctgttccccactaat--------------------------gacaaccaaaacggccaa
gacggcaacttggaagaagacgcttcggacagacaagacaataagaggtcata-------
-------------ttccatggagcacttccgatgggg-caaaccagtcggcaagaaaagg
agacctattaaggttttcccaagtgatgtggcggaagactcatcagaaatctacccaacc
gaatac--------------------------------------agaagagagttgtcca
tggaattcgattaccccgaaacca--gctctgaagaagacctggacgacagcgagacaat
ggagagccca--------------------------------------------------
-----agtaaaaaagatcgga-----------------------------agtataaaat
gcatcattttcgatgggaaggtccacccaaagataaaagatatggagggttcatgacccc
cgagcgcagtcagacgccactaatgactcttttcaaaaatgccatcattaaa
>Phasmahyla_exilis
gtctgcagagtcaccagtgtttcccgggaatgggcacatgcaacccctttctgaaaacat
caggaagtacgtcatgagtcacttccgctggaataagtttggcagaaggaacagcaccaa
cagcgatagcaacaaggcaggtgacaaacgagaagatatagccaactaccccatattcaa
cctgttccccactaat--------------------------gacaaccaaaacggccaa
gacggcaacttggaagaagacgcttcggacagacaagacaataagaggtcata-------
-------------ttccatggagcacttccgatgggg-caaaccagtcggcaagaaaagg
agacctattaaggttttcccaagtgatgtgacggaagagtcatcagaaatttacccaacs
gaatac--------------------------------------agaagagagttgtcca
tggaattcgattaccccgaaacca--gctctgaagaagacctggacgacatcgagaccat
ggagagccca--------------------------------------------------
-----agtaaaaaagatcgga-----------------------------agtataaaat
gcatcattttcgatgggaaggtccacccaaagataaaagatatggaggattcatgacccc
cgaacgcagtcagacgccactaatgactcttttcaaaaatgccatcattaaa
>Phasmahyla_jandaia
gtctgcagagtcaccagtgtttcccgggaatgggcacatgcaacccctttctgaaaacat
caggaagtacgtcatgagtcacttccgctggaataagtttggcagaaggaacagcaccaa
cagcgatagcaacaaggcaggtgacaaacgagaagatatagccaaytaccccatattcaa
cctrttccccactaat--------------------------gacaaccaaaacggccaa
gacggcaacttrgaagaagacgcttcggacagacaagacaataagaggtcata-------
-------------ttccatggagcacttccgatgggg-caaaccagtcggcaagaaaagg
agacctattaaagttttcccaagtgatgtgacggaagagtcatcagaaatctacccaacc
gaatac--------------------------------------agaagagagttgtcca
tggaattcgattaccccgaaacca--gctctgaagaagacctggacgacagcgagaccat
ggagagccca--------------------------------------------------
-----agtaaaaaagatcgga-----------------------------agtataaaat
gcatcattttcgatgggaaggtccacccaaagataaaagatatggaggattcatgacccc
cgagcgcagtcagacgccactaatgactcttttcaaaaatgccatcattaaa
>Phyllomedusa_bahiana
gtctgcagaatcaccagtgtttcccgggaacgggcacatgcaaccactttctgaaaacat
caggaagtacgtcatgagccacttccgctggaataagtttggcagaaggaacagcaccaa
cagcgaaggcaacaaggcaggtgacaaacgagaagatatagccaactatcccatattcaa
cctgtaccccactgat--------------------------gacaaccaaaacgcccaa
gatggcaacttggaagaaaacgctatggacagacaagacaataagaggtcata-------
-------------ttctatggagcacttccgatgggg-caaaccagtcggcaagaaaagg
agacctattaaggttttcccaagtgacgttgaggaagagtcatcagaaatctacccaacg
gaatac--------------------------------------agaagagagttgtcca
tagaattcgattaccccgaaaaca--gctctgaagaagacctggacgacagcgagacgat
ggagagccca--------------------------------------------------
-----agtaaaaaagatcgga-----------------------------agtacaaaat
gcatcattttcgatgggaaggtccacccaaagacaaaagatacggaggattcatgacccc
cgagcgcagtcagacgcctctaatgactcttttcaaaaatgccatcattaaa
>Phyllomedusa_burmeisteri
gtctgcagaatcaccagtgtttcccgggaacgggcacatgcaaccactttctgaaaacat
caggaagtacgtcatgagccacttccgctggaataagtttggcagaaggaacagcaccaa
cagcgaaggcaacaaggcaggtgacaaacgagaagatatagccaactatcccatattcaa
cctgtaccccactgat--------------------------gacaaccaaaacgcccaa
gatggcaacttggaagaaaacgctatggacagacaagacaataagaggtcata-------
-------------ttctatggagcacttccgatgggg-caaaccagtcggcaagaaaagg
agacctattaaggttttcccaagtgacgttgaggaagagtcatcagaaatctacccaacg
gaatac--------------------------------------agaagagagttgtcca
tagaattcgattaccccgaaaaca--gctctgaagaagacctggacgacagcgagacgat
ggagagccca--------------------------------------------------
-----agtaaaaaagatcgga-----------------------------agtacaaaat
gcatcattttcgatgggaaggtccacccaaagacaaaagatacggaggattcatgacccc
cgagcgcagtcagacacctctaatgactcttttcaaaaatgccatcattaaa
>Phyllomedusa_tetraploidea
gtctgcagaatcaccagtgtttcccgggaacgggcacatgcaaccactttctgaaaacat
caggaagtacgtcatgagccacttccgctggaataagtttggcagaaggaacagcaccaa
cagcgaaggcaacaaggcaggtgacaaacgagaagatatagccaactatcccatattcaa
cctgtaccccactgat--------------------------gacaaccaaaacgcccaa
gatggcaatttggaagaaaacgctatggacagacaagacaataagaggtcata-------
-------------ttctatggagcacttccgatgggg-caaaccagtcggcaagaaaagg
agacctattaaggttttcccaagtgacgttgaggaagagtcatcagaaatctacccaacg
gaatac--------------------------------------agaagagagttgtcca
tagaattcgattaccccgaaaaca--gctctgaagaagacctggacgacagcgagacgat
ggagagccca--------------------------------------------------
-----agtaaaaaagatcgga-----------------------------agtacaaaat
gcatcattttcgatgggaaggtccacccaaagacaaaagatacggaggattcatgacccc
cgagcgcagtcagacgcctctaatgactcttttcaaaaatgccatcattaaa
>Phyllomedusa_distincta
gtctgcagaatcaccagtgtttcccgggaacgggcacatgcaaccactttctgaaaacat
caggaagtacgtcatgagccacttccgctggaataagtttggcagaaggaacagcaccaa
cagcgaaggcaacaaggcaggtgacaaacgagaagatatagccaactatcccatattcaa
cctgtaccccactgat--------------------------gacaaccaaaaygcccaa
gatggcaatttggaagaaaacgctatggacagacaagacaataagaggtcata-------
-------------ttctatggagcacttccgatgggg-caaaccagtcggcaagaaaagg
agacctattaaggttttcccaagtgacgttgaggaagagtcatcagaaatctacccaacg
gaatac--------------------------------------agaagagagttgtcca
tagaatttgattaccccgaaaaca--gctctgaagaagacctggacgacagcgagacgat
ggagagccca--------------------------------------------------
-----agtaaaaaagatcgga-----------------------------agtacaaaat
gcatcattttcgatgggaaggtccacccaaagacaaaagatacggaggattcatgacccc
cgagcgcagtcagacgcctctaatgactcttttcaaaaatgccatcattaaa
>Phyllomedusa_iheringii
gtctgcagaatcaccagtgtttcccgggaacgggcacatgcaaccactttctgaaaacat
caggaagtacgtcatgagccacttccgctggaataagtttggcagaaggaacagcaccaa
cagcgaaggcaacaaggcaggtgacaaacgagaagatatagccaactatcccatattcaa
tctgtaccccactgat--------------------------gacaaccaaaacgcccaa
gatggcaacttggaagaaaacgctatggacagacaagacaataagaggtcata-------
-------------ttctatggagcacttccgatgggg-caaaccagtcggcaagaaaagg
agacctattaaggttttcccaagtgacgttgaggaagagtcatcagaaatctacccaacg
gaatac--------------------------------------agaagagagttgtcya
tagaattcgattaccccgaaaaca--gctctgaagaagacctggacgacagcgagacgat
ggagatccca--------------------------------------------------
-----agtaaaaaagatcgga-----------------------------agtacaaaat
gcatcattttcgatgggaaggtccacccaaagacaaaagatacggaggattcatgacccc
cgagcgcagtcagacgcctctaatgactcttttcaaaaatgccatcattaaa
>Phyllomedusa_sauvagii
gtctgcagaatcaccagtgtttcccgggaacgggcacatgcaaccactttctgaaaacat
caggaagtacgtcatgagccacttccgctggaataagtttggcagaaggaacagcaccaa
cagcgaaggcaacaaggcaggtgacaaacgagaagatatagccaactatcccatattcaa
cctgtaccccactgat--------------------------gacaaccaaaacgcccaa
gatggcaacttggaagaaaacgctatggacagacaagacaataagaggtcata-------
-------------ttctatggagcacttccgatgggg-aaaaccagtcggcaagaaaagg
agacctattaaggttttcccaagtgacgtcgaggaagagtcatcagaaatctacccaacg
gaatac--------------------------------------agaagagagttgtcca
tagaatttgattaccccgaaaaca--gctctgaagaagacctggacgacagcgagacgat
ggagagccca--------------------------------------------------
-----agtaaaaaagatcgga-----------------------------agtacaaaat
gcatcattttcgatgggaaggtccacccaaagacaaaagatacggaggattcatgacccc
cgagcgcagtcagacgcctctaatgactcttttcaaaaatgccatcattaaa
>Phyllomedusa_boliviana
gtctgcagagtcaccagtgtttcccgggaatgggcacatgcaacccctttctgaaaacat
caggaagtatgtcatgagccacttccgctggaataagtttggcagaaggaacagcaccaa
cagcgaaggcaacaaggcaggtgacaaacgagaagatatagccaactatcccatattcaa
cctgtaccccactaat--------------------------gacaaccaaaacgcccaa
gacggcaacttgggagaagacgctatggacagacaagacaataagaggtcata-------
-------------ttctatggagcacttccgatgggg-caaaccagtcggcaagaaaagg
agacctattaaggttttcccaagtgacgttgaggaagagtcatcagaaatctacccaacg
gaatac--------------------------------------agaagagagttgtcca
tagaattcgattaccccgaaaaca--gctctgaagaagacctggacgacagtgagacaat
ggagagccca--------------------------------------------------
-----agtaaaaaagatcgga-----------------------------agtacaaaat
gcatcattttcgatgggaaggtccacccaaagacaaaagatacggaggattcatgacccc
cgaacgcagtcagacgcctctaatgactcttttcaaaaatgccatcattaaa
>Phyllomedusa_camba
----------tcaccagtgtttcccgggaacgggcacatgcaacccctttctgaaaacat
caggaagtacgtcatgagccacttccgctggaataagtttggcagaaggaacagcaccaa
caacgaaggcaacaaggcaggtgacaaacgagaagatatagccaactatcccatattcaa
cctgtaccccactaat--------------------------gacaaccaaaacgcccaa
gacggcaacttggaagaagacgctacggacagacaagacaataagaggtcata-------
-------------ttctatggagcacttccgatgggg-caaaccagtcggcaagaaaagg
agacctattaaggttttcccaagtgacgttgaggaagagtcatcagaaatctacccaacg
gaatac--------------------------------------agaagagagttgtcca
tggaattcgattatcccgaaaaca--gctctgaagaagacctggacgacagcgacacaat
ggagagccca--------------------------------------------------
-----agtaaaaaagatcgga-----------------------------agtacaaaat
gcatcattttcgatgggaaggtccacccaaagacaaaagatacggaggattcatgacccc
cgaacgcagtcagacgcctctaatgactcttttcaaaaatg-----------
>Phyllomedusa_chaparroi
-------gagtcaccagtgtttcccgggaacgggcacatgcaacccctttctgaaaacat
caggaagtacgtcatgagccacttccgctggaataagtttggcagaaggaacagcaccaa
cagcgaaggcaacaaggcaggtgacaaacgagaagatatagccaactatcccatattcaa
cctgtaccccactaat--------------------------gacaaccaaaacgcccaa
gacggcaacttggaagaagacgctacggacagacaagacaataagaggtcata-------
-------------ttctatggagcacttccgatgggg-caaaccagtcggcaagaaaagg
agacctattaaggttttcccaagtgacgttgaggaagagtcatcagaaatctacccaacg
gaatac--------------------------------------agaagagagttgtcca
tggaattcgattatcccgaaaaca--gctctgaagaagacctggacgacagcgasacaat
ggagagccca--------------------------------------------------
-----agtaaaaaagatcgga-----------------------------agtacaaaat
gcatcattttcgatgggaaggtccacccaaagacaaaagatayggaggattcatgacccc
cgaacgcagtcagac-------------------------------------
>Pithecopus_ayeaye
gtctgcagagtcaccagtgtttcctgggaacgggcacatgcaacccctatcggaaaacat
caggaagtacgtcatgagccacttccgctggaataagtttggcagaaggaacagcaccaa
cagcgaaggcaacaaggcaggtgacaaacgagaagatataaccaactatcccatattcaa
tctgttccccactaat--------------------------gacaaccaaaacgcccaa
gacggcaacttggaagaagacgccatggacagacaagacaataagaggtcata-------
-------------ttctatggagcacttccgatgggg-caaaccagtcggcaagaaaagg
agacctgttaaggttttcccaagcgacgttgaagaagagtcatcggaaatctacccaacg
gaatac--------------------------------------agaagagagttgtcca
tagaattcgattaccccgaaacca--gctctgaagaagacctggacgacagcgagacaat
ggagagccca--------------------------------------------------
-----agtaaaaaagatcgga-----------------------------agtacaaaat
gcatcatttccgatgggaaggtccacccaaagacaaaagatacggaggattcatgacccc
cgagcgcagtcagacgcctctaatgactcttttcaaaaatgccatcattaaa
>Pithecopus_oreades
gtctgcagagtcaccagtgtttcctgggaacgggcacatgcaacccctttctgaaaacat
caggaaatacgtcatgagccacttccgctggaataagtttggcagaaggaacagcaccaa
cagcgaaggcaacaaggcaggtgacaaacgagaagatataaccaactatcccatattcaa
tctgttccccactaat--------------------------gacaaccaaaacgcccaa
gacggcaacttggaagaagacgccatggacagacaagacaataagagrtcata-------
-------------ttctatggagcacttccgatgggg-caaaccagtcggcaagaaaagg
agacctgttaaggttttcccaagcgacgttgaagaagagtcatcggaaatctacccaacg
gaatac--------------------------------------agaagagagttgtcca
tagaattcgattaccccgaaacca--gctctgaagaagacctggacgacagcgagacaat
ggagagccca--------------------------------------------------
-----agtaaaaaagatcgga-----------------------------agtacaaaat
gcatcatttccgatgggaaggtccacccaaagac--------------------------
----------------------------------------------------
>Pithecopus_rohdei
gtctgcagagtcaccagtgtttcctgggaacgggcacatgcaacccctttctgaaaacat
caggaagtacgtcatgagccacttccgctggaataagtttggcagaaggaacagcaccaa
cagtgaaggcaacaaggcaggtgacaaacgagaagatataaccaactatcccatattcaa
tctgttccccactaat--------------------------gacaaccaaaacgcacaa
gacggcaacttggaagaagacgccatggacagacaagacaakaagaggtcata-------
-------------ttctatggagcacttccgatgggg-caaaccagtcggcaagaaaagg
agacctgttaaggttttcccaagygacgttgaagaagagtcatcggaaatctacccaacr
gaatac--------------------------------------agaagagagttgtcca
tagaattcgattaccctgaaacca--gctctgaagaagacctggacaacagcgagacaat
ggagagccca--------------------------------------------------
-----agtaaaaaagatcgga-----------------------------agtacaaaat
gcatcatttccgatgggaaggtccacccaaagacaaaagatacggaggattcatgacccc
cgagcgaagtcagacgcctctaatgactcttttcaaaaatgccatcattaaa
>Pithecopus_nordestinus
gtctgcagagtcaccagtgtttcccgggaacgggcacatgcaacccctttcggaaaacat
caggaagtacgtcatgagccacttccgctggaataagtttggcagaaggaacagcaccaa
cagcgaaggcarcaaggcaggtgacaaacgagaagatatmaccaactatcccatattcaa
tctgttccccactaat--------------------------gacaaccaaaacgcacaa
gacggcaacytggaagaagacgccatggacagacaagacaataagaggtcata-------
-------------ytctatggagcacttccgatgggg-caaaccagttggcaagaaaagg
agacctgttaaggttttcccaagygacgttgaggaagagtcatcggaaatctacccaacg
gaatac--------------------------------------agaagagagytgtcca
tagaattcgattaccccgaaacca--gctctgaagaagacctggacgacagygagacaat
ggagagccca--------------------------------------------------
-----agtaaaaaagatcgga-----------------------------agtacaaaat
gcatcatttccgatgggaaggtccacccaaagacaaaagatacggaggattcatgacccc
cgagcgcagtcagacgcctctaatgactcttttcaaaaatgccatcattaaa
>Pithecopus_megacephalus
----gcagagtcaccagtgtttcctgggaacgggcacatgcaacccctttctgaaaacat
caggaagtacgtcatgagccacttccgctggaataagtttggcagaaggaacagcaccaa
cagcgaaggcaacaaggcaggtgacaaacgagaagatataaacaactatcccatattcaa
tctgttccccactaat--------------------------gacaaccaaaacgcccaa
gaaagcaacttggaagaagacgccatggacagacaagacaataagaggtcata-------
-------------ttctatggagcacttccgatgggg-caaaccagtcggcaagaaaagg
agacctgttaaggtttttccaagtgacgttgaagaagagtcatcggaaatctacccaacg
gaatac--------------------------------------agaagagagttgtcca
tagaattcgattaccccgaaacca--gctctgaagaagacctggacgacagcgagacaat
ggagagccca--------------------------------------------------
-----agtaaaaaagatcgga-----------------------------agtacaaaat
gcatcatttccgatgggaaggtccacccaaagacaagagatacggaggattcatgacccc
cgagcgcagtcagacgcctctaatgactcttttcaaaaatgccatcattaaa
>Hylomantis_granulosa
gtctgcagagtcaccagtgtttcccgggaacgggcacatgcaacccctttctgaaaacat
caggaagtaygtcatgagccacttccgctggaataagtttggtagaaggaacagcaccaa
cagcgatagcaacaaggcaggtgacaaacgagaagatatatccaactaccccatattcaa
cctgttccccactaay--------------------------gacaaccaaaacccccaa
gacggcaacttggcagaagacgctttggacagacaagacaataagaggtcata-------
-------------ttctatggagcacttccgatgggg-caaaccagtcggcaagaagagg
agacctgttaaggttttcccaagcgatgtggaggaagagtcatcagaaatctacccgacg
gaatac--------------------------------------agaagagagttgtccg
tagaattcgattaccccgaaacca--gctctgaagaagacctggacgacagcgagacaat
ggagagccca--------------------------------------------------
-----agcaaaaaagatcgga-----------------------------agtataaaat
gcatcattttcgatgggaaggtccacccaaagacaaaagatacggaggattcatgacccc
cgagcgcagccagacgccactaatgactcttttcaaaaacgccattattaaa
>Agalychnis_lemur
-tctgcagagtcaccagtgtttccggggaatgggcacatgcaacccctttctgaaaacat
caggaagtacgtcatgagccacttccgctggaataagtttggtagaaggaacagcaccaa
cagcgatagcaacaagccaggtgacaaacgagaagatataaccaactatcccatattcaa
cctgttccccgctaat--------------------------gacaaccaaaacgcccaa
gacggcaacttggaagaagacgctatggacagacaagacaataagaggtcata-------
-------------ttctatggagcacttccgatgggg-caaaccagtcggcaagaaaagg
agacctattaaggttttcccaagtgatgttgaggaagagtcgtcagaaatctacccaaca
gaatac--------------------------------------agaagagagctgtccg
tagaatttgattaccccgaaacca--gctccgaagaagacctggacgacagcgagagaat
ggagacccca--------------------------------------------------
-----agtaaaaaagatcgga-----------------------------agtataaaat
gcatcattttcgatgggaaggtccacccaaagac--------------------------
----------------------------------------------------
>Callimedusa_tomopterna
gtctgcagagtcaccagtgtttcctgggaacgggcacatgcaacccctttctgaaaacat
caggaagtacgtcatgagccacttccgctggaataagtttggcagaaggaacagcaccaa
caccgaaggcaacaaggcaggtgacaaacgagaagatatagccaactatcccgtatttaa
cctgttccccactaac--------------------------gacaaccaaaatgcccaa
g------amttggaagaagaygctatggacagacaagacaataagcgatcata-------
-------------ttctatggagcacttccgatgggg-caaaccagtcggcaagaaaagg
agacctattaaggttttcccaagtgatgttgaggaagagtcatcagaaatctacccaacg
gaatac--------------------------------------agaagagagttgtcca
tagaattcgattaccctgaaacca--gctctgaagaagaccttgacgacagcgagacaat
ggagagccca--------------------------------------------------
-----agtaaaaaagatcgga-----------------------------agtataaaat
gcatcattttcgatgggaaggtccacccaaagacaaaagatacggaggattcatgacccc
cgagcgcagtcagacccctctaatgactcttttcaaaaatgccatcattaaa
>Ranoidea_aurea
gtctgcagagtcaccagtgtttcctgggaacgggcacatgcaaccacttaatgaaaacat
aaggaagtatgtcatgagccacttccgctggaataagtttggcagaaggaacagcaccag
tagcgatagcaacaacgcaggttacaaacgggaagatatagccaactaccccatatttaa
cctgttccccactagt--------------------------gacaaccaaaatgcacaa
gatggcaatatggaagaagatgctcaggacaggcaagacaataagagatcata-------
-------------ttctatggagcacttcagatgggg-caaaccagttggcaagaaaagg
agacctatcaaggttttcccaagtgatgctgaggaagagtcatcagaaatctacccaacg
gagtac--------------------------------------agaagagagttaccta
tagagtttgactaccccgaaacca--gctctgaagaagacatgggcgacagcgagtcgat
ggagagccca--------------------------------------------------
-----actaaaaaagatcgga-----------------------------agtataaaat
gcatcattttcgatgggaaggtccacccaaagac--------------------------
----------------------------------------------------
>Ranoidea_manya
gtctgcagagtcaccagtgtttcccgggaacgggcacatgcagccacttaatgaaaacat
caggaagtacgtcatgagccacttccgctggaataagtttggaagaaggaacagcaccaa
taccgatagcaacaacgcaggttacaaacgggaagatatagacaactaccccatatttaa
cctgttccccactagc--------------------------gacaaccaaaacgcacaa
gatggcagcatggaagaggacgctcaggacaggcaagacaataagagatcata-------
-------------ttccatggagcacttccgatgggg-caaaccagtcggcaagaaaagg
agacctatcaaggttttcccaagtgatgctgaggaagagtcatcagaaatctacccaacg
gagtac--------------------------------------agaagagagctgccta
tagagtttgactaccccgaaacca--gctctgaagaagacatgggcgacagcgagtcaat
ggagagccca--------------------------------------------------
-----accaaaaaagatcgga-----------------------------agtataaaat
gcatcatttccgatgggaaggaccacccaaagac--------------------------
----------------------------------------------------
>Ranoidea_caerulea
gtctgcagagtctccagtgtttcctgggaacgggcacatgcaaccacttaatgaaaacat
caggaagtacgtcatgagccacttccgctggaataagtttggcagaaggaacagcaccag
tagcgatagcaacaacgcaggttacaaacgggaagatatagccaactaccccatatttaa
cctgttccccactagt--------------------------gacaaccaaaatgcacaa
gatggcaatatggaagaagacgccttggacaggcaagacaataagagatcata-------
-------------ttctatggagcacttccgatgggg-caaaccagttggcaagaaaagg
agacctatcaaggttttcccaagtgacgctgaggaagagtcatcagaaatctacccaacg
gagtac--------------------------------------agaagagagttgtctg
cagagtatgactaccccgaaacca--gctctgaagaa---------gaaagtgagtcaat
ggagagccca--------------------------------------------------
-----aataaaaaagatcgga-----------------------------agtataaaat
gcatcattttcgatgggaaagtccacccaaagac--------------------------
----------------------------------------------------
>Ceratophrys_aurita
-----cagagtcaccagtgtttcccgggaacgggcacatgcaaccactctctgaaaacgt
caggaagtacgtcatgagtcacttccgctggaataagtttggccgaaggaacagcaccgg
tagcgatagcaacaatgcaggttacaaacgtgaagatatagccaactaccccatatttaa
cctgtatcccaccggt--------------------------gacaaccaaaacacacaa
gatgaaaatttggaagaa---rctttagacagrcaagacaataagaggtcata-------
-------------ctctatggaacacttccgatgggg-caaaccagtcggcaagaaaagg
agacctatcaaggtcttcccaagtgatgctgaggaagagtcatccgaaatctacccaacg
gagtac--------------------------------------agaagagagtcatctg
tagagtttgactaccccgatacaa--actctgaagaagacatgggcgacagcgagtttat
ggaaagccca--------------------------------------------------
-----atgaaaaaagatcgga-----------------------------agtataaaat
gcatcattttcgatgggaaggtccacccaaagacaaaagatatggaggattcatgacccc
cgagcgcagc------------------------------------------
>Ceratophrys_cranwelli
gtctgcagagtcaccagtgtttcccgggaacgggcacatgcaaccactctctgaaaacat
caggaagtacgtcatgagtcacttccgctggaataagtttggccgaaggaacagcaccgg
tagcgatagcaacaatgcaggttacaaacgtgaagatatagccaactaccccatatttaa
cctgtatcccaccggt--------------------------gacaaccaaaacacacaa
gatgaaaatttggaagaa---gctttagacagacaagacaataagaggtcata-------
-------------ctctatggagcacttccgatgggg-caaaccagtcggcaaaaaaagg
agacctatcaaggtcttcccaagtgatgctgaggaagagtcatccgaaatctacccaacg
gagtac--------------------------------------agaagagagtcatctg
tagagtttgactaccccgatacaa--actctgaagaagacatgggcgatagcgagtttat
ggaaagccca--------------------------------------------------
-----atgaaaaaagatcgga-----------------------------agtataaaat
gcatcattttcgatgggaaggtccacccaaagacaaaagatatggaggattcatgacccc
cgagcgcagc------------------------------------------
>Ceratophrys_ornata
gtctgcagagtcaccagtgtttcccgggaacgggcacatgcaaccactctctgaraacrt
caggaagtacgtcatgagtcacttccgctggaataagtttggccgaaggaacagcaccgg
tagcgatagcaacaatgcaggttacaaacgtgaagatatagycaactaccccatatttaa
cctgtatcccaycggt--------------------------gacaaccaaaacacacaa
gatgaaaatttggaagaa---gctttagacagacaagacaataagaggtcata-------
-------------ctctatggaacacttccgatgggg-caaaccagtcggcaaaaaaagg
agacctatcaaggtcttcccaagtgatgctgaggaagagtcatccgaaatctacccaacg
gagtac--------------------------------------agaagagagtcatctg
yagagtttgactaccccgayacaa--actctgmagaagacatgggygayagcgagtttat
graaagccca--------------------------------------------------
-----atgaaaaaagatcgga-----------------------------agtataaaat
gcatcattttcgatgggaaggtccacccaaagacaaaagatatggaggattcatgacccc
cgagcgcagc------------------------------------------
>Ceratophrys_stolzmanni
gtctgcagagtcaccagtgtttcctgggaacgggcacatgcaaccactctctgaaaacgt
ccggaagtacgtcatgagtcacttccgctggaataagtttggccgaaggaacagcaccag
tagcgatagcaacaatgcaggttacaaacgggaagatatagccaactaccccatatttaa
cctgtatcccactggt--------------------------gacaaccaaaacacacaa
gatgaaaatttagaagaa---gctttagacagacaagacagtaagaggtcata-------
-------------ctctatggaacacttccgatgggg-caaaccagtcggcaagaaaagg
agacctatcaaggtcttcccaagtgatgctgaggaagagtcatccgaaatctacccaaca
gagtac--------------------------------------agaagagagtcatctg
tagagtttgactaccccgatacaa--actctgaagaagacatgggcgacagcgagtttat
ggaaagccca--------------------------------------------------
-----atgaaaaaagatcgga-----------------------------agtataaaat
gcatcattttcgatgggaaggtccacccaaagacaaaagatatggaggattcatgacccc
cgagcgcagc------------------------------------------
>Lepidobatrachus_asper
gtctgcagagtcaccagtgtttcccgggaatgggcacatgcaacccctctctgagaacgt
caggaagtacgtcatgagccacttccgctggaataagtttggccgaaggaacagcacagg
tagcgatagcaacaatgcaggttacaaacgggaagatatagccaattaccccatatttaa
cctgtatcccaccggt--------------------------gacaaccaaaacacacaa
gatgaaaatttggaagaa---gctttagctagacaagacagtaagagatcata-------
-------------ctctatggaacacttccgatgggg-caaaccagtcggcaagaaaagg
agacctatcaaggtcttcccaagtgacgctgaggaagartcatccgaaatctacccaacg
gagtac--------------------------------------agaagagagtcatctg
tagagtttgactaccctgatacaa--actctgaagaagacatgggcgamagcgagtttat
ggaaagccca--------------------------------------------------
-----atgaaaaaagatcgga-----------------------------agtataaaat
gcatcattttcgatgggaaggtccacccaaagacaaaagatatggaggattcatgacccc
cgagcgcagc------------------------------------------
>Lepidobatrachus_llanensis
gtctgcagagtcaccagtgtttcccgggaatgggcacatgcaacccctctctgagaacat
cagaaagtacgtcatgagtcacttccgctggaataagtttggccgaaggaacagcaccgg
tagcgatagcaacaatgcaggttacaaacgggaagatatagccaactaccccatatttaa
cctgtatcccaccggt--------------------------gacaaccaaaacacacaa
gatgaaaatttggaagaa---gctttagctagacaagacagtaagaggtcata-------
-------------ctctatggaacacttccgatgggg-caaaccagtcggcaagaaaagg
agacctatcaaggtcttcccaagtgacgccgaggaagagtcatccgaaatctacccaacg
gagtac--------------------------------------agaagagagtcatctg
tagagtttgactaccccgatacaa--actctgaagaagacatgggcgaaagcgagtttat
ggaaagccca--------------------------------------------------
-----atgaaaaaagatcgga-----------------------------agtataaaat
gcatcattttcgatgggaaggtccacccaaagacaaaagatatggaggattcatgacccc
cgagcgcagc------------------------------------------
>Chacophrys_pierottii
gtctgcagagtcaccagtgtttcccgggaacgggcacatgcaaccactctctgagaacgt
caggaaatacgtcatgagtcacttccgctggaataagtttggccgaaggaacagcaccgg
tagcgatagcaacaatgcaggttacaaacgagaagatatagccaactaccccatatttaa
cctgtatcccaccagt--------------------------gacaaccaaaacacacaa
gatgaaaatttggaagaa---gccttagacagacaagacagtaagaggtcata-------
-------------ctctatggaacacttccgatgggg-caaaccagtcggcaagaaaagg
agacctatcaaggtcttcccaagtgacgctgaagaagagtcttcagaaatctacccaacg
gagtac--------------------------------------agaagagagtcatctg
tagagtttgactaccccgatacaa--actctgaagaagacatgggagacagcgagtttgt
ggaaagccca--------------------------------------------------
-----atgaaaaaagatcgga-----------------------------agtayaaaat
gcatcattttcgatgggaaggtccacccaaagacaaaagatatggaggattcatgacccc
cgagcgcagc------------------------------------------
>Corythomantis_greeningi
gtctgcagagtcaccagtgtttcctgggaacgggcacatgcaaccactctctgaaaacrt
caggaagtacgtcatgagccacttccgctggaataagtttggccgaaggaacagcaccag
tagtgatagcaacaacgcaggytacaaacgggaagatatagcmaactaccccatatttaa
cctgttcccaacacat--------------------------gacaaccaaaacacacaa
gatggaaatttggaagaagaagcgttggacagacaagacaataagagatcata-------
-------------ctctatggaacacttccgatgggg-caaaccagttggcaagaagagg
agacctattaaggttttcccaagtgatgctgaggaagagtcatcagaaatataccctaca
gaatcc--------------------------------------agaagagagttgtctg
tagagtttgactaccccgaaacya--gctccgaagaagacatggatgacagcatgttaat
ggagagccca--------------------------------------------------
-----attaaaaaggatcgga-----------------------------agtacaaaat
gaatcattttcgatgggcagatccacccaaagacaaaagatacggaggattcatgacccc
cgagcgcagtcagaccccactaatgactcttttcaaaaacgccattattaag
>Itapotihyla_langsdorffii
gtccgcagagtcaccagtgtttcccgggaacgggcacatgcagccactctctgaaaaygt
caggaagtacgtcatgagccacttccgctggaataagtttggccgaaggaacagcaccag
tagtgatagcaacaatgcaggttacaaaagggaagatatagccaactaccccatattcaa
cctgttcccaacaaat--------------------------gacaatcaaaacacacaa
gacggaaatttggaagaagaagcgttggacagacaagacactaagagatcata-------
-------------ctctatggaacacttccgatgggg-caaaccagttggcaagaaaagg
agacctattaaggttttcccaagtgatgccgaggaagagtcatcagagatctaccctacg
gagtac--------------------------------------agaagagagttgtctg
tagagtttgactaccccgacacca--gctccgaagaagaaatggatgacagcatgttaat
ggagaaccca--------------------------------------------------
-----atgaaaaaagatcgga-----------------------------agtacaaaat
gaatcattttcgatgggcagatccacccaaagac--------------------------
----------------------------------------------------
>Osteocephalus_leprieurii
gtccgcagagtcaccagtgtttcctgggaacgggcacatgcaaccactctctgaaaacgt
caggaagtacgtcatgagccacttccgctggaataagtttggccgaaggaacagcacaag
tagtgatagcaacaatgcaggttacaaacgggaagatatagccaactaccccatatttaa
cctgttcccaacaaat--------------------------gacaaccaaaacacacaa
gacggaaatttggaagaagaagcgttggacagacaagacactaagagatcata-------
-------------ctctatggaacacttccgatgggg-caaaccagttggcaagaaaagg
agacctattaaggttttcccaagtgatgctgaggaagagtcatcagagatctaccctaca
gaattg--------------------------------------agaagagagttgtctg
tagagtttgactaccccgacgcca--gctccgaagaagaaatggatgacggcatgttaat
ggagaaccca--------------------------------------------------
-----attaaaaaagatcgga-----------------------------agtacaaaat
gaatcattttcgatgggsggatccacccaaagacaaaagatacggaggattcatgacccc
cgagcgcagtcagaccccactaatgactcttttcaaaaacgccatcatcaag
>Tepuihyla_rodriguezi
------------------------------------------------------------
-------------------------------------------cgaaggaacagcaccag
tagtgatagcaacaatgcaggttacaaacgggaagatatagccaactaccccatatttaa
cctgttcccaacaaat--------------------------gacaaccaaaacacacaa
gacggaaacttggaagaagaagcgttggacagacaagacactaagagatcata-------
-------------ctctatggaacacttccgatgggg-caaaccagttggcaagaaaagg
agacctattaaggttttcccaagtgatgctgaggaagagtcatcagagatctaccctaca
gagctc--------------------------------------agaagagagttgtctg
tagagtttgactaccccgacgcca--gctccgaagaagaaatggatgacagcatgttaat
ggagaaccca--------------------------------------------------
-----attaaaaaagatcgga-----------------------------agtacaaaat
gaatcattttcgatgggcagatccacccaaagacaaaagatacggaggattcatgacccc
cgagcgca--------------------------------------------
>Leptodactylus_mystaceus
---tgcagagtccccagtgtttcccgggaatgggcacatgcaaccactctctgaaaacat
caggaagtacgtcatgagccacttccgctggaataagtttggcagaaaaaacggcaccgg
cagcgaaagcaacaacgctggttacaaacgggaagatatagccaattaccccctatttaa
cctgttccccaatagc--------------------------gacaaccaaaacgcacaa
gatggtactttagaagaagaagctttggatagacaagacaataagaggtcata-------
-------------ttctatggaacacttccgatgggg-caaaccagtcggcaagaaaagg
agacccattaaggttttcccaagtgacgctgaagaagagtcatcagaaatctacccaccg
gagtac--------------------------------------agaagagagctgtcc-
--gagtatgactaccccgattcca--actctgaagaagacatggacgacagcgagttgat
ggaaagccca--------------------------------------------------
-----attaaaaaaggccgaa-----------------------------agtataaaat
gcatcattttcgatgggaaggtccacccaaagacaaaagatatggaggattcatgacccc
cgagcgcagtcagacaccccta------------------------------
>Odontophrynus_americanus
--ctgccgaatctccagtatttcccgggaatgggcacatgcaacccctctctgaaaacat
ccggaagtacgtcatgagccacttccgctggaataagttcggaagaaggaacagcaccgg
tagcgacagcaacaatgcaggttacaaacgcgaagatatagccaactaccccatcttcaa
cctgttccccgccagt--------------------------gacaaccaaaacacgcaa
gacggcaatctggaagaa---gctttggaccggcaagataataagaggtcata-------
-------------ctctatggagcacttccgatgggg-caaaccagtcggcaagaaaagg
agacctatcaaggttttcccaagtgatgccgaggaagagtcatcagaaatcgacccaacg
gagtac--------------------------------------agaagagagatgtcca
tggagttcgactaccccgacaccg--accctgaagaagacatggacgacagcgagatgat
ggaaggccca--------------------------------------------------
-----attaaaaaagatcgga-----------------------------agtataaaat
gcaccattttcgatgggaaggtccacccaaagacaagaggtacggaggattcatgacccc
agagcgcagccagaccccacta------------------------------
>Proceratophrys_boiei
---tgccgagtctccagtgtttcccgggaacgggcacatgcaacccctctccgaaaacat
ccggaagtacgtcatgagccacttccgctggaataagttcggcagaagaaacagcaccgg
tagcgacagcaacaatgcaggctacaaacgggaagatatagccaactaccccatctttaa
cctgttccccgccagt--------------------------gacaaccaaaacatgcaa
gatggcaacttggaagaa---gctttggaccggcaagacaataagaggtcata-------
-------------ctctatggagcacttccgatgggg-caaaccggtcggcaagaaaagg
agacctatcaaggttttcccaagtgatgctgaggaagagtcatcagaaatcgacccaacg
gactac--------------------------------------agaagagagttgtcca
tagagtttgactaccccgaaacca--actctgaagaagacatggacgacagcgagttaat
ggagaaccca--------------------------------------------------
-----attaaaaaagatcgga-----------------------------agtataaaat
gcaccatttccgatgggaaggtccacccaaggacaagaggtacggaggattcatgacccc
agagcgcagccrgaccccacta------------------------------
>Nyctimystes_foricula
----gcagagtctcctgtgtttcccgggaacggacacatgcaacccctgaacgaaaacat
caggaagtacgtcatgagccacttccgctggaataagttcggcagaaggaacagcaccag
tagcgatagcaacaacgcaggttacaaacgggaagatataaccaactaccccatatttaa
cctgttccccaccagt--------------------------gacaaccaaaacgcacaa
gatgaccacttggaagaagacgccttggacagacaagacaataagaggtcata-------
-------------ttccatggagcacttccgatgggg-caaaccagtcggcaagaaaagg
agaccaatcaaggttttcccaagtgacgccgaggaagattcatcagaaatctacccaacg
gagtac--------------------------------------agaaga----------
--gagtttgactaccccgacacca--gctctgaggaagacatgggcgacagcgagtcaat
ggagagccca--------------------------------------------------
-----atcaaaaaagatcgga-----------------------------agtataaaat
gcatcatttccgatgggaaggcccccctaaagac--------------------------
----------------------------------------------------
>Nesorohyla_kanaima
gtctgcagagtcaccagtgtttcccgggaacgggcacatgcaaccactytctgaaaatgt
caggaagtatgtcatgagccactttcgctggaataagtttggcagaaggaacagcaccag
tggcgatagcaacaacgctggctacaaacgggaagatatagccaactaccccatattcaa
cctgttccccactagt--------------------------gacaaccagaatacacaa
gatggcaatctggaagat---gctttggacaggcaagacaataagaggtcata-------
-------------ttctatggagcacttccgatgggg-caaaccagtcggcaagaaaagg
agacctatcaaggttttcccaagcgacrccgaggaagagtcatcagaaatctacccaaca
gagtac--------------------------------------agaagagagttgtctt
tagagtttgactacccagatacca--gctccgaagaagacatggaagacaacatgtcatt
gsaaaaccca--------------------------------------------------
-----ataaaaaaagatcgga-----------------------------agtacaaaat
gcaccattttcgatgggcagatccacccaaagac--------------------------
----------------------------------------------------
>Scinax_catharinae
----gcagagtctcctgtgtttcccgggaacgggcacatgcaaccactctccgaaaatgt
caggaagtacgtcatgagccacttccgctggaataagtttggcaggaggaacagcaccag
tggcgataacaacaacgcaggttacaaacgggaagatatcgccaactaccccatatttaa
cctgttccccgctagt--------------------------gacaaccaaaactctcaa
gatggcaatctggaagaa---atgtcggacagacaagacactaagaggtcata-------
-------------ctctatggaacactttcgatgggg-caaaccagttggcaagaaaagg
agacctatcaaggttttcccaaatgacgccgaggaagagtcatcggaaatctacccaaca
gagttc--------------------------------------agaagagagttgaatg
tagagtttgactaccccgatgcca--gctccgaagaagatgtggatgacagcatgtcaat
ggagagccca--------------------------------------------------
-----gttaaaaaagatcgga-----------------------------agtacaaaat
gcatcattttcgatgggcagatccacccaaagac--------------------------
----------------------------------------------------
>Dendropsophus_nanus
gtctgcagagtccccagtgtttcccgggaatgggcacatgcaaccactctctgaaaacat
caggaaatacgtcatgagccacttccgttggaataagtttggcagaaggaacagcaccag
tagcgatagcaacaatgcagggtacaaacgggaagatatagccaactaccccatatttaa
cctgttccccactaat--------------------------gacaaccaaaaytcacaa
gacggtaatctggaagacgcagccatggacagrcaagacaataaaagatcata-------
-------------ctctatggaacacttccgatgggg-caaaccagtcggcaagaaaagg
agacctattaaggtcttcccaagtgatgcagaagaagagtcctcagaaatctacccaaca
gagttc--------------------------------------agaagagagttggctg
tagagtttgactaccctgaaacca--gctccgaagaagaaatggacgacaacatgtcaat
ggacagcccc--------------------------------------------------
-----attaaaaaagatcgga-----------------------------agtacaaaat
gcatcatttccggtgggcagatccccccaaagac--------------------------
----------------------------------------------------
>Paratelmatobius_poecilogaster
-tcagcagagtcaccagtctttcccgggaatgggcacatgcaaccactctctgaaaatat
ccggaagtatgtcatgagccacttccgctggaataagtttggcagaaggaacagtaccag
tagtgatagtaacaatgcaggctacaaacgggaagayatagccaactaccccatatttaa
cctgttcccaactagtgac-----------------------gacaaccaaaacaccaaa
gatggcaatatggaagaagatgcttttgacagacaaaacaataagaggtcata-------
-------------ttctatggaacacttccgatggag-caaaccagtcggcaagaaaagg
agaccaattaaggttttcccaagcgatgccatggaagagtcatcmgaaatctacccaaca
gaggac--------------------------------------cgaagagagttgtctg
cagagtatgactaccccgagacca--actccgaagaaaacatggacgacagcgaattgat
ggaaacccca--------------------------------------------------
-----actaaaaaaggccgra-----------------------------aatacaaaat
gcatcattttcgatgggaaggtccacccaaagacaaaagatacggmggattcatgacccc
cgagcgcagtcagacaccatta------------------------------
>Duellmanohyla_rufioculis
----------tcaccggtgtttcccgggaacgggcatatgcaaccactctccgaaaacgt
caggaagtacgtcatgagccacttccgctggaataagttcggcaggaagaacagcaccag
tagtgatagcaacaacgcaggttacaaacgggaagatataaccaactatcccatatttaa
cctgttccccgctggt--------------------------gacaacccaaacacacaa
gacagcaatgtggaagaggaagcgttggacaggcaagacaataagaggtccta-------
-------------ctctatggagcacttccgatgggg-caaaccggtcggcaagaaaagg
agacccgttaaggtttactcaaacgatgcagaagaagagtcrtcggaaatctacccaatg
aaggac--------------------------------------aggagagagtcgtctc
tagagtttgactaccctgatacca--gctccgaagaagaaatggatgacagcaggtcaat
ggaaagccca--------------------------------------------------
-----atgaaaaaagataaga-----------------------------agtacaaaat
gcatcattttcgatgggcagatccacccaaagac--------------------------
----------------------------------------------------
>Physalaemus_nattereri
---cgcagagtcacccgtgtttcctggcaacggccacatgcagcccctctctgaaaacat
caggaagtacgtcatgagccacttccgttggaataagtttggaagaaggaacagcaccag
tagcgatagcaacaatgcagggtacaagcgggaagatatggccaactaccccatatttas
cctgatccccactggc--------------------------gaaaaccaaaacgcacaa
gatataaatttggaagaagacgctttggatagacaagacaataagaggtccta-------
-------------ctcaatggaacacttccgatgggg-caaaccagtgggtaagaaaagg
agacccatcaaggttttcccaagtgacgctgaggaagagtcttcagaaatctacccaaca
gagttt--------------------------------------agaagagagatgtcca
tggagtttgactaccccgagacca--actctgaagaagaagtggaagacggcgagctgat
ggaaaaccca--------------------------------------------------
-----atgaaaaaagataaga-----------------------------aatacaaaat
gcatcatttccgatgggaagctccccccaaagacaaacgatacggaggattcatgacccc
cgagcgcagtcagaccccacta------------------------------
>Aplastodiscus_leucopygius
---ggcaccctttacctagtattcggggcctgagctggtatggtcggcaccgccttaagc
ctactgattcgagctgaactaagtcaacccggctcactcttaggggatgatcag-attta
taacgtaatcgttactgcc---------catgcctttgttataattttctttatagttat
gcctatcctaatcggcggcttcgggaactgacttgttcctttgataatcggagcccccga
tata-----------------gctttcccacgaataaacaatataagcttctgacttctc
cccccctcatttttactcttgctagcctccgctggggtcgaagccggagccggcacaggc
tgaactgtctacccccctc--------------------tcgccggaaatcttgcccatg
ccggaccctctgtagacctaacaattttttctcttcatctagcaggtgtatcatcaattc
taggagctatcaactttattactactactttaaatataaaacctccatctatgactcaat
atcaaacccccctttttgtttgatctgtcctgattaccgctgttcttctccttctatccc
tccctgttttagcagccggaatcactatgcttctcactgaccgcaaccttaatactacat
tctttgatcccgccgggggaggagaccctgtcttatac----------------------
----------------------------------------------------
