# Supplementary material for: Marine introgressions and Andean uplift have driven diversification in neotropical Monkey tree frogs (Anura, Phyllomedusinae)
Source: PeerJ. 2024 Apr 16;12:e17232. doi: 10.7717/peerj.17232 (PMC11027904; doi:10.7717/peerj.17232)
Supplement: Supplemental Information 2 — Aligned sequences for all 13 genes utilized (12S, 16S, CXCR4, cytb, NCX1, ND1, ND2, POMC, RAG1, RHOD, SIA, SLC8A3, TYR). [file peerj-12-17232-s002.zip › J_RAG1_aln.fasta]

>Adenomera_diptyx
ccaccactcaacagcgaaagaaatggcaggcgatccttgacaaacacctaaggaagaagt
-tgaatttaaaacctattatgcga--------atgaacggaaactttgctc---------
gaaagctcatgaccaaggaaacagtggaggccatctgtgagctagtccattctgaggaga
ggagagtggccctcaaggaacttatggactt---gtatctcaagatgaaaccagtgtg--
---gcgttcttcatgcccagctaaagagtgcccagagttgctctgccaatacagttatca
ctcacagagatttgcaga---------gctcttgtccaccaagttcaagtacagatatga
gggcaagatcaccaattactttcacaaaaccttagcccatgtccccgagatcattgaacg
tgatggttctatcggagcttgggcc-----
>Agalychnis_dacnicolor
ccactgcagaagaacgaaagaaatggcaggcaacacttgacaaacacctgaggaagaagc
-tgaatttaaagcctatcatgaga--------atgaatggaaactttgctc---------
gaaaactaatgaccaaggaagctgttgaagctgtttgtgatctgatctattcagaggaaa
ggcaaatggccttgaaagaacttatggactt---gtatctccaaatgaaaccagtgtg--
---gcgttcctcatgtccagcaaaagagtgcccagaattgctctgccagtacagttacca
ctctcagagatttgcaga---------gctcttgtctaccaagtttaagtatagatatga
aggaaagatcactaattacttccacaaaacccttgcccatgtcccagagatcatcgaacg
tgacggttctatcggagcttgggccagtga
>Agalychnis_hulli
ccactgcagaagaacgaaagaaatggcaggcaacacttgacaaacacatgaggaagaagc
-tgaatttaaagcctattatgaga--------atgaatggaaactttgctc---------
gaagactgatgaccaaggaagctgttgaggctgtttgtgatctgattcattccgaggaga
ggcaaatagccttgaaagaacttatggactt---gtatctccaaatgaaaccggtgtg--
---gcgttcctcatgtccagcgaaagagtgcccagaattgctctgccagtacagttacca
ctctcagagatttgcaga---------gctcttgtctaccaagtttaagtatagatatga
gggcaagatcaccaattacttccacaaaaccctcgcacatgtcccagagatcatcgagcg
tgacggttctatcggagcttgggccagtga
>Agalychnis_lemur
ccactgtagaagaacgaaagaaatggcaggcaacacttgacaaacacctaaggaagaagc
-tgaatttaaagcctatcatgaga--------atgaatggaaactttgctc---------
gaaaactgatgaccaaggaggctgttgaggccgtttgtgatctgattcattccgaggaga
ggcaaatggccctgaaagaacttatggactt---gtatctccaaatgaaaccggtgtg--
---gcgttcctcatgtccagcaaaagagtgcccagaattgctctgccagtacagttacca
ctctcagagatttgcaga---------gctcttgtctaccaagtttaagtatagatatga
gggcaagatcactaattacttccacaaaaccctcgcccatgtcccagagatcatcgaacg
tgacggttctattggagcttgggccagtga
>Hylomantis_granulosa
ctactgtagaagaacgaaagaaatggcagacaacacttgacaaacacctgaggaagaagc
-tgaatttaaaacctatcatgaga--------atgaatggaaactttgctc---------
gaaaactgatgtccaaggaagccgttgaggccgtttgtgatcttattcattccgaggaga
ggcaaatggccctgaaagaacttatggactt---gtatctccaaatgaaaccggtgtg--
---gcgttcctcatgtccagccaaagagtgcccagaattgctctgccagtacagttacca
ctctcagagatttgcaga---------gctcttgtctaccaagtttaagtatagatatga
gggcaagatcaccaattaytttcacaaaaccctcgcccatgtcccagagatcatcgaacg
tgatggttctatcggagcttgggccagcga
>Callimedusa_baltea
ccactgcagaagaacgaaagaaatggcagtcaacacttgacaaacacctgaggaagaagc
-tgaacttaaagcctatcatgaga--------atgaatggaaactttgctc---------
gaaaactgatgaccaaggaagctgtcgaggccgtttgtgatctgattcattctgaggaga
ggcaaacggccctgaaagaacttatgggctt---gtatctccaaatgaaaccggtgtg--
---gcgttcttcatgcccagcaaaagagtgcccagaattgctctgccagtacagctacca
ctctcagagatttgcaga---------gctcttgtctacaaagttcaagtatagatatga
gggcaagatcaccaattacttccacaaaaccctagcccatgtcccagagatcatcgaacg
tgatggttctatcggagcttgggccagtga
>Phyllomedusa_camba
ccactgtagaagaacgaaagaaatggcaggcaacacttgacaaacacataaggaagaagc
-tgaacttaaagcctatcatgaga--------atgaatggaaactttgctc---------
gaaaactgatgaccaaggaagccgtcgaggccgtttgtgacctgattcattctgaggaga
ggcaaatggccctgaaagaacttatggactt---gtatctccaaatgaaaccggtgtg--
---gcgttcttcatgcccagcaaaagagtgcccagaattgctctgccagtacagctacca
ctctcagagatttgcaga---------gctcttgtctacaaagttcaagtatagatatga
gggcaagatcaccaattacttccacaaaaccttagcccatgtcccagagatcattgaacg
tgacggttctatcggagcttgggccagtga
>Phyllomedusa_trinitatis
ccactgtagaagaacgaaagaaatggcaggcaacacttgacaaacacataaggaagaagc
-tgaacttaaagcctatcatgaga--------atgaatggaaactttgctc---------
gaaaactgatgaccaaggaagccgtcgaggccgtttgtgatctgattcattctgaggaga
ggcaaatggccctgaaagaacttatggactt---gtatctccaaatgaaaccggtgtg--
---gcgttcttcatgcccagcaaaagagtgcccagaattgctctgccagtacagctacca
ctctcagagatttgcaga---------gctcttgtctacaaagttcaagtatagatatga
gggcaagatcaccaattacttccacaaaaccttagcccatgtcccagagatcattgaacg
tgacggttctatcggagcttgggccagtga
>Phyllomedusa_tarsius
ccactgtagaagaacgaaagaaatggcaggcaacacttgacaaacacataaggaagaagc
-tgaacttaaagcctatcatgaga--------atgaatggaaactttgctc---------
gaaaactgatgaccaaggaagccgtcgaggccgtttgtgatctgattcattctgaggaga
ggcaaatggccctgaaagaacttatggactt---gtatctccaaatgaaaccggtgtg--
---gcgttcttcatgcccagcaaaagagtgcccagaattgctctgccagtacagctacca
ctctcagagatttgcaga---------gctcttgtctacaaagttcaagtatagatgtga
gggcaagatcaccaattacttccacaaaaccttagcccatgtcccagagatcattgaacg
tgatggttctatcggagcttgggccagtga
>Phyllomedusa_vaillantii
ccactgtagaagaacgaaagaaatggcaggcaacacttgacaaacacctaaggaagaagc
-tgaacttgaagcctatcatgaga--------atgaatggaaactttgctc---------
gaaaactgatgtccaaggaagctgttgaggccgtttgtgatctgattcattctgaggaga
ggcaaacggccttgaaagaacttatggactt---gtatctccaaatgaaaccggtgtg--
---gcgttcttcatgcccagcaaaagagtgcccagaattgctctgccagtacagttacca
ctctcagagatttgctga---------gctcttgtctacaaagtttaagtatagatatga
gggcaagatcaccaattacttccacaaaaccttagcccatgtcccagagatcatcgaacg
tgacggttctattggagcttgggccagtga
>Pithecopus_ayeaye
ccactgtagaagaacgaaagaaatggcaggcaacacttgacaaacacctaaggaagaagc
-tgaacttaaagcctatcatgaga--------atgaatggaaactttgctc---------
gaaaactgatgtccaaggaagctgtcgaggccgtttgtgacctgattcattctgaggaga
ggcaaacagccctgaaagaacttatggactt---gtatctccaaatgaaaccggtgtg--
---gcgttcttcatgcccagcaaaagagtgcccagaattgctctgccaatacagttacca
ctctcagagatttgcaga---------gctcttgtctacaaagttcaagtatagatatga
gggcaagattaccaattactttcacaaaaccttagcccatgtcccagagatcatcgaacg
tgatggttctattggagcttgggccagtga
>Pithecopus_azureus
ccactgtagaagaacgaaagaaatggcaggcaacacttgacaaacacctaaggaagaagc
-tgaacttgaagcctatcatgaga--------atgaatggaaactttgctc---------
gaaaactgatgtccaaggaagctgtcgaggccgtttgtgacctgattcattctgaggaga
ggcaaacggccctgaaagaacttatggactt---gtatctccaaatgaaaccagtgtg--
---gcgttcttcatgcccagcaaaagagtgcccagaattgctctgccaatacagctacca
ctctcagagatttgcaga---------gctcttgtctacaaagttcaagtatagatatga
gggcaagattaccaattactttcacaaaaccctagcccatgtcccagagatcatcgaacg
tgacggttccatcggagcttgggccagtga
>Pithecopus_megacephalus
ccactgtagaagaacgaaagaaatggcaggcaacacttgacaaacacctaaggaagaagc
-tgaacttgaagcctatcatgaga--------atgaatggaaactttgctc---------
gaaaactgatgtccaaggaagctgtcgaggccgtttgtgacctgattcattctgaggaga
ggcaaacggccctgaaagaacttatggactt---gtatctccaaatgaaaccggtgtg--
---gcgttcttcatgcccagcaaaagagtgcccagaattgctctgccaatacagttacca
ctctcagagatttgcaga---------gctcttgtctacaaagttcaagtatagatatga
gggcaagattaccaattactttcacaaaaccttagcccatgtcccagagatcatcgaacg
tgacggttctatcggagcttgggccagtga
>Pithecopus_palliatus
ccactgtagaagaacgaaagaaatggcaggcaacacttgacaaacacctaaggaagaagc
-tgaacttgaagcctatcatgaga--------atgaatggaaactttgctc---------
gaaaactgatgaccaaggaagctgtcgaggccgtttgtgatctgattcattctgaggaga
ggcaaacggccctgaaagaacttatggactt---gtatctccaaatgaaaccggtgtg--
---gcgttcttcatgcccagcaaaagagtgcccagaattgctctgccaatacagttacca
ctctcagagatttgcaga---------gctcttgtctacaaagttcaagtatagatatga
gggcaagattaccaattactttcacaaaaccttagcccatgtcccagagatcatcgaacg
tgacggttctatcggagcttgggccagtga
>Pithecopus_rohdei
ccactgtagaagaacgaaagaaatggcaggcaacacttgacaaacacctaaggaagaagc
-tgaacttgaagcctatcatgaga--------atgaatggaaactttgctc---------
gaaaactgatgaccaaggaagctgtcgaggccgtttgtgatctgattcattctgaggaga
ggcaaacggccctgaaagaacttatggactt---gtatctccaaatgaaaccggtgtg--
---gcgttcttcatgcccagcaaaagagtgcccagaattgctctgccaatacagttacca
ctctcagagatttgcaga---------gctcttgtctacaaagttcaagtatagatatga
gggcaagattaccaattactttcacaaaaccttagcccatgtcccagagatcatcgaacg
tgacggttctatcggagcttgggccagtga
>Pithecopus_hypochondrialis
ccactgtagaagaacgaaagaaatggcaggcaacactcgacaaacacataaggaagaagc
-tgaacttgaagcctattatgaga--------atgaatggaaactttgctc---------
gaaaactgatgaccaaggaagctgtcgaggccgtttgtgatctgattcattctgaggaga
gacaaacggccctgaaagaacttatggactt---gtatctccaaatgaaaccggtgtg--
---gcgttcatcatgcccagcaaaagagtgcccagaattgctctgccaatacagttacca
ctcccagagatttgcaga---------gctcttgtctacaaagttcaagtatagatatga
gggcaagattaccaattactttcacaaaaccttagcccatgtcccagagatcatcgaacg
tgacggttctattggagcttgggccagtga
>Phyllomedusa_bicolor
ccactgtagaagaacgaaagaaatggcasgcaacacttgwcaaacacctawggaagaagc
-tgwacttgaagcctatcatgaga--------atgaatggaaattttgctc---------
gaaaactgatgtccaaggaagctgttgaggccgtttgtgatctgattcattctgaggaga
ggcaaatggccttgaaagaacttatggactt---gtatctccaaatgaaaccggtgtg--
---gcgttcttcatgcccagcaaaagagtgcccagaattgctctgccagtacagttacca
ctctcagagatttgcaga---------gctcttgtctacaaagtttaagtatagatatga
gggcaagatcaccaattacttccacaaaaccctagcccatgtcccagagatcatcgaacg
tgacggttctatcggagcttgggctagtga
>Phyllomedusa_boliviana
ccactgtagaagaacgaaagaaatggcaggcaacacttgacaaacacctgaggaagaagc
-taaacttaaagcctattatgaga--------atgaatggaaactttgctc---------
gaaaactgatgtccaaggaagctgttgaggccgtttgtgatctgatacattctgaggaga
ggcaaacggccctgaaagaacttatggactt---gtatctccaaatgaaaccggtgtg--
---gcgttcttcatgcccagcaaaagagtgcccagaattgctctgccaatacagctacca
ctctcagagatttgcaga---------gctcctgtctacaaagttcaagtatagatatga
gggcaagatcaccaattacttccacaaaaccttagcccatgtcccagagatcatcgaacg
tgacggttctatcggagcttgggccagtga
>Phyllomedusa_burmeisteri
ccactgtagaagaacgaaagaaatggcaggcaacacttgacaaacacctgaggaagaagc
-taaatttaaagcctatcatgaga--------atgaatggaaactttgctc---------
gaaaactgatgtccaaggaagctgttgaggccgtttgtgatctgattcattctgaggaga
ggcaaattgccctgaaagaacttatggactt---gtatctacaaatgaaaccggtgtg--
---gcgttcttcttgcccagcaaaagagtgcccagaattgctctgccaatacagttacca
ctctcagagatttgcaga---------gctcttgtctacaaagttcaagtatagatatga
gggcaagatcaccaattacttccacaaaaccctagcccatgtcccagagatcattgaacg
tgacggttctattggagcttgggccagtga
>Phyllomedusa_tetraploidea
ccactgtagaagaacgaaagaaatggcaggcaacacttgacaaacacctgaggaagaagc
-taaayttaaagcctatcatgaga--------atgaatggaaactttgctc---------
gaaaactgatgtccaaggaagctgttgaggccgtttgtgatctgattcattctgaggara
ggcaaattgccctgaaagaacttatggactt---gtatctrcaaatgaaaccggtgtg--
---gcgttcttcttgcccagcaaaagagtgcccagaattgctctgccaatacagttacca
ctctcagagatttgcaga---------gctcttgtctacaaagttcaagtatagatatga
gggcaagatcaccaattacttccacaaaaccctagcccatgtcccagagatcatcgaacg
tgakggttctatcggagcttgggccagtga
>Phyllomedusa_distincta
ccactgtagaagaacgaaagaaatggcaggcaacacttgacaaacacctgaggaagaagc
-taaacttaaagcctatcatgaga--------atgaatggaaactttgctc---------
gaaaactgatgtccaaggaagctgttgaggccgtttgtgatctgattcattctgaggaaa
ggcaaattgccctgaaagaacttatggactt---gtatctccaaatgaaaccggtgtg--
---gcgttcttcttgcccagcaaaagagtgcccagaattgctctgccaatacagttacca
ctctcagagatttgcaga---------gctcttgtcwacaaagttcaagtatagatatga
gggcaagatcaccaattacttccacaaaaccctagcccatgtcccagagatcatcgaacg
tgacggttctatcggagcttgggccagtga
>Phyllomedusa_sauvagii
ccactgtagaagaacgaaagaaatggcaggcaacacttgacaaacacctgaggaagaagc
-taaacttaaagcctataatgaga--------atgaatggaaactttgctc---------
gaaaactgatgtccaaggaagctgttgaggccgtttgtgatctgattcattctgaggaga
ggcaaattgccctgaaagaacttatggactt---gtatctccaaatgaaaccggtgtg--
---gcgttcttcttgcccagcaaaagagtgcccagaattgctctgccagtacagctacca
ctctcagagatttgcaga---------gctcttgtctacaaagttcaagtatagatatga
gggcaagatcaccaattacttccacaaaaccctagcccatgtcccagagatcatcgaacg
tgatggttctatcggagcttgggccagtga
>Phrynomedusa_appendiculata
ccactgcagaagaacgaaagaaatggctggcaacacttgacaaacacctgaggaagaagc
-tgaacttaaagcctatcatgaga--------atgaatggaaactttgctc---------
gaaaaytgatgaccaaggaagctgttgaggccgtttgtgatctgattccttctgaggaga
ggcaaacggccctgaaagaacttatggactt---gtatctccaaatgaaaccggtgtg--
---gcgttcttcatgcccagcgaaagagtgcccagaattactctgccagtacagttacca
ctctcagagatttgcaga---------gctcttgactaccaagtttaagtatagatatga
cggcaagatcaccaattacttccacaaaaccctagcccatgtcccagagatcatcgaacg
tgacggttctatcggagcttgggccagtga
>Phrynomedusa_dryade
ccactccagaagaacgaaagaaatggctggcaacacttgacaaacacctgaggaaaaagc
-tgaacttaaagcctatcatgaga--------atgaatggaaactttgctc---------
gaaaactgatgaccaaggaagctgttgaggccgtttgtgatctgattccttctgaggaga
ggcaaacggccctgaaagaacttatggactt---gtatctccaaatgaaaccggtgtg--
---gcgttcttcatgcccagcgaaagagtgcccagaattactctgccagtacagttacca
ctcacagagatttgcaga---------gctcttgtctaccaagtttaagtatcgatatga
tggcaagatcaccaattacttccacaaaaccctagcccacgtcccagagattatcgaacg
tgacggttctatcggagcttgggccagtga
>Phasmahyla_cochranae
ccactgtagaagaacgaaagaaatggcaggcagtacttgacaaacacctaaggaagaagc
-tgaacctaaagcctatcatgaga--------atgaatggaaactttgctc---------
gaaaactgatgagcaaggaagctgttgaggccgtatgtgatctgattcattcagaggaga
ggcaaacggccctgaaagaacttatggactt---gtatctccaaatgaaaccggtatg--
---gcgttcttcatgcccagcgaaagagtgcccagaattgctctgccagtacagttatca
ctctcagagatttgcaga---------gctcttgtctactaagttcaagtatagatatga
gggcaagatcaccaattacttccacaaaactctagcccatgtcccagagatcatcgaacg
tgacggttctatcggagcttgggccagtga
>Phasmahyla_cruzi
ccactgtagaagaacgaaagaaatggcaggcagtacttgacaaacacctaaggaaaaagc
-tgaacctaaagcctatcatgrga--------atgaatggaaactttgctc---------
gaaaactgatgagcaaggaagctgttgaggccgtatgtgatctgattcattcagaggaga
ggcaaacggccctgaaagaacttatggactt---gtatctccaaatgaaaccggtatg--
---gcgttcttcatgcccagcraaagagtgcccagaattgctctgccagtacagttatca
ctctcagagatttgcaga---------gctcttgtctactaagttcaagtatagatatga
gggcaagatcaccaattacttccacaaaactctagcccatgtcccagagatcatcgaacg
tgacggttctatcggagcttgggccagtga
>Phasmahyla_exilis
ccactgtagaagaacgaaagaaatggcaggcagtacttgacaaacacctaaggaagaagc
-tgaacctaaagcctatcatgaga--------atgaatggaaactttgctc---------
gaaaactgatgagcaaggaagctgttgaggccgtatgtgatctgattccttccgaggaga
ggcaaacggccctgaaagaacttatggactt---gtatctccaaatgaaaccggtatg--
---gcgttcttcatgcccagcgaaagagtgcccagaattgctctgccagtacagttatca
ctctcagagatttgcaga---------gctcttgtctactaagttcaagtatagatatga
gggcaagatcaccaattacttccacaaaactctagcccatgtcccagagatcatcgaacg
tgacggttctattggagcttgggccagtga
>Nyctimystes_infrafrenatus
ccaccatggaagaacgaaagaaatggcaggcaactcttgacaaacatcttagaaagaagc
-tgaacttaaagccaattatgaga--------atgaatggaaactttgcta---------
gaaaactcatgtccaaggaagccrttgaggctgtttgtgatctgattcattctgaggaga
ggcaagtggccctcaaagaacttatggactt---gtatctcaaaatgaaaccggtgtg--
---gcgttcttcatgcccagcgaaagagtgcccagagttgctctgccagtayagttacca
ctctcaaagatttgcaga---------gctcttgtccaccaagttcaagtacagatatga
gggcaagatcaccaattacttccataaaaccctagcccacgtcccagagatcattgaacg
tgacggttctattggagcttgggctagtga
>Nyctimystes_kubori
ccgccatggaagaacgaaagaaatggcaggcaacccttgacaaacatcttagaaagaagc
-tgaacttaaagcctattatgaga--------atgaacggaaacttcgctc---------
gaaaactcatgtccaaagaagccgtcgaggccgtttgtgatctgattccttctgaggaga
ggcaagtggccctcagagaacttatggactt---gtatctcaaaatgaaaccggtgtg--
---gcgttcctcatgcccagcgaaagagtgcccagagttgctctgccagtacagttacca
ctctcaaagatttgcaga---------gctcttgtctaccaagttcaagtacagatatga
gggcaagatcaccaattacttccataaaaccctagcccacgtcccagagatcattgaacg
tgacggttctatcggcgcttgggctagtga
>Ranoidea_australis
ccactatggaagaacgaaagaaatggcaggcaacacttgacaaacaccttaggaagaagc
-tgaacttaaagcctattatgaga--------atgaacggaaactttgctc---------
gaaaactcatgtccaaggaagccgttgaggctgtttgtgatctcattccttctgaggaga
ggcaagtggccctgaaagaacttatggactt---gtatctcaaaatgaaaccggtgtg--
---gcgttcttcatgcccagcaaaagagtgcccagaattgctctgccagtacagttacca
ctctcagagatttgcaga---------acttttgtccaccaagttcaagtatagatatga
gggcaagatcaccaactacttccataaaaccctagcccatgtcccggagatcattgaacg
tgatggttctattggagcttgggctagtga
>Litoria_freycineti
ccaccatggaagaacgaaagaaatggcaggcgacgctggacaagcaccttaggaagaagc
-tcaacctaaagcctattatgaga--------atgaacggaaactttgctc---------
gaaaactcatgtccaaggaggccgtcgaggctgtctgtgatctcattcattctgaggaga
ggcaagtggccctcaaagaacttatggactt---gtatctgaaaatgaaacccgtgtg--
---gcgttcttcatgcccagcgaaagagtgcccggagttgctttgccagtacagctacca
ctctcagagatttgccga---------gctcttgtccaccaagttcaagtacagatatga
gggcaagatcaccaattacttccataaaaccctagcccacgtgccggagatcattgaacg
ggacggttctatcggagcttgggcaagcga
>Litoria_meiriana
ccaccatggaagaacgaaagaaatggcaggccacgctggacaaacaccttaggaagaagc
-tcaacctaaagcctatcatgaga--------atgaacgggaactttgctc---------
graagctcatgtccaaggaagccgtggaggctgtttgtgatctaattcattctgaggaga
gacaagtggccctcaaggaacttatggactt---gtatctcaaaatgaagcccgtgtg--
---gcgttcttcatgcccagcgaaagagtgcccggagctgctctgccagtacagttacca
ctctcagagattcgcaga---------gctcttgtccaccaagttcaagtacagatatga
gggcaagatcaccaaytacttccataaaaccctagcccatgtcccggagatcattgaacg
tgacggctccatcggagcttgggctagtga
>Amazophrynella_minuta
ccaccaaagaagaacgaaagaaatggcaggccacactggacaaacaccttaggaagagga
-tgaacttaaagcccattatgaga--------atgaatggaaactttgctc---------
gaaaactcatgaccaaggaaacggttgaggccatttgcgagctaatacattccgaggaga
ggcaaatggcactcaaggaactcatggagtt---gtatctcaaaatgaaaccagtgtg--
---gcgctcttcatgcccagctaaagagtgcccggagttgctctgccagtatagttacca
ctctcagagatttgcaga---------gctcttgtccaccaagttcaaatacagatatga
gggcaagatcaccaactacttccacaaaaccctagctcacgtcccagagatcattgaacg
tgatggctctataggagcgtgggccagtga
>Ceratophrys_aurita
ccaccaaagaagaacaaaagaaatggcaggcaacacttgacaaacacctaaggaaaaaga
-tgaatttaaagccgataatgaga--------atgaatggaaactttgctc---------
gaaaactcatgagcaaggaaacagttgacgccgtttgcgagctaatacattccgaggaga
gacaagtggcccttaaagaacttatggactt---gtatctcaaaatgaaaccagtgtg--
---gcgttcttcatgccctgctaaagagtgcccagaattgctttgccagtacagttacca
ctctcagagatttgcaga---------gctcttgtccaccaagttcaagtatagatatga
aggcaagatcaccaattacttccacaaaaccctagcccatgtcccagagatcattgaacg
tgatggttctattggagcctgggccagtga
>Ceratophrys_stolzmanni
ccaccaaggaagagcaaaagaaatggcaggcaatacttgacaaacacctaaggaaaaaga
-tgaatttaaagccgataatgaga--------atgaatggaaactttgctc---------
gaaaactcatgagcaaggaaacagttgacgccgtttgcgagctaatacattccgaggaga
gacaagtggcccttaaagaacttatggactt---gtatctcaaaatgaaaccagtgtg--
---gcgttcttcatgccctgctaaagagtgtccagaattgctctgccagtacagttacca
ctctcagagatttgcaga---------gctcttgtccaccaagttcaagtatagatatga
aggcaagatcaccaattacttccacaaaaccctagcccatgtcccagagatcattgaacg
tgatggttctattggagcctgggctagtga
>Ceratophrys_cranwelli
ccaccaaagaagaacaaaagaaatggcaggcaacacttgacaaacacctaaggaaaaaga
-tgaatttaaagccgataatgaga--------atgaatggaaactttgctc---------
gaaaacttatgagcaaggaaaccgttgasgccgtttgcgagctaatacattccgaggaga
gacatgtggcccttaaagaacttatggactt---gtatctcaaaatgaaaccagtgtg--
---gcgttcttcatgccctgctaaagagtgcccagaattgctttgccagtacagttacca
ctctcagagatttgcaga---------gctcttgtccaccaagttcaagtatagatatga
aggcaagatcaccaattacttccacaaaaccctagcccatgtcccagagatcattgaacg
tgatggttctattggagcctgggccagtga
>Ceratophrys_ornata
ycaccaaagaagaacaaaagaaatggcaggcaacacttgacaaacatctaaggaaaaaga
-tgaatttaaagccgataatgaga--------atgaatggaaactttgcta---------
gaaaacttatgagcaaggaaaccrttgacgccgtttgcgagctaatacattcygaggaga
gacaagtggcccttaaagaacttatggactt---gtatctcaaaatgaaaccagtgtg--
---gcgttcttcatgccctgctaaagagtgcccagaattgctttgccagtacagttacca
ctctcagagatttgcaga---------gctcttgtccaccaagttcaagtatagatatga
aggcaagatcaccaattacttccacaaaaccctagcccacgtcccagagatcattgaacg
tgatggttctattggagcctgggccagtga
>Lepidobatrachus_asper
---------------------------------cacttgacaaacaccttaggaaaaaga
-tgaatttaaagccgataatgaga--------atgaatggaaactttgctc---------
gaaaactcatgagcaaggaaacagttgacgccgtttgcgagctaatacattctgaggaga
ggcaagtggcccttaaagaacttatggactt---gtatctcaaaatgaaaccagtgtg--
---gcgttcttcatgccctgctaaagagtgcccagaattgctctgycagtacagttacca
ctctcagagatttgcaga---------actcttgtccaccaagttcaagtatagatatga
gggcaagatcaccaattacttccacaaaaccctagcccatgtcccagagatcattgaacg
tgatggttctattggagcctgggccagtga
>Lepidobatrachus_llanensis
ccaccaaagaagaacaaaagaaatggcaggcaacacttgacaaacacctaaggaaaagga
-tgaayttaaagccgataatgaga--------atgaatggaaactttgctc---------
gaaaactcatgagcaaggaaacagttgacgccgtttgcgagctaatacattccgaggaga
gacaagtggcccttaaagaacttatggactt---gtatctcaaaatgaaaccagtgtg--
---gcgttcttcatgccctgctaaagagtgcccagaattgctctgccagtacagttacca
ctctcagaggtttgcaga---------actcttgtccaccaagttcaagtatagatatga
gggcaagatcaccaattacttccacaaaaccctagcccatgtcccggagatcattgaacg
tgatggctctattggagcctgggccagtga
>Chacophrys_pierottii
ctaccaaagaagagcaaaagaaatggcaggcaacacttgacaaacacctaaggaaaaaga
-tgaatttaaagccaataatgaga--------atgaatggaaactttgctc---------
gaaaactcatgagcaaggaaacagttgatgctgtttgcgagctwatacattctgaggaga
gacaagtggcccttaaagaacttatggactt---gtatctcaaaatgaaaccagtgtg--
---gcgttcttcatgccctgctaaagagtgcccagaattgctctgccagtacagttacca
ttctcagagatttgcaga---------gctcttgtccaccaaattcaagtatagatatga
gggcaagatcaccaattacttccacaaaaccctagcccatgtcccagagatcattgaacg
tgatggttctattggagcctgggccagtga
>Rupirana_cardosoi
-caccagcgaagagcgaaaaaaatggcaggcaacccttgacaaacatcttaggaagaagt
-tgaatttaaagcctattatgaga--------atgaatggaaactttgctc---------
gaagactcatgaccaaggaaacagttgaggccgtctgcgagctaatacattctgaggaga
ggcaagtggccctcaaagaacttatggactt---gtatattaaaatgaaaccagtgtg--
---gcgttcttcctgcccagctaaagagtgcccagagttgctctgccagtacagctacca
ctctcagagatttgcaga---------gctattatccaccaagttcaagtatagatatga
gggcaagatcaccaattacttccacaaaaccctagcccatgtcccggagatcattgaacg
tgatggttctattggagcttgggccagtga
>Gastrotheca_fissipes
ccnccaaagaagaacaaaagaaatggcaggccacacttgacaaacacctaaggaagaaga
-tgaacctaaagcctattatgaga--------atgaatggaaattttgctc---------
gaagactcatgaccaaagaaacagttgaggctgtttgcgagctattacattctgaggaga
ggcaagaggccctcaaagaacttatggactt---gtatctcaaaatgaaaccagtgtg--
---gcgttcctcatgcccagctaaggagtgcccagagttgctctgccagtatagttacca
ctctcagaggtttgcaga---------gctcttgtccaccaagttcaagtatagatatga
gggcaagatcaccaattacttccacaaaaccctagcccatgtccccgagatcattgaacg
tgacggttctattggagcttgggccagtga
>Gastrotheca_pseustes
ccaccaaagaagaacaaaagaaatggcatgccacacttgacaaacacctaaggaagaaga
-tgaacttaaagcctattatgaga--------atgaatggaaactttgctc---------
gaagactcatgaccaaagaaacagttgaggctgtttgtgaactattacattctgaggaga
ggcaagaggccctcaaagaacttatggactt---gtatctcaaaatgaaaccagtgtg--
---gcgctcttcatgcccagctaaagagtgcccagagttgctctgccagtatagttacca
ctctcagagatttgcaga---------gctcttgtccactaagttcaagtatagatatga
gggcaagatcaccaattacttccacaaaaccctagcccatgtccccgagatcattgaacg
tgatggttctatcggagcttgggccagtga
>Paratelmatobius_poecilogaster
ccaccggcgaagagcgaaagaaatggcaggcaatccttgacaagcacctcaggaagaaga
-tgaatttaaagcctattatgaga--------atgaacggaaactttgctc---------
gaaaactcatgagcaaggaaacagttgaggccatctgcgagttaataccttctgaggaga
ggcaagtggccctcaaagaacttatggactt---atatctcaaaatgaaaccagtgtg--
---gcgtacttcatgcccagcaaaagagtgcccagagttgctttgccagtacagttacca
ctctcagagatttgcaga---------gctcttatccaccaagttcaagtatagatatga
gggcaagatcaccaattacttccacaaaaccctagcccatgtcccggagatcattgaacg
cgacggttctattggagcttgggccagtga
>Hemiphractus_proboscideus
ctaccaaagaagaacaaaagaaatggctggcaacactggataaacaccttagaaagagca
-tgaatttaaaacctattatgaga--------atgaatggaaactttgctc---------
gaaaactcatgaccaaagaaacagttgaggctgtttgtgagctattacattccgaggaga
ggcaagtggccctcaaagaacttatggactt---gtatctcaaaatgaaaccagtgtg--
---gcgttcatcatgcccagctaaagagtgcccagagttgctctgccagtacagttacca
ctctcagagatttgcaga---------gcttttgtccaccaagtttaagtatagatatga
gagcaagatcaccaattacttccacaaaaccctagctcatgtcccggagatcattgaacg
tgacggttctat------------------
>Aplastodiscus_leucopygius
cccccatrgaagaacgaaagaaatggcaggcaacacttgacaaacaccttagaaagaaga
-tgaacttaaagcctattatgaga--------atgaatggaaactttgctc---------
gaaaactcatgtccaaggaaacggttgaggccgtttgtgagctgatacattctgaggaga
gacaagtggccctcaaagaacttatggacct---atatctcaaaatgaaaccagtgtg--
---gcgttcttcatgcccggctaaagagtgcccagagttgctgtgccagtacagttacca
ctctcagaggtttgcaga---------gcttttgtccaccaagttcaagtatagatatga
gggcaagatcaccaactacttccacaaaactttagcccatgtcccagagatcatcgaacg
tgatggttctataggagcttgggccagtga
>Boana_crepitans
cacccatagaagaacgaaagaaatggcaggcaacacttgacaaacaccttagaaaaaaga
-tgaacttaaagcctattatgaga--------atgaatggaaactttgctc---------
gaaaacttatgtccaaggaaacagtagaggccgtttgtgagctgatacattctgaggaga
gacaagtrgccctcaaagaacttatggacct---atatctcaaaatgaaaccagtgtg--
---gcgttcttcatgcccagctaaagagtgcccagagttgctatgtcagtacagttacca
ctctcagagatttgcaga---------gcttttgtccaccaagttcaagtatagatatga
gggcaggatcaccaactacttccacaaaaccttagcccatgtcccagaaatcattgaacg
tgacggctctataggagcttgggccagtga
>Bokermannohyla_hylax
cccccatagaagaacgaaagaaatggcaggcaacacttgacaaacaccttagaaagaaga
-tgaacttaaagcctattatgaga--------atgaatggaaactttgctc---------
gaaaactcatgtccacggaaacagttgaggcggtttgtgagctggtgcattctgaggaga
gacaagtggccctcaaagaacttatggacct---gtatcttaaaatgaaacccgtgtg--
---gcgttcttcatgcccggctaaagagtgcccagaattgctctgccagtacagttacca
ctctcagagatttgcaga---------gcttttgtccactaagttcaagtacagatacga
gggcaagatcaccaactacttccacaaaactttagcccatgtcccagagatcatcgaacg
tgatggttctataggagcttgggccagtga
>Hyloscirtus_armatus
cccccatagaagaacggaaaaaatggcaagcaacacttgacaaacatattagaaagaaga
-tgaacttaaagcctattatgaga--------atgaatggaaactttgctc---------
gaagactcatgtccaaggaaacagttgaggccgtttgcgagctgatacattctgaggaga
gacaagtggccctcaaagaacttatggactt---atatctcaaaatgaaaccagtatg--
---gcgttcttcatgcccggctaaagagtgcccagagttgctttgccagtatagttacca
ctctcagagatttgcaga---------gcttttgtccaccaagttcaagtacagatatga
gggcaagatcactaactacttccacaaaacgttagcccatgtcccagagatcatcgaacg
tgatggttctataggagcttgggcaagtga
>Corythomantis_greeningi
ccccggtagaagaacgaaagaaatggcaggcaacacttgacaaacaccttagaaagaaaa
-tgaacctaaagcctattatgaga--------atgaacggaaactttgctc---------
gaaaacttatgtccaaggaaacggttgaagctgtttgcgagctaatacattctgaggaga
ggcaagtggccctcaaagaacttatggactt---gtacctccaaatgaaaccagtgtg--
---gcgttcttcatgcccagctaaagagtgccctgagttactctgccagtacagttacca
ctctcagagatttgcaga---------gctcttgtccaccaagttcaagtacagatatga
gggcaagatcaccaattacttccacaaaaccctagcccatgtccctgagatcatcgaacg
agatggttctatcggagcttgggcaagtga
>Itapotihyla_langsdorffii
cccctgtagaagaacgaaagaaatggcaggcaacacttgacaagcaccttagaaagaaga
-tgaacttaaaacctattatgaga--------atgaacggaaactttgctc---------
gaaaactcatgtccaaggaaacggttgaggctgtttgcgagctcatacattctgaggaga
ggcaagtggctctcaaagaacttatggactt---gtatctcaaaatgaaaccagtgtg--
---gcgttcttcatgcccggctaaagagtgccccgagttactctgccagtacagttacca
ctcccagagatttgcaga---------gctcttgtccaccaagtttaagtacagatatga
gggcaagatcaccaattacttccacaaaaccttagcccatgtccctgagatcatcgaacg
agatggttctataggagcttgggcaagtga
>Osteocephalus_leprieurii
cccccgtagaagaacgaaagaaatggcaggcaacacttgacaaacaccttagaaagaaga
-tgaatttaaagcctattatgaga--------atgaacggaaactttgctc---------
gaaaactcatgtccaaggaaacggctgaggctgtttgcgagctcatacattctgaggaga
ggcaagtggccctcaaagaacttatggactt---gtatcttaaaatgaaaccagtgtg--
---gcgttcttcatgcccggctaaagagtgccccgagttgctctgccagtacagttacca
ctctcagagatttgcaga---------gctcttgtccaccaagttcaagtacagatatga
gggcaagatcaccaattacttccacaaaaccctagcccatgtccctgagatcatcgaacg
agatggttctataggagcttgggcaagtga
>Tepuihyla_rodriguezi
cccccgtagaagaacgaaagaaatggcaggcaacacttgacaaacaccttagaaagaaga
-tgaacttaaagcctattatgaga--------atgaacggaaactttgctc---------
gaaaactcatgtccaaggaaacggttgaggctgtttgcgagctcatacattctgaggaga
ggcaagtggccctcaaagaacttatggactt---gtatctcaaaatgaaaccagtgtg--
---gcgttcttcatgcccggctaaagagtgccccgagttgctctgccagtacagttacca
ctctcagagatttgcaga---------gctcttgtccaccaagttcaagtacagatatga
gggcaagatcaccaattacttccacaaaaccctagcccatgtccctgagatcatcgaacg
agatggttctataggagcttgggcaagtga
>Trachycephalus_mesophaeus
cccccgcagaagaacgaaagaaatggcaggcaacactcgacaaacaccttagaaagaaga
-tgaacttaaagcctattatgaga--------atgaacgggaactttgctc---------
gaaaactcatgtccaaggaaacagttgaggctgtttgcgagctgatacattctgaggaga
ggcaagtggccctcaaagaacttatggactt---gtatctcaaaatgaaaccagtgtg--
---gcgttcttcatgcccggctaaagaatgccctgagttactctaccagtacagttacca
ctctcagagatttgcaga---------gctcttgtccaccaagttcaagtacagatatga
gggcaagattaccaattacttccataaaaccctagcccatgtccctgagatcatcgaacg
agatggttctataggcgcttgggcaagtga
>Nyctimantis_siemersi
ccccggcagaagaacgaaagaaatggcaggcaacacttgacaaacaccttagaaagaaga
-tgaacctaaagcctattatgaga--------atgaacggaaactttgctc---------
gaaaactcatgtccaaggaaacggtggaggctgtttgcgagctcatacattctgaagaga
ggcaagtggccctcaaagaagttatggactt---gtatctcaaaatgaaaccagtgtg--
---gcgttcttcatgcccggctaaagagtgccctgagttactctaccagtacagttacca
ctctcagagatttgcaga---------gctcttgtccactaagttcaagtacagatatca
gggcaagatcaccaattacttccacaaaaccctagcccatgtccctgagatcattgaacg
agatggttctataggagcttgggcaagtga
>Nyctimantis_brunoi
ccccggtagaagaacgaaagaaatggcaggcaacacttgacaaacaccttagaaagaaga
-tgaacctaaagcctattatgaga--------atgaacggaaactttgctc---------
gaaaactcatgtccaaggaaactgttgakkctgtttgcgagctcatacattctgaagaga
ggcaaatggccctccaagaacttatggactt---gtatctcaaaatgaaaccagtgtg--
---gcgttcttcatgcccggccaaagagtgccctgagttactctaccagtacagttacca
ctctcagagatttgcaga---------rctcctgtccacaaagttcaagtacagatatga
gggcaagatcaccaattacttccacaaaaccctagcccatgtccctgagatcatcgaacg
agatggttctataggagcttgggcaagtga
>Nesorohyla_kanaima
cccccatagaagaacgaaagaaatggcaggcracacttgayaaacaycttagaaagaaga
-tgaatttaaagcctattatgaga--------atgaacggaaactttgctc---------
gaaaactcatgtccaaggaracrgtcgaggcygtttgtgagctsatacattctgaggaaa
ggcagacagccctcaaagaacttatggactt---gtatctcaaaatgaaaccagtgtg--
---gcgttcttcatgcccagctaaagagtgccctgagttgctctrccagtacagttacca
ctctcaaagatttgcaga---------gctcttgtcsaccaagttcaagtayagatatga
gggcaagatcaccaaytacttccacaaaacyttagcccatgtcccagagatcattgaacg
tgacggttctataggtgcttgggcaagtga
>Dendropsophus_nanus
cccctgtagaagaaagaaagaagtggcagacaacacttgacaaacaccttagaaagaaga
-tgaacctaaagcctattatgaga--------atgaatggaaactttgctc---------
gaaaactcatgtccaaggaaacggtcgargcygtwtgcgarytgatacwttctgaagaga
ggcaagtggccctcaaagaacttatggactt---gtatctcaaaatgaaaccggtgtg--
---gcgttcttcatgcccggctaaagagtgcccagagttgctctgccartacagttacca
ctctcagagatttgcaga---------actcttgtccaccaagttcaagtayagatatga
gggcaagatcaccaactacttccacaaaaccctygcccatgtcccagagatcatcgaacg
tgatggctccataggagcttgggcaagtga
>Sphaenorhynchus_dorisae
cgcctgtagaagaaagaaagaaatggcaggcaacgcttgacaagcatcttagaaagagga
-tgagcttaaagcctattatgaga--------atgaacggaaactttgctc---------
gaaagctcatgtccacggaaacagttgaggccgtttgcgagctaatacattctgaggaga
gacaagtggccctcaaagaacttatggactt---atatctcaaaatgaaaccagtgtg--
---gcgttcttcatgcccggctaaagagtgccccgagttgctctgccagtacagttatca
ttctcagagatttgcaga---------gctcttgtccaccaagttcaagtacagatatga
tggcaaaatcaccaactacttccacaaaaccttagcccaygtccccgagatcattgaacg
agatggttctattggagcttgggccagtga
>Duellmanohyla_rufioculis
ctcccgtagaagaacgaaagaaatggcaggcaacgcttgacaagcaccttagaaagaaga
-tgaacttaaagccaattatgaga--------atgaatggaaactttgccc---------
gaaaactcatgagcaaggaaacggtcgaggccgtttgcgacctaataccttctgaggaga
ggcaagcggccctcagagaactcatggactt---atatctcaaaatgaagccagtttg--
---gcgttcttcgtgcccagctaaagagtgcccagagttgctctgccagtacagttacca
ctctcagagatttgcaga---------gctcttgtccaccaagttcaagtacagatatga
gggcaagatcaccaactacttccacaaaaccctagcccatgtcccagaaatcatcgagcg
ggatggttctataggagcttgggcaagtga
>Ptychohyla_euthysanota
ctcccgtagaagaacgaaagaaatggcaggcgacgcttgacaagcaccttcgaaagaaga
-tgaacttaaagcctattatgaga--------atgaatggaaactttgccc---------
gaaaactcatgagcgaggaaacggtcgaggccgtttgcgacctgataccttctgaggaga
ggcaagcggccctcagagaacttatggactt---gtatctcaaaatgaaaccagtttg--
---gcgttcttcgtgcccggctaaagagtgcccagagttgctctgccagtacagttacca
ctctcagagatttgcaga---------gctcttgtccaccaagttcaagtacagatatga
gggcaagatcaccaactacttccacaaaaccctcgcccatgtcccagaaatcatcgagcg
tgatgggtctataggagcttgggcaagtga
>Rheohyla_miotympanum
ctccmgtagaagaacgcaagaaatggcaggcgacgcttgacaaacaccttaggaagaaga
-tgaacctaaagcctattatgaga--------atgaatggaaactttgccc---------
gaaaactcatgagcaaggaaacggttgaggccgtttgcgacctaataccttctgaggaga
ggcaggcggccctcagagaacttatggagtt---atatctcaaaatgaaaccagtttg--
---gcgttcctcatgcccagctaaagaatgccccgagttgctctgccagtacagtttcca
ctctcagagatttgcaga---------gctcttgtccaccaagttcaagtacagatatga
gggcaagatcaccaactacttccacaaaaccctcgcccatgtcccagaaatcatcgaacg
tgatggttctataggcgcttgggcgagtga
>Scinax_catharinae
ccccggtagaggaacgaaaaaaatggcaggcaacactcgacaaacaccttcgaaagarga
-tgaacctaaagcctattatgaga--------atgaatggaaactttgctc---------
gaaaattgatgtcgaaggaaacggttgaggccgtttgtgagcttatacattctgaggaga
ggaaaacagcccttaaagaactcatggactt---atatctcaaaatgaaaccagtgtg--
---gcgttcttcatgcccggctaaagagtgcccagagctgctctgccagtacagttacca
ctctcagagatttgcaga---------gctcttgtccaccaagttcaagtatagatatga
gggcaagatcactaactacttccacaaaaccctagcccatgtcccagagatcattgaacg
tgatggttctattggagcttgggccagtga
>Odontophrynus_americanus
ccaccaaagaggaacgaaagaaatggcaggcgacgctcgacaaacaccttaggaagaaga
-tgaatttgaagccgattatgagg--------atgaatggaaactttgctc---------
gaaaactcatgagcaaggaaacagtcgaggccgtttgtgagctgatacactcggaggaga
ggcaagargccctcaaagaacttatggactt---gtatctcaagatgaaaccagtgtg--
---gcgttcttcgtgcccagctaaagagtgcccagagttgctgtgccagtatagttacca
ctctcagagattcgcaga---------ggtcttgtccaccaagttcaagtacagatacga
gggcaggatcaccaattacttccacaaaaccctagcccacgtcccagagatcatcgaacg
tgacggctccattggagcttgggccagcga
>Proceratophrys_boiei
ccaccagcgaagaacgcaagaaatggcaggcgacgctcgacaaacacctgcggaagaaga
-tgaatttgaagcctattatgagg--------atgaatggaaactttgctc---------
gaaaactcatgagcaaggaaacagtcgaggccgtttgcgagctgatacaatcggaggaga
ggcaagtggccctcaaagaacttatggactt---gtatctcaaaatgaaaccagtttg--
---gcgttcttcgtgcccagctaaagagtgcccggagttgctctgccaatacagttacca
ctctcagagattcgcaga---------ggtcttgtccaccaagttcaagtacagatacga
gggcaagatcaccaattacttccacaaaaccctagcccacgtaccagagatcatcgaacg
tgacggctccatcggagcttgggccagcga
>Leptodactylus_mystaceus
-caccactgaagagcgaaagaaatggcagataaccctcgacaaacaccttaggaaaaaga
-tgaacttaaagcctatcatgaga--------atgaacggaaactttgccc---------
gaaaactcatgaccaaggaaacagtggaggctgtctgcgagctaatccattccgaggaga
ggcaagtggccctcaaagaacttatggactt---gtatctcaaaatgaagccagtgtg--
---gcgttctacatgcccagccaaagagtgcccagaattgctctgccagtacagttacca
ctcccagagatttgcaga---------gcttttgtccaccaagttcaagtacagatacga
tggcaagatcaccaattacttccacaaaaccctagcccatgtccccgagatcattgaacg
tgacggttctatcggagcttgggctagtga
>Cryptobatrachus_remotus
cctccaaaaactggggtaagagaaagggcacaatccaccaaaattcccttatcaaaaaga
gaaaaatcagtgtggaacatggaaagaagaacaaaaatggaaacatctcacccctctgga
agaagaataggaccctgaatcaaatcaagaacaagtgcaaacaaatccaccttgactcca
atttgctggttgttgactatccttccgattttacaaagtctgtcacgtgtcaggtgtgtg
aacacatactgtctgatcccgtgcaaacctcatgcaaacatttgttctgcaggatttgca
tcctcaaatacttcaagatcatgggttgctactgcccatcttgtagacacacctgctttc
caacaga---ccttacaacgcccgtgaagtcctttcttaacattttaaactccttggtct
taaag--tgcacagtgactggatgtgatga
>Fritziana_ulei
cctccaaaagctggggcaagagaaagggaacaatccatcaaaattctctcatcaaaaaga
gaaaaattaatgcagaacatggaaagaagaacaaaaatggaaacctctcacctctttgga
agaagaataggaccttgaatcaaatcaagaacaagtgcaaacaaatccacctggactcca
atttgctggttgttgactatccctccgattttatgaagtcagtaacgtgtcaagtgtgtg
accacattctgtctgatcccgtgcaaacctcatgcaaacatttgttctgcaggatttgca
tcctcaaatacctcaagatcatgggttgctactgcccatcttgtagacacacttgctttc
caacaga---ccttacaacgcccgtgaagtcctttcttaacattttaaactccttgatca
taaag--tgcacagtatctggatgtgatga
