# Supplementary material for: Marine introgressions and Andean uplift have driven diversification in neotropical Monkey tree frogs (Anura, Phyllomedusinae)
Source: PeerJ. 2024 Apr 16;12:e17232. doi: 10.7717/peerj.17232 (PMC11027904; doi:10.7717/peerj.17232)
Supplement: Supplemental Information 2 — Aligned sequences for all 13 genes utilized (12S, 16S, CXCR4, cytb, NCX1, ND1, ND2, POMC, RAG1, RHOD, SIA, SLC8A3, TYR). [file peerj-12-17232-s002.zip › K_Rho_aln.fasta]

>Adenomera_diptyx
------------aaatttttacatacccatgtccaacaagactggggtggtccgaagccc
attcgagtaccctcagtattacctggcagagccatggaaatattccgctttggcggcata
catgttcttgctcatcctcctcgggcttcccatcaacttcatgaccttgtacgtcaccgt
ccagcacaagaagctccgaacacccttaaactatatcctgttgaatttggcctttgccaa
ccacttcatggtcctgtgtggattcaccatcacgatgtacacctcaatgcacggatactt
cgtcttcggccagaccgggtgctacttt-----
>Leptodactylus_mystaceus
------------------------------------------tggggtggtccgaagccc
atttgactaccctcagtattacctggcagagccatggaaatattccgctttggcggcata
catgttcttgctcattcttcttgggctcccaatcaacttcatgaccttgtacgtcaccgt
ccagcacaagaagctccgaacacccttaaactatatcctgttgaatttggcatttgccaa
ccacttcatggtcctgtgtggattcaccgtcacgatgtacacctcaatgcacggatactt
cgtcttcggccagaccggatgctacttt-----
>Hemiphractus_helioi
------------aaatttttacatacccatgtccaacaagactggggtagtacgaagccc
atttgaataccctcagtattacctggcagagccatggaaatattccgctttggctgcgta
catgttcttgctcattcttcttgggctcccaatcaacttcatgaccttgtatgtcaccat
ccagcacaagaaactccgaacacccttaaattatatcctgctgaatttggtgtttgccaa
tcacttcatggtcctgtgtggattcactgtcacgatgtacacctcaatgcacggattctt
tgtctttggtgtgaccggatgctacttt-----
>Paratelmatobius_poecilogaster
------------aaacttttacgtgcccttctccaacaagactggggtggtacgaagccc
atttgaatacccccagtattacctggcagagccatggaaatattccgttttggccgcgta
catgttcctgctcattcttcttgggcttcccatcaacttcatgaccttgtacgtcaccat
ccagcacaagaaactccgaacacccttaaactatatcctgctgaatttggtgtttgccaa
tcacttcatggtcctgtgtggattcaccgtcacgatgtacacctcaatgcacggattctt
tgtcttcggccagactggttgctacttc-----
>Agalychnis_callidryas
------------aaatttttatgtacccttttccaacaagactggggtggtacgaagccc
atttgaataccctcagtattacctggcagagccatggaaatactctgctttggccgcata
catgttcttgctcatccttcttgggttaccaatcaatttcatgaccttgtatgtcactgt
ccagcacaagaaactccgaacacccttaaactatatcctgctgaatttggcgtttgccaa
tcacttcatggtcctctgtggattcaccgtcacgatgtacacctcaatgcatggatactt
cgtctttgggcagaccggttgctacatt-----
>Agalychnis_dacnicolor
------------aaatttttatgtacccttttccaacaagactggggtggtacgaagccc
atttgaataccctcagtattacctggcagagccatggaaatactctgctttggccgcata
catgttcttgctcatccttcttgggttaccaatcaatttcatgaccttgtatgtcactgt
ccagcacaagaaactccgaacacccttaaactatatcctgctgaatttggcgtttgccaa
tcacttcatggtcctctgtggattcaccgtcacgatgtacacctcaatgcatggatactt
cgtctttggtcagaccggttgctacatt-----
>Agalychnis_moreletii
------------aaatttttatgtacccttttccaacaagactggggtggtacgaagccc
atttgaataccctcagtattacctggcagagccatggaaatactctgctttgtccgcata
catgttcttgctcatccttcttgggttaccaatcaatttcatgaccttgtatgtcactgt
ccagcacaagaaactccgaacacctttaaactatatcctgctgaatttggcgtttgccaa
tcacttcatggtcctctgtggattcaccgtcacgatgtacacctcaatgcatggatactt
cgtctttggtcagaccggttgctacatt-----
>Cruziohyla_calcarifer
------------aaatttctatgtacccttttccaacaagactggggtggtacgaagccc
atttgaataccctcagtattacctggcagagccatggaaatactctgctttggccgcata
catgttcttgctcatccttcttgggctcccaatcaatttcatgaccttgtatgtcactgt
ccagcacaagaaactccgaacacccttaaactatatcctgctgaatttggcgtttgccaa
tcacttcatggtcctctgtggattcaccgtcacgatgtacacctcaatgcatggatactt
cgtctttggtcagaccggttgctatatt-----
>Agalychnis_lemur
------------aaatttttacgtacctttttccaacaagtctggggtggtacgaagccc
atttgaataccctcagtattacctggcagagccatggaaatactctgctttggccgcata
catgttcttgctcatccttcttgggctcccaatcaatttcatgaccttgtatgtcactgt
ccagcacaagaaactccgaacacccttaaactatatcctgctgaatttggcgtttgccaa
tcacttcatggtcctctgtggattcaccgtcacgatgtacacctcaatgcatggatactt
cgtctttggtcagactggttgctatatt-----
>Callimedusa_baltea
------------aaatttttacgtacccttttccaacaagactggggtggtacgaagccc
atttgaataccctcagtattacctggcagagccatggaaatactctgctttagccgcata
catgttcttgctcatccttcttgggttaccaatcaatttcatgaccttgtatgtcactgt
ccagcacaagaaactccgaacacccttaaactatatcctgctgaatttggtgtttgccaa
tcacttcatggtcctctgtggattcaccgtcacgatgtacacctcaatgcatggatactt
catcttcggtcagactggttgctatatt-----
>Callimedusa_tomopterna
------------aaatttttacgtacccttttccaacaagactggggtggtacgaagccc
atttgaataccctcagtattacctggcagagccatggaaatactctgctttggccgcata
catgttcttgctcatccttcttgggttcccaatcaatttcatgaccttgtatgtcactgt
ccagcacaagaaactccgaacacccttaaactatatcctgctgaatttggtgtttgccaa
tcacttcatggtcctctgtggattcaccgtcacgatgtacacctcaatgcatggatactt
catcttcggtcagactggttgctatatt-----
>Phyllomedusa_bicolor
------------aaatttttacgtacccttttccaacaagactggagtggtacgaagccc
atttgaataccctcagtattacctggcagagccatggaaatactctgctttggccgcata
catgttcttgctcatccttcttgggttcccaatcaatttcatgaccttgtatgtcactgt
ccagcacaagaaactccgaacacccttaaactatatcctgctgaatttggcatttgccaa
tcacttcatggtcctctgtggattcaccgtcacgatgtacacctcaatgcatggatactt
cgtcttcggtcagactggttgctatatt-----
>Phyllomedusa_vaillantii
------------aaatttttatgtacccttttccaacaagactggagtggtacgaagccc
atttgaataccctcagtattacctggcagagccatggaaatactctgctttggccgcata
catgttcttgctcatccttcttgggttcccaatcaatttcatgaccttgtatgtcactgt
ccagcacaagaaactccgaacacccttaaactatatcctgctgaatttggcatttgccaa
tcacttcatggtcctctgtggattcaccgtcacgatgtacacctcaatgcatggatactt
catcttcggtcagactggttgctatatt-----
>Phyllomedusa_camba
------------aaatttttacgtacccttttccaacaagactggggtggtacgaagccc
atttgaataccctcagtattacctggcagagccatggaaatactctgctttggccgcata
catgttcttgctcatccttcttgggttcccaatcaatttcatgaccttgtatgtcactgt
ccagcacaagaaactccgaacacccttaaactatatcctgctgaatttggcatttgccaa
tcacttcatggtcctttgtggattcaccgtcacgatgtacacctcaatgcatggatactt
catcttcggtcagactggttgctatatt-----
>Phyllomedusa_tarsius
------------aaatttttacgtacccttttccaacaagactggggtggtacgaagccc
atttgaataccctcagtattacctggcagagccatggaaatactctgctttggccgcata
catgttcttgctcatccttcttgggttcccaatcaatttcatgaccttgtatgtcactgt
ccagcacaagaaactccgaacacccttaaactatatcctgctgaatttggcatttgccaa
tcacttcatggtcctttgtggattcaccgtcacgatgtacacctcaatgcatggatactt
cgtcttcggtcagactggttgctatatt-----
>Phyllomedusa_neildi
------------aaatttttacgtacccttttccaacaagactggggtggtacgaagccc
atttgaataccctcagtattacctggcagagccatggaaatactctgctttggccgcata
catgttcttgctcatccttcttgggttcccaatcaatttcatgaccttgtatgtcactgt
ccagcacaagaaactccgaacacccttaaactatatcctgctgaatttggcatttgccaa
tcacttcatggtcctttgtggattcaccgtcacgatgtacacctcaatgcatggatactt
cgtcttcggtcagactggttgctacttt-----
>Phyllomedusa_trinitatis
------------aaatttttacgtacccttttccaacaagactggggtggtacgaagccc
atttgaataccctcagtattacctggcagagccatggaaatactctgctttggccgcata
catgttcttgctcatccttcttgggttcccaatcaatttcatgaccttgtatgtcactgt
ccagcacaagaaactccgaacacccttaaactatatcctgctgaatttggcatttgccaa
tcacttcatggtcctttgtggattcaccgtcacgatgtacacctcaatgcatggatactt
cgtcttcggtcagactggttgctacktt-----
>Phyllomedusa_boliviana
------------aaatttttacgtacccttttccaacaagaccggggtggtacgaagccc
atttgaataccctcagtattacctggcagagccatggaaatactctgctttggccgcata
catgttcttgctcatccttcttgggttaccaatcaatttcatgaccttgtatgtcactgt
ccagcacaagaaactccgaacacccttaaactatatcctgctgaatttggtatttgccaa
tcacttcatggtcctctgtggattcaccgtcacgatgtacacctcaatgcatggatactt
cgtcttcggtcagactggttgctatgty-----
>Phyllomedusa_bahiana
------------aaatttttatgtacccttttccaacaagactggggtggtacgaagccc
atttgaataccctcagtattacctggcagagccatggaaatactctgctttgtccgcata
catgttcttgctcatccttcttgggctcccaatcaatttcatgaccttgtatgtcactgt
ccagcacaagaaactccgaacacccttaaactatatcctgctgaatttggcatttgccaa
tcacttcatggtcctctgtggattcaccgtcacgatgtacacctcaatgcatggatactt
cgtcttcggtcagactggttgctatgty-----
>Phyllomedusa_burmeisteri
------------aaatttttatgtacccttttccaacaagactggggtggtacgaagccc
atttgaataccctcagtattacctggcagagccatggaaatactctgctttgtccgcata
catgttcttgctcatccttcttgggctcccaatcaatttcatgaccttgtatgtcactgt
ccagcacaagaaactccgaacacccttaaactatatcctgctgaatttggcatttgccaa
tcacttcatggtcctctgtggattcaccgtcacgatgtacacctcaatgcatggatactt
cgtcttcggtcagactggttgctatgty-----
>Phyllomedusa_tetraploidea
------------aaatttttatgtacccttttccaacaagactggggtggtacgaagccc
atttgaataccctcagtattacctggcagagccatggaaatactctgctttgtccgcata
catgttcttgctcatccttcttgggctcccaatcaatttcatgaccttgtatgtcactgt
ccagcacaagaaactccgaacacccttaaactatatcctgctgaatttggcatttgccaa
tcacttcatggtcctctgtggattcaccgtcacgatgtacacctcaatgcatggatactt
cgtcttcggtcagactggttgctatgty-----
>Phyllomedusa_distincta
------------aaatttttatgtacccttttccaacaagactggggtggtacgaagccc
atttgaataccctcagtattacctggcagagccatggaaatactctgctttgtccgcata
catgttcttgctcatccttcttgggctcccaatcaatttcatgaccttgtatgtcactgt
ccagcacaagaaactccgaacacccttaaactatatcctgctgaatttggcatttgccaa
tcacttcatggtcctctgtggattcaccgtcacgatgtacacctcaatgcatggatactt
cgtcttcggtcagactggttgctatgtt-----
>Phyllomedusa_iheringii
------------aaatttttatgtacccttttccaacaagactggggtggtacgaagccc
atttgaataccctcagtattacctggcagagccatggaaatactctgctttgtccgcata
catgttcttgctcatccttcttgggctcccaatcaatttcatgaccttgtatgtcactgt
ccagcacaagaaactccgaacacccttaaactatatcctgctgaatttggcatttgccaa
tcacttcatggtcctctgtggattcaccgtcacgatgtacacctcaatgcatggatactt
cgtcttcggtcagactggttgctatgtt-----
>Phyllomedusa_sauvagii
------------aaatttttatgtacccttttccaacaagactggggtggtacgaagccc
atttgaataccctcagtattacctggcagagccatggaaatactctgctttgtccgcata
catgttcttgctcatccttcttgggctyccaatcaatttcatgaccttgtatgtcactgt
ccagcacaagaaactccgaacacccttaaactatatcctgctgaatttggcatttgccaa
tcacttcatggtcctctgtggattcaccgtcacgatgtacacctcaatgcatggatactt
cgtcttcggtcagactggttgctatgtt-----
>Hylomantis_aspera
------------aaatttttacgtacccttttccaacaagactggggtggtacgaagccc
atttgaataccctcagtattacctggcagagccatggaaatactctgctttggccgcata
catgttcttgctcatccttcttgggctcccaatcaatttcatgaccttgtatgtcactgt
ccagcacaagaaactccgaacacccttaaactatatcctgctgaatttggcttttgccaa
tcacttcatggtcctcggtggattcaccgtcacgatgtacacctcaatgcatggatactt
cgtctttggtcagactggttgctatatt-----
>Hylomantis_granulosa
------------aaatttttacgtacccttttccaacaagactggggtggtacgaagccc
atttgaataccctcagtattacctggcagagccatggaaatactctgctttggccgcata
catgttcttgctcatccttcttgggctaccaatcaatttcatgaccttgtatgtcactgt
ccagcacaagaaactccgaacacccttaaactatatcctgctgaatttggcttttgccaa
tcacttcatggtcctcggtggattcaccgtcacgatgtacacctcaatgcatggatactt
cgtctttggtcagactggttgctacytt-----
>Agalychnis_hulli
------------aaatttttacatacccttttccaacaagactggggtggtacgaagccc
atttgaatatcctcagtattacctggcagagccatggaaatactctgctttggccgccta
catgtttttgctcatccttcttgggctcccaatcaatttcatgaccttgtatgtcactgt
ccagcacaagaaactccgaacacccttaaactatatcctgctgaatttggtgtttgccaa
tcacttcatggtcctctgtggattcaccgtcacgatgtacacctcaatgcatggatactt
catctttggtcagactggttgctataty-----
>Pithecopus_ayeaye
------------aaatttctacattcccttttccaacaagactggggtggtacgaagccc
atttgaataccctcagtattacctggcagagccatggaaatactctgctttatccgcata
catgttcttgctcatccttcttgggttcccaatcaatttcatgaccttgtatgtcactgt
ccagcacaagaaactccgaacacccttaaactatatcctgttgaatttggcatttgccaa
tcacttcatggtcttctgtggattcaccgtcacgatgtactcctcaatgaatggatactt
cgtctttggtcagactggttgctatgty-----
>Pithecopus_megacephalus
------------aaatttctacattcccttttccaacaagactggggtggtacgaagccc
atttgaataccctcagtattacctggcagagccatggaaatactctgctttatccgcata
catgttcttgctcatccttcttgggttcccaatcaatttcatgaccttgtatgtcactgt
ccagcacaagaaactccgaacacccttaaactatatcctgttgaatttggcatttgccaa
tcacttcatggtcttctgtggattcaccgtcacgatgtactcctcaatgaatggatactt
cgtctttggtcagactggttgctatgty-----
>Pithecopus_hypochondrialis
------------aaatttctacattcccttttccaacaagactggggtggtacgaagccc
atttgaataccctcagtattacctggcagagccatggaaatactctgctttggccgcata
catgttcttgctcatccttcttgggttcccaatcaatttcatgaccttgtatgtcactgt
ccagcacaagaaactccgaacacccttaaactatatcctattgaatttggcatttgccaa
tcacttcatggtcttctgtggattcaccgtcacgatgtacacctcaatgcatggatactt
cgtctttggtcagactggttgctatgtt-----
>Pithecopus_nordestinus
------------aaatttctacattcccttttccaacaagacwggggtggtacgaagccc
atttgaataccctcagtattacctggcagagccatggaaatactctgctttggccgcata
catgttcttgctcatccttcttgggttcccaatcaatttcatgaccttgtatgtcactgt
ccagcacaagaaactccgaacacccttaaactatatcctgttgaatttggcatttgccaa
tcacttcatggtcttctgtggattcaccgtcacgatgtacacctcaatgcatggatactt
cgtctttggtcagactggttgctatgty-----
>Pithecopus_rohdei
------------aaatttctacatacccttttccaacaagaccggggtggtacgaagccc
atttgaataccctcagtattacctggcagagccatggaaatactctgctttggccgcata
catgttcttgctcatccttcttgggttcccaatcaatttcatgaccttgtatgtcactgt
ccagcacaagaaactccgaacacccttaaactatatcctgttgaatttggcatttgccaa
tcacttcatggtcttctgtggattcaccgtcacgatgtacacctcaatgcatggatactt
cgtctttggtcagactggttgctatgty-----
>Pithecopus_oreades
------------aaatttctacattcccttttccaacaagactggggtggtacgaagccc
atttgaataccctcagtattacctggcagagccatggaaatactctgctttatccgcata
catgttcttgctcatccttcttgggttcccaatcaatttcatgaccttgtatgtcactgt
ccagcacaagaaactccgaacacccttaaactatatcctgttgaatttggcatttgccaa
tcacttcatggtcttctgtggattcaccgtcacgatgtacacctcaatgcatggatactt
cgtctttggtcagactggttgctatgty-----
>Pithecopus_azureus
------------aaatttytacattcccttttccaacaagactggggtggtacgaagccc
atttgaataccctcagtattacctggcagagccatggaaatactctgctttggccgcata
catgttcttgctcatccttcttgggttcccaatcaatttcatgaccttgtatgtcactgt
ccagcacaaaaaactccgaacacccttaaattatatcctgttgaatttggcatttgccaa
tcacttcatggtcttctgtggattcaccgtcacgatgtacacctcaatgcatggatactt
cgtctttggtcagactggttgctacttt-----
>Phasmahyla_cochranae
------------aaatttttacatacccttttccaacaagactggggtggtacgaagccc
atttgaataccctcagtattacctggcagagccatggaaatactctgctttggccgctta
catgttcttgctcatcctwcttgggctaccaatcaatttcatgaccttgtatgtcactgt
ccagcacaagaaactccgaacacccctaaactatatcctgctgaatttggtgtttgccaa
tcacttcatggtcctctgtggattcaccgtcacgatgtacagctcaatgcatggatactt
catcttcggtcagaccggttgctatatt-----
>Phasmahyla_jandaia
------------aaatttttacatacccttttccaacaagactggggtggtacgaagccc
atttgaataccctcagtattacctggcagacccatggaaatactctgctttggccgctta
catgttcttgctcatccttcttgggctaccaatcaatttcatgaccttgtatgtcactgt
ccagcacaagaaactccgaacacccctaaactatatcctgctgaatttggtgtttgccaa
tcacttcatggtcctctgtggattcaccgtcacgatgtacagctcaatgcatggatactt
catcttcggtcagaccggttgctatatt-----
>Phasmahyla_exilis
------------aaatttttacattcccttttccaacaagactggggtggtacgaagccc
atttgaataccctcagtattacctggcagagccatggaaatactctgctttggccgctta
catgttcttgctcatccttcttgggctaccaatcaatttcatgaccttgtatgtcactgt
ccagcacaagaaactccgaacacccctaaactatatcctgctgaatttggtgtttgccaa
tcacttcatggtcctctgtggattcaccgtcacgatgtacacctcaatgcatggatactt
catcttcggtcagaccggttgctatatt-----
>Phasmahyla_cruzi
------------aaatttttacatacccttttccaacaagactggggtggtacgaagccc
atttgaataccctcagtattacctggcagagccatggaaatactctgctttggccgctta
catgttcttgctcatccttcttgggctaccaatcaatttcatgaccttgtatgtcactgt
ccagcacaagaaactccgaacacccctaaactatatcctgctgaatttggtgtttgccaa
tcactwcatggtcctctgtggattcaccgtcacgatgtacacctcaatgcatggatactt
catcttcggtcagaccggttgctacktt-----
>Phasmahyla_guttata
------------aaatttttacatacccttttccaacaagactggggtggtacgaagccc
atttgaataccctcagtattacctggcagagccatggaaatactctgctttggccgctta
catgttcttgctcatccttcttgggctaccaatcaatttcatgaccttgtatgtcactgt
ccagcacaagaaactccgaacacccctaaactatatcctgctgaatttggtgtttgccaa
tcactwcatggtcctctgtggattcaccgtcacgatgtacacctcaatgcatggatactt
catcttcggtcagaccggttgctacktt-----
>Phrynomedusa_appendiculata
------------aaatttttacgtaccctattccaacaagagtggggtggtacgaagccc
atttgaataccctcagtattacctggcagagccatggcaatactctgctttgtccgcgta
catgttcttgctcatccttcttgggctcccaatcaatttcatgaccttgtatgtcactgt
ccagcacaagaaactccgaacacccttaaactatatcctgctgaatttggcgtttgccaa
tcacttcatggtcctctgcggattcaccgtcacgatgtacacctcaatgcatggatactt
cgtctttggtcagaccggttgttacktt-----
>Aplastodiscus_leucopygius
------------aaatttttacatacccatgtccaacaagactggggtagtacgaagccc
atttgaataccctcagtattacctggcagagccatggaaatattctgctttgtctgcgta
catgttcttgctcatcctccttgggctcccaatcaacttcatgaccttgtacgttaccat
ccagcacaagaaactccgaacacccctaaactatgtcctgctgaatttggcgttcgccaa
tcacttcatggtcctgggtggattcaccgtcacgatgtacagctcaatgaatggatactt
cgtctttggtcagactggttgctacgtt-----
>Bokermannohyla_hylax
------------aaatttttacatacccatgtccaacaagactggggtggtacgaagccc
atttgaataccctcagtattacctggcagagccatggaaatattcagctttgtctgcgta
catgttcttgctcatccttcttgggctcccaatcaacttcatgaccttgtacgttaccat
ccagcacaagaaactccgaacacccctaaactatgtcctgctgaatttggcattcgccaa
tcacttcatggtcctgggtggattcaccgtcacgatgtacagctcaatgaatggatactt
cgtctttggtcagactggttgctacatt-----
>Boana_crepitans
------------aaatttttacgtacccatgtccaacaagactggggtggtacgaagccc
atttgaatacccccagtattacctggcagaaccatggaaatattctgctttgtctgcgta
catgttcttgctcattcttcttgggctcccaatcaacttcatgaccttgtacgtaactat
ccagcacaagaaactccgaacacccctaaactatgtcctgctgaatttggcgttcgccaa
tcacttcatggtcctgggtggattcactgtcacgatgtacagctcaatgaatggatactt
cgtctttggtcagactggttgctacktt-----
>Nesorohyla_kanaima
------------aaatttttacatacccatgtccaacaagactggggtggtacgaagccc
atttgaataccctcagtattacctggcagagccatggaaatattcagctttggctgcgta
catgttcttgctcattcttcttgggctcccaatcaacttcatgaccttgtacgttaccat
ccagcacaagaaactccgaacacccctaaactatgtcctgctgaatttggcgtttgccaa
tcacttcatggtcctgggtggattcaccaccacgatgtacacctcaatgcatggatactt
tatctttggtcagactggttgctacatt-----
>Hyloscirtus_armatus
------------aaatttttacatacccatgtccaacaagactggggtggtacgaagccc
atttgaataccctcaatattacttggcagatccatggaaatattctgctttgtctgcgta
catgttcttgctcatccttcttgggcttccaatcaacttcatgaccttgtacgttaccat
ccagcacaagaaactccgaacacccctaaactatatcctgctgaatttggcgttcgccaa
tcacttcatggtcctgggtggattcactgtcacgatgtactcctcaatgaatggatactt
cgtctttggtcagactggttgctacatt-----
>Corythomantis_greeningi
------------aaatttttatgtacccatgtccaacaagactggggtggtacgaagccc
atttgaataccctcagtattacctggcagagccatggaaatattccgctttggccgcata
catgttcttgcttatacttcttgggtttccaatcaacttcatgaccttgtacgtcaccat
ccagcacaagaaactccgaacacccctaaactatatcctgctgaatttggtgtttgccaa
tcacttcatggtcctgggtggattcaccgtcacgatgtactcctcaatgcatggatactt
cgtctttggtcagactggttgctacgtt-----
>Nyctimantis_siemersi
------------aaatttttacatacccatgtccaacaagactggggtggtacgaagccc
atttgaataccctcagtattacctggcagagccatggaaatattccgctttggccgcata
catgttcttgcttatacttcttgggttcccaatcaacttcatgaccttgtacgtcaccat
ccagcacaagaaactccgaacacccctaaactatatcctgctgaatttggcgtttgccaa
tcacttcatggtcctgggtggattcaccgtcacgatgtactcctcaatgcatggatactt
cgtctttggtcmgactggttgctacatt-----
>Itapotihyla_langsdorffii
------------aaatttttacgtacccatgtccaacaagactggggtggtacgaagccc
atttgaataccctcagtattacctggcagagccatggaaatattccgctttggccgcata
catgttcttgctcatacttcttgggttcccaatcaacttcatgaccttgtacgtcaccat
ccagcacaagaaactccgaacacccctaaactatatcctgctgaatttggcgtttgccaa
tcacttcatggtcctgggtggattcaccgtcacgatgtactcatcaatgcatggatactt
cgtctttggtcagaccggttgctacatt-----
>Osteocephalus_leprieurii
------------aaatttttacgtacccttttccaacaagactggggtggtacgaagccc
atttgaataccctcagtattacctggcagagccatggaaatattctgctttggccgcata
catgttcttgctcatacttcttgggttcccaatcaacttcatgaccttgtacgtcactat
ccagcacaagaaactccgaacacccctgaactatatcctgctgaatttggcgtttgccaa
tcacttcatggtcctgggtggattcaccgtcacgatgtactcatcaatgcatggatactt
cgtctttggtcagaccggttgctacatt-----
>Nyctimantis_brunoi
------------aaatttttacatacccatgtccaacaagactggggtggtacgaagccc
atttgaataccctcagtattacctggcagagccatggaagtattccgctttggccgcata
catgttcttgcttatacttcttgggttgccaatcaacttcatgaccttgtacgtcaccat
ccagcacaagaaactccgaacacccctaaactatatcctgctgaatttggcgtttgccaa
tcacttcatggtcctgggtggattcaccgtcacgatgtacacctcaatgcatggatactt
catctttggtcagaccggttgctacatt-----
>Tepuihyla_rodriguezi
------------aaatttttacatacccatgtccaacaagactggggtggtacgaagccc
atttgaataccctcagtattacctggcagagccatggaaatattctgctttggccgcata
catgttcttgctcatacttcttgggctcccaatcaacttcatgaccttgtacgtcactat
ccagcacaagaaactccgaacacccctaaactatatcctgctgaatttggtgtttgccaa
tcacttcatggtcctgtgtggattcaccgtcacgatgtactcatcaatgcatggatactt
cgtctttggtcagaccggttgctacgty-----
>Trachycephalus_mesophaeus
------------aaatttttatatacccatgtccaacaagactggggtggtacgaagccc
atttgaatatcctcagtattacctggcagagccatggaaatattccgccttggctgcata
catgttcttgctcatacttcttgggttcccaatcaacttcatgacattgtatgtcaccat
ccagcataagaaactccgaacacccctaaactatatcctgttgaatttggcatttgccaa
tcacttcatggtcctgggtggattcaccgtcacgatgtactcctcaatgcatggatactt
cgtctttggtcagactggttgctacgtt-----
>Duellmanohyla_rufioculis
------------aaatttttacgtgcccatgtccaacaagtctggggtggtacgaagccc
atttgaataccctcagtattacctggcagagccatggaaatattccgctttggccgcata
catgttcttgctcatactccttgggctcccaatcaacttcatgaccttgtacgtcactat
ccagcacaagaaactccgaacacccctaaactatatcctgctgaatttggcatttgccaa
tcacttcatggtcctgggtggattcactgtcacgatgtacagctcaatgcacggatattt
catctttggtcagactggatgctacatt-----
>Rheohyla_miotympanum
------------aaatttttacgtgcccatgtccaacaaatctggggtggtacgaagccc
atttgaataccctcagtattacctggcagagccatggaaatattccgctttggccgcata
catgttcttgctcatacttcttgggctcccaatcaacttcatgaccctgtacgtcaccat
ccagcacaagaaactccgaacacccctaaactatatcctgctgaatttggcatttgccaa
tcacttcatggtcctgggtggattcaccgtcacgatgtacagctcaatgcatggatattt
cgtctttggtcagactggttgctacgtt-----
>Ptychohyla_euthysanota
------------aaatttttacgtgcccatgtccaacaagactggagtggtacgaagccc
atttgaataccctcagtattacctggcagagccatggaagtattccgctttggccgcata
catgttcttgctcatactccttgggctcccaatcaacttcatgaccttgtacgtcactat
ccagcacaagaaactccgaacacccctaaactatatcctgctgaatttggcatttgccaa
tcacttcatggtcctgggtggattcactgtcacgatgtacagctcaatgcacggatattt
ctactttggtcagactggttgctacaty-----
>Scinax_catharinae
------------aaatttttacatacccatgtccaacaagactggggtggtacgaagccc
atttgaataccctcagtattacctggcagagccatggaaatattccgctttggctgcata
catgttcttgctcatccttcttgggcttccaatcaatttcatgaccttgtacgtcactat
ccagcacaagaaactccgaacacccctaaactacatcctgctgaatttggtgtttgccaa
tcacttcatggtcctgtgtggattcacggtcacgatgtactcctcaatgcatggatactt
ctacttcggtcagaccggttgctacgtt-----
>Litoria_freycineti
------------aaatttttacattcccatgtccaacaagactggagtggtacgaagccc
atttgaataccctcagtattacctggcagagccatggaaatactccgctttagctgcgta
catgttcttgctcattcttcttgggttcccaatcaacttcatgaccttgtacgtcacggt
ccagcacaagaaactccgaacacccttaaactatattctgctgaatttggcgtttgccaa
tcacttcatggtcctttgtggattcaccgtcacaatgtactcctcaatgcatggatactt
cgtctttggtcagaccggttgctacgtt-----
>Litoria_inermis
------------aaatttttacattcccatgtccaacaagactggagtggtacgaagccc
atttgaataccctcagtattacctggcagagccatggaaatactccgctttagctgcgta
catgttcttgctcattcttcttgggttcccaatcaacttcatgaccttgtacgtcacggt
ccagcacaagaaactccgaacacccttaaactatatcctgctgaatttggcgtttgccaa
tcacttcatggtcctttgtggattcaccgtcacaatgtactcctcaatgcatggatactt
cgtctttggtcagaccggttgctacktt-----
>Litoria_meiriana
------------aaatttttacattcccatgtccaacaagactggagtggtacgaagccc
atttgactaccctcagtattacctggcagagccatggaaatactccgctttagccgcgta
catgttcttgctcatacttcttgggctcccaatcaacttcatgaccttgtacgtgacggt
ccagcacaagaaactccgaacacccttaaactatatcctgctgaatttggcgtttgccaa
tcacttcatggtcctttgtggattcacagtcacaatgtactcttcaatgcatggatactt
cgtctttggtcagaccggttgctacktt-----
>Nyctimystes_infrafrenatus
------------aaatttttacatacccatgtccaacaagactggggtggtacgaagccc
atttgaataccctcagtattacctggcagatccatggaaatactcagctttagccgcgta
catgttcttgctcatacttcttgggctcccaatcaacttcatgaccttgtatgtcactgt
ccagcacaagaaactccgaacacccttaaactatatcctgctaaatttggcktttgccaa
tcacttcatggtccttggaggattcactgtcacgatgtactcttcaatgcatggatactt
cgtctttggtcagactggttgctacatt-----
>Ranoidea_aurea
------------aaatttttacatacccatgtccaacaagactggggtggtacgaagccc
atttgattaccctcagtattacctggcagagccatggaaatactccgctttagccgcgta
catgttcttgctcatacttcttgggctcccaatcaacttcatgaccttgtatgtcactgt
ccagcacaagaaactccgaacacccttaaactatatcctgctgaatttggcgtttgccaa
tcacttcatggtccttggaggattcactgtcacgatgtactcttcaatgcatggatactt
cgtctttggtcagaccggttgctacatt-----
>Ranoidea_australis
------------aaatttttacatacccatgtccaacaagactggggtggtacgaagccc
atttgaataccctcagtattacctggcagagccatggaaatactctgctttagctgcgta
catgttcttgctcatacttcttgggctcccaatcaacttcatgaccttgtatgtcactgt
ccagcacaagaaactccgaacacccttaaactatatcctgctgaatttggcatttgccaa
tcacttcatggtccttggaggattcactgtcacgatgtactcttcaatgcatggatactt
cgtctttggtcagaccggttgctacatt-----
>Ranoidea_dayi
------------aaatttttacatacccatgtccaacaagactggggtggtacgaagccc
atttgaataccctcagtattacctggcagagccatggaagtactctgctttagccgcgta
catgttcttgctcatacttcttgggctcccaatcaacttcatgaccttgtatgtcactgt
ccagcacaagaaactccgaacacccttaaactatatcctgctgaatttggcgtttgccaa
tcacttcatggtccttggaggattcactgtcacgatgtactcttcaatgcatggatactt
cgtctttggtcagactggttgctacatt-----
>Ranoidea_nannotis
------------aaatttttacatacccatgtccaacaagactggggtggtacgaagccc
atttgaataccctcagtattacctggcagagccatggaaatactctgctttagccgcgta
catgttcttgctcatacttcttgggctcccaatcaacttcatgaccttgtatgtcactgt
ccagcacaagaaactccgaacacccttaaactatatcctgctgaatttggcgtttgccaa
tcacttcatggtcctcggaggattcactgtcacgatgtactcttcaatgcatggatactt
cgtctttggtcagactggttgctacaty-----
>Ranoidea_genimaculata
------------aaatttttacatacccatgtccaacaagtctggggtggtacgaagccc
atttgaataccctcagtattacctggcagagccatggaaatactccgctttagccgcgta
tatgttcttgctcatacttcttgggctcccaatcaacttcatgaccttgtatgtcactgt
ccagcacaagaaactccgaacacccttaaactatatcctgctgaatttggcctttgccaa
tcacttcatggtccttggaggattcactgtcacgatgtactcttcaatgcatggatactt
cgtctttggtcagactggttgctacatt-----
>Ranoidea_lesueurii
------------aaatttttacatacccatgtccaacaagtctggggtggtacgaagccc
atttgaatacccccagtattacctggcagagccatggaaatactccgctttagccgcgta
catgttcttgctcatacttcttgggctcccaatcaacttcatgaccttgtatgtcactgt
ccagcacaagaaacttcgaacacccttaaactatatcctgctgaatttggcgtttgccaa
tcatttcatggtccttggaggattcactgtcacgatgtactcttcaatgcatggatactt
cgtctttggtcagactggttgctacatt-----
>Ranoidea_caerulea
------------aaatttttacgttcccatgtccaacaagactggggtagtaygaagccc
atttgaataccctcagtattacctggcagagccatggaaatactccgctttagccgcata
catgttcttgctcatccttcttgggctcccaatcaacttcatgaccttgtatgtcactgt
ccagcacaagaaactccgaacacccttaaactatatcctgctgaatttggcatttgccaa
tcacttcatggtccttggtggattcactgtcacgatgtactcttcaatgcatggatactt
cgtctttggtcagaccggatgctacatt-----
>Nyctimystes_kubori
------------aaatttttacattcccatgtccaacaagactggggtggtacgaagccc
atttgaataccctcagtattacctggcagagccatggaaatactccgctttagccgcgta
catgttcttgctcatacttcttgggctcccaatcaacttcatgaccttgtatgtcactgt
ccagcacaagaaactcagaacacccttaaactatatcctgctgaatttggcatttgccaa
tcacttcatggtccttggtggattcaccgttacgatgtacagttcaatgcatggatactt
cgtctttggccagactggttgctacatt-----
>Nyctimystes_narinosus
------------aaatttttacattcccatgtccaacaagactggggtggtacgaagccc
atttgaataccctcagtattacctggcagagccatggaaatactccgctttagccgcgta
catgttcttgctcatacttcttgggctcccaatcaacttcatgaccttgtatgtcactgt
ccagcacaagaaactcagaacacccttaaactatatcctgctgaatttggcatttgccaa
tcacttcatggtccttggtggattcaccgttacgatgtacagttcaatgcatggatactt
cgtctttggccagactggttgctacatt-----
>Nyctimystes_pulcher
------------aaatttttacattcccatgtccaacargactggggtggtacgaagccc
atttgaataccctcagtattacctggcagagccatggaaatactccgctttagccgcgta
catgttcttgctcawacttcttgggctcccaatcaacttcatgaccttgtatgtcactgt
ccagcacaagaaactcagaacacccttaaactatatcctgctggatttggcatttgccaa
tcacttcatggtccttggtggattcaccgttacgatgtacagttcaatgcatggatactt
cgtctttggccagaccggttgctacatt-----
>Ceratophrys_aurita
------------aaatttctayatacccatgtccaacaagactggggtggtacgaagccc
atttgattaccctcagtattacctggcagatccatggaaatattccgctttggccgcgta
catgttcttgctcatccttcttgggctccccatcaacttcatgaccttgtacgtcaccgt
ccagcacaagaaactacgaacacccttaaactatatcctgctgaatttggcatttgccaa
tcacttcatggtcctgggaggattcacggtcacgatgtacacctcaatgcacggatactt
catcttcggtcagaccggttgctacatt-----
>Ceratophrys_cranwelli
------------aaatttctacatacccatgtccaacaagactggggtggtacgaagccc
atttgattaccctcagtattacctggcagatccatggaaatattccgctttggccgcgta
catgttcttgctcatccttcttgggctccccatcaacttcatgaccttgtacgtcaccgt
ccagcacaagaaactacgaacacccttaaactatatcctgctgaatttggcatttgccaa
tcacttcatggtcctgggaggattcacggtcacgatgtactcctccatgaacggatactt
cgtcttcggtcagaccggttgctacatt-----
>Ceratophrys_ornata
------------aaatttctacatacccatgtccaacaagactggggtggtacgaagccc
atttgattaccctcagtattacctggcagatccatggaaatattccgctttggccgcgta
catgttcttgctcatccttctygggctccccatcaacttcatgaccttgtacgtcaccgt
ccagcacaagaaactacgaacacccttaaactatatcctgctgaatttggcatttgccaa
tcacttcatggtcctgggaggattcacggtcacgatgtactcctccatgaacggatactt
cgtcttcggtcagaccggttgctacatt-----
>Ceratophrys_stolzmanni
------------aaatttctacatacccatgtccaacaagactggggtggtacgaagccc
atttgaataccctcagtattacctggcagagccatggaaatattctgctttggccgcgta
catgttcttgctcatccttcttgggctcccaatcaacttcatgaccttgtacgtcaccgt
ccagcacaagaaactacgaacacccttaaactatatcctgctgaatttggcatttgccaa
tcacttcatggtcctgggaggattcacggtcacgatgtactcctcaatgcacggatactt
catcttcggacagaccggttgctacatt-----
>Chacophrys_pierottii
------------aaatttctacattcccatgtccaacaagactggggtggtacgaagccc
atttgaataccctcagtattacctggcagatccatggaaatattccgctttggccgcgta
catgttcttgctcatccttcttgggttcccaatcaacttcatgaccttgtacgtcaccgt
ccagcacaagaaactacgaacacccttaaactatatcctgctgaatttggcatttgccaa
tctcttcatggtcctgggtggattcacggtcacgatgtactcctcaatgaacggatactt
cgtcttcggtcagactggttgctacgtt-----
>Lepidobatrachus_llanensis
------------aaatttctacgtacccatgtccaacaagactggggtggtacgaagccc
atttgagtaccctcagtattacctggcagatccatggaaatattccgctttggccgcgta
catgttcttgctcatccttcttgggttaccaatcaacttcatgaccttgtacgtcaccgt
ccagcacaagaaactacgaacacccttaaactatatcctgctgaatttggcatttgccaa
tcacttcatggtcctgggtggattcacggtcacgatgtattcctcaatgaacggatactt
cgtcttcggtcagaccggttgctacatt-----
>Lepidobatrachus_asper
------------aaatttctacatacccatgtccaacaagactggggtggtacgaagccc
ttttgactaccctcagtattacctggcagatccatggaaatattccgctttggccgcgta
catgttcttgctcatccttcttgggctcccaatcaacttcatgaccttgtacgtcaccgt
ccagcacaagaaactacgaacacccttaaactatatcctgctgaatttggcatttgccaa
tcayttcatggtcctgtgtggattcacggtcacgatgtattcctcaatgaacggatactt
cgtcttcggtcagaccggttgctacgtt-----
>Dendropsophus_nanus
------------aaatttttacgtgcccatgtccaacaagactggggtggtacgaagccc
atttgagtaccctcagtattacctggcagagccatggaaatatgccgctttggctgcata
catgttcttgctcattcttcttgggttcccaatcaacttcatgaccttgtacgtcacyat
ccagcacaagaaactccgaacacccctaaactacatcctgctgaatttggcrtttgccaa
tcacttcatggtcctgtgtggattcactgttacgatgtacagctcaatgaacggatactt
cgtctttggtcagaccggttgctacktt-----
>Sphaenorhynchus_dorisae
------------aaatttttacgtacccatgtccaacaagactggggtcgtacgaagtcc
atttgaataccctcagtattacctggcagagccatggaaatatgctgctttggcggcata
catgttcttgctcattcttcttgggttcccaatcaacttcatgaccttgtatgtcaccat
ccagcacaagaaactccgaacacccctaaactatatcctgctgaatttggctttttccaa
tcactttatggtcctgtgtggattcactgtcacaatgtactcttcaatgaatggatactt
tgtctttggtcagaccggatgctatgtt-----
>Rupirana_cardosoi
------------------------------------------tggggtggtacgaagccc
atttgactacccccagtattacctggcagaaccatggcagtactccgctctgtccgcgta
catgttcctgctcattctcctcgggctccccattaacttcatgaccttgtacgtcaccgt
ccagcacaagaagctccgaacacccttaaactatatcctgttgaatytggcgtttgccaa
tcacttcatggtcctgtgtggattcaccgtcacgatgtacacctccatgcacggatactt
catcttcggccagaccgggtgctacatt-----
>Gastrotheca_fissipes
------------aaatttttacgtacccatgtccaacaagtctggggtggtacgaagccc
atttgaataccctcagtactacctggcagagccatggaaatactccgctttgtgcgcgta
catgttcttgctcattcttctcgggttacccatcaacttcatgaccttgtacgtcaccat
ccagcacaagaaactccgaacacccttaaattacatcctgctgaatttggcgttcgccaa
tcacttcatgatcctgtgtggattcaccatcacgatgtacacctcaatgaacggatactt
cgtcttcggggtgcagggttgctacttt-----
>Amazophrynella_minuta
------------aaacttctacatacccatgtccaacaagaccggggtggtgcgaagccc
cttcgagtaccctcagtattacctggcggagccatggcagtatgccgccttggccgcgta
catgttcctgctcattctcctcgggttacccatcaatttcatgaccttgtacgtcaccat
ccagcacaagaagctccggacacccttgaactatatcctgctgaatttggcctttgccaa
ccacttcatggtcctgtgcggattcaccgtcaccatgtattcctccatgaacggatactt
cgtcttcggacagaccggatgctacgtt-----
>Rhinella_dorbignyi
------------caacttttacatacccatgtccaacaagactggggtggtgcgaagccc
attcgaataccctcagtattacctggcagagccatggcagtactcccttctgtgcgcgta
catgttcctgctcattcttcttgggttcccaatcaacttcatgaccctgtacgtcaccat
ccagcacaagaagctccggacacccttaaactatatcctgctgaatttggcctttgccaa
ccacttcatggtcctgtgtggattcaccgtcacaatgtactcctcaatgaacggatactt
catcttcggacaaaccggttgctatgtt-----
>Rhinella_granulosa
------------aaacttttacatacccatgtccaacaagactggggtggtgcgaagccc
attcgaataccctcagtattacctggcagagccatggcagtactcccttctgtgcgcgta
catgttcctgctcattcttcttgggttcccaatcaacttcatgaccctgtacgtcaccat
ccagcacaagaagctccggacacccttaaactatatcctgctgaatttggcctttgccaa
ccacttcatggtcctgtgtggattcaccgtcacaatgtactcctcaatgaatggatactt
cgtcttcggacaaaccggttgctatgtt-----
>Odontophrynus_americanus
aacagaaggyccaaatttctacgtgcccatgtccaacaagaccggggtggtccgaagccc
cttcgaatacccccagtattacctggcagagccatggaagtactccattttggcggcgta
catgttcctgctcatcctcctcggcttccccatcaacttcatgaccttgtacgtcaccgt
ccagcacaagaagctccggacacccctgaactatatcctgctgaacctggcgttcgccaa
tcacttcatggtcctgtgcggattcaccatcaccatgtacacctccatgcacggatactt
cgtcttcggtcagcaagggtgctactttgaagg
>Proceratophrys_boiei
aacagaaggycccaatttctacgtgcccatgtccaacaagaccggggtggtccgaagccc
cttcgagtacccccagtattacctggcagagccatggaagtactccatattggccgccta
catgttcctcctcatcctcctcggcctccccatcaacttcatgaccttgtatgtcaccgt
ccagcacaagaagctccggacacccctgaactatatcctgctgaacctggcgttcgccaa
ccacttcatggtcctgtgcggattcaccgtcaccatgtacacctccttgcacggatactt
cgtcttcgggcagaccgggtgctactttgaagg
