# Supplementary material for: Marine introgressions and Andean uplift have driven diversification in neotropical Monkey tree frogs (Anura, Phyllomedusinae)
Source: PeerJ. 2024 Apr 16;12:e17232. doi: 10.7717/peerj.17232 (PMC11027904; doi:10.7717/peerj.17232)
Supplement: Supplemental Information 2 — Aligned sequences for all 13 genes utilized (12S, 16S, CXCR4, cytb, NCX1, ND1, ND2, POMC, RAG1, RHOD, SIA, SLC8A3, TYR). [file peerj-12-17232-s002.zip › L_SIAH_aln.fasta]

>Agalychnis_annae
tgttttg---------ccacctattcttcaatgtcaaagcggacatcttgtgtgcagcaa
cagtcgtaccaaactcacatgttgccccacctgcagagggcccttgggatccatccggaa
c----ctggcaatggaaaaagttgccaactctgtcctgtttccctgcaaatatgcctctt
caggttgcgaggtaacattgccgcacacagagaaagctgaccatgaagagctgtgtgaat
ttcgaccatactcgtgtccctgccctggtgcatcctgtaagtggcaagggtccttggatg
cagtgatgc-----------cacaccttatgcatcagcttaaatctataacaacattaca
aggagaggatattgtatttctcgctaca-----------------------------gac
attaatct---ccctggggctgtggactgggtt---------------------------
-------------------------------
>Agalychnis_callidryas
tgttttg---------ccacctattcttcaatgtcaaagcggacatcttgtgtgcagcaa
ctgtcgacccaaactcacatgttgccccacctgcagagggcccttgggatccatccggaa
c----ctggcaatggaaaaagttgccaactctgtcctgttcccctgcaaatatgcctctt
caggttgcgaggtaacattgccgcacacagagaaagctgaccacgaagagctgtgtgaat
ttcgaccatactcgtgtccctgccctggtgcatcctgtaagtggcaagggtccttggatg
cagtgatgc-----------cacaccttatgcatcagcataaatctataacaacattaca
aggagaggatattgtatttctcgctaca-----------------------------gac
attaacct---ccccggggctgtggactgggtt---------------------------
-------------------------------
>Agalychnis_moreletii
tgttttg---------ccacctattcttcaatgtcaaagcggacatcttgtgtgcagcaa
ctgtcgtcccaaactcacatgttgccccacctgcagagggcccttgggatccatccggaa
c----ctggcaatggaaaaagttgccaactctgtcctgtttccctgcaaatatgcctctt
caggttgcgaggtaacattgccgcacacagagaaagctgaccacgaagagctgtgtgaat
ttcgaccatactcgtgtccctgccctggtgcatcctgtaagtggcaagggtccttggatg
cagtgatgc-----------cacaccttatgcatcagcataagtctataacaacattaca
aggagaggatattgtatttctcgctaca-----------------------------gac
attaatct---ccctggggctgtggactgggtt---------------------------
-------------------------------
>Agalychnis_dacnicolor
tgttttg---------ccacctattcttcaatgtcaaagcggacatcttgtgtgcagcaa
ctgtcgtcccaaactcacatgttgccccacctgcagagggcctttgggatccatccggaa
c----ctggcaatggaaaaagttgccaactctgtcctattcccctgcaaatatgcctctt
caggttgcgaggtaacattgccgcacacagagaaagctgaccacgaagagctatgtgaat
ttcgaccatactcgtgtccctgccctggtgcatcctgtaaatggcaagggtccttggatg
cagtgatgc-----------cacaccttatgcatcagcataaatctataacaacattaca
aggagaggatattgtatttcttgctaca-----------------------------gac
attaacct---ccctggggctgtggactgggtt---------------------------
-------------------------------
>Agalychnis_hulli
tgttttg---------ccacctattcttcaatgtcagagcggacatcttgtgtgcagcaa
ctgtcgtcccaaactcacatgttgccccacctgcagagggcccctgggatccatccgcaa
c----ctggcaatggaaaaagttgccaactctgtcctgttcccctgcaaatatgcctctt
cgggttgcgaggtaacattgccgcacacagagaaagcagaccacgaagagctgtgtgaat
ttcgaccatactcgtgtccctgccctggtgcatcctgtaaatggcaagggtccttggatg
cagtgatgc-----------cacaccttatgcatcagcataaatctataacaacattaca
aggagaggatattgtatttcttgctaca-----------------------------gac
attaacct---ccctggggctgtggactgggtt---------------------------
-------------------------------
>Callimedusa_tomopterna
tgttttg---------ccacctattcttcagtgtcagagcggacatcttgtgtgcagcaa
ctgtcgtcccaaactcacatgttgccccacctgcagagggcccttgggatccattcgcaa
c----ctggcaatggaaaaagttgccaactctgtcctgtttccctgcaaatatgcctctt
caggttgcgaggtaacattgccgcacacagagaaagctgaccacgaagagctgtgtgaat
ttcgaccatactcgtgtccctgccctggtgcatcctgtaaatggcaggggtccttggatg
cagtgatgc-----------cacaccttatgcatcagcataaatctataacaacattaca
aggagaggatattgtgtttcttgctaca-----------------------------gac
attaacct---ccctggggctgtggactgggtt---------------------------
-------------------------------
>Phyllomedusa_bahiana
tgttttg---------ccacctattcttcaatgtcagagcggacatctcgtgtgcagcaa
ctgtcgtcccaaactcacatgttgccccacctgcagagggcccttgggatccattcgcaa
c----ctggcaatggaaaaagttgccaactctgtcctgtttccctgcaaatacgcctctt
caggttgcgaggtaacattgccgcacaccgagaaagccgaccacgaagagctgtgtgaat
ttcgaccatactcgtgtccctgccctggtgcatcctgtaaatggcaagggtccctggatg
cagtgatgc-----------cacaccttatgcatcagcataaatctataacaacattaca
aggagaggatattgtgtttcttgctaca-----------------------------gac
attaacct---ccctggggctgtggactgggtt---------------------------
-------------------------------
>Phyllomedusa_distincta
tgttttg---------ccacctattcttcaatgtcagagcggacatctcgtgtgcagcaa
ctgtcgtcccaaactcacatgttgccccacctgcagggggcccttgggatccattcgcaa
c----ctggcaatggaaaaagttgccaactctgtcctgtttccctgcaaatacgcctctt
caggttgcgaggtaacattgccgcacaccgagaaagccgaccacgaagagctgtgtgaat
ttcgaccatactcgtgtccctgccctggtgcatcctgtaaatggcaagggtccctggatg
cagtgatgc-----------cacaccttatgcatcagcataaatctataacaacattaca
aggagaggatattgtgtttcttgctaca-----------------------------gac
attaacct---ccctggggctgtggactgggtt---------------------------
-------------------------------
>Phyllomedusa_iheringii
tgttttg---------ccacctattcttcaatgtcagagcggacatctcgtgtgcagcaa
ctgtcgtcccaaactcacatgttgccccacctgcagggggcccttgggatccattcgcaa
c----ctggcaatggaaaaagttgccaactctgtcctgtttccctgcaaatacgcctctt
caggttgcgaggtaacattgccgcacaccgagaaagccgaccacgaagagctgtgtgaat
ttcgaccatactcgtgtccctgccctggtgcatcctgtaaatggcaagggtccctggatg
cagtgatgc-----------cacaccttatgcatcagcataaatctataacaacattaca
aggagaggatattgtgtttcttgctaca-----------------------------gac
attaacct---ccctggggctgtggactgggtt---------------------------
-------------------------------
>Phyllomedusa_tetraploidea
tgttttg---------ccacctattcttcaatgtcagagcggacatctcgtgtgcagcaa
ctgtcgtcccaaactcacatgttgccccacctgcagggggcccttgggatccattcgcaa
c----ctggcaatggaaaaagttgccaactctgtcctgtttccctgcaaatacgcctctt
caggttgcgaggtaacattgccgcacaccgagaaagccgaccacgaagagctgtgtgaat
ttcgaccatactcgtgtccctgccctggtgcatcctgtaaatggcaagggtccctggatg
cagtgatgc-----------cacaccttatgcatcagcataaatctataacaacattaca
aggagaggatattgtgtttcttgctaca-----------------------------gac
attaacct---ccctggggctgtggactgggtt---------------------------
-------------------------------
>Phyllomedusa_sauvagii
tgttttg---------ccacctattcttcaatgtcagagcggacatctygtgtgcagcaa
ctgtcgtcccaaactcacatgttgccccacctgcagggggcccttgggatccattcgcaa
c----cyggcaatggaaaaagttgccaactctgtcctgtttccctgcaaatacgcctctt
caggttgcgaggtaacattgccgcacaccgagaaagccgaccacgaagagctgtgtgaat
ttcgaccatactcgtgtccctgccctggtgcatcctgtaaatggcaagggtccctggatg
cagtgatgc-----------cacaccttatgcatcagcataaatctataacaacattaca
aggagaggatattgtgtttcttgctaca-----------------------------gac
attaacct---ccctggggctgtggactgggtt---------------------------
-------------------------------
>Phyllomedusa_neildi
tgttttg---------ccacctattcttcaatgtcagagcggacatcttgtgtgcagcaa
ctgtcgtcccaaactcacatgttgccccacctgcagagggcccttgggatccattcgcaa
c----ctggcaatggaaaaagttgccaactctgtcctgtttccctgcaaatatgcctctt
caggttgcgaggtaacattgccgcacaccgagaaagccgaccacgaagagctgtgtgaat
ttcgaccatactcgtgtccctgccctggtgcatcctgtaaatggcaggggtccttggatg
cagtgatgc-----------cacaccttatgcatcagcataaatctataacaacattaca
aggagaggatattgtgtttcttgctaca-----------------------------gac
attaacct---ccctggggctgtggactgggtt---------------------------
-------------------------------
>Phyllomedusa_trinitatis
tgttttg---------ccacctattcttcaatgtcagagcggacatcttgtgtgcagcaa
ctgtcgtcccaaactcacatgttgccccacctgcagagggcccttgggatccattcgcaa
c----ctggcaatggaaaaagttgccaactctgtcctgtttccctgcaaatatgcctctt
caggttgcgaggtaacattgccgcacaccgagaaagccgaccacgaagagctgtgtgaat
ttcgaccatactcgtgtccctgccctggtgcatcctgtaaatggcaggggtccttggatg
cagtgatgc-----------cacaccttatgcatcagcataaatctataacaacattaca
aggagaggatattgtgtttcttgctaca-----------------------------gac
attaacct---ccctggggctgtggactgggtt---------------------------
-------------------------------
>Phyllomedusa_tarsius
tgttttg---------ccacctattcttcaatgtcagagcggacatcttgtgtgcagcaa
ctgtcgtcccaaactcacatgttgccccacctgcagagggcccttgggatccattcgcaa
c----ctggcaatggaaaaagttgccaactctgtcctgtttccctgcaaatacgcctctt
caggttgcgaggtaacattgccgcacaccgagaaagccgaccacgaagagctgtgtgaat
ttcgaccatactcgtgtccctgccctggtgcatcctgtaaatggcaggggtccttggatg
cagtgatgc-----------cacaccttatgcatcagcataaatctataacaacattaca
aggagaggatattgtgtttcttgctaca-----------------------------gac
attaacct---ccctggggctgtggactgggtt---------------------------
-------------------------------
>Phyllomedusa_boliviana
tgttttg---------ccacctattcttcaatgtcagagcggacatcttgtgtgcagcaa
ctgtcgtcccaaactcacatgttgccccacctgcagagggcccttgggatccattcgcaa
c----ctggcaatggaaaaagttgccaactctgtcctgtttccctgcaaatacgcctctt
caggttgcgaggtaacattgccgcacacagagaaagccgaccacgaagagctgtgtgaat
ttcgaccatactcgtgtccctgccctggtgcatcctgtaaatggcaagggtccttggatg
cagtgatgc-----------cacaccttatgcatcagcataaatctataacaacattaca
aggagaggatattgtgtttcttgctaca-----------------------------gac
attaacct---ccctggggctgtggactgggtt---------------------------
-------------------------------
>Pithecopus_ayeaye
tgttttg---------ccacctattcttcaatgtcagagcggacatcttgtgtgcagcaa
ctgtcgtcccaaactcacatgttgccccacctgcagagggcccttgggatccattcgcaa
c----ctggcaatggaaaaagttgccaactctgtcctgtttccctgcaaatacgcctctt
caggttgcgaggtaacattgccgcacacagaaaaagctgaccacgaagagctgtgtgaat
ttcgaccatactcgtgtccctgccctggtgcatcctgtaaatggcaagggtccttggatg
cagtgatgc-----------cacaccttatgcatcagcataaatctataacaacattaca
aggagaggatattgtgtttcttgctaca-----------------------------gac
attaacct---ccctggggctgtggactgggtt---------------------------
-------------------------------
>Pithecopus_centralis
tgttttg---------ccacctattcttcaatgtcagagcggacatcttgtgtgcagcaa
ctgtcgtcccaaactcacatgttgccccacctgcagagggcccttgggatccattcgcaa
c----ctggcaatggaaaaagttgccaactctgtcctgtttccctgcaaatacgcctctt
caggttgcgaggtaacattgccgcacacagaaaaagctgaccacgaagagctgtgtgaat
ttcgaccatactcgtgtccctgccctggtgcatcctgtaaatggcaagggtccttggatg
cagtgatgc-----------cacaccttatgcatcagcataaatctataacaacattaca
aggagaggatattgtgtttcttgctaca-----------------------------gac
attaacct---ccctggggctgtggactgggtt---------------------------
-------------------------------
>Pithecopus_megacephalus
tgttttg---------ccacctattcttcaatgtcagagcggacatcttgtgtgcagcaa
ctgtcgtcccaaactcacatgttgccccacctgcagagggcccttgggatccattcgcaa
c----ctggcaatggaaaaagttgccaactctgtcctgtttccctgcaaatacgcctctt
caggttgcgaggtaacattgccgcacacagaaaaagctgaccacgaagagctgtgtgaat
ttcgaccatactcgtgtccctgccctggtgcatcctgtaaatggcaagggtccttggatg
cagtgatgc-----------cacaccttatgcatcagcataaatctataacaacattaca
aggagaggatattgtgtttcttgctaca-----------------------------gac
attaacct---ccctggggctgtggactgggtt---------------------------
-------------------------------
>Pithecopus_palliatus
tgttttg---------ccacctattcttcaatgtcagagcggacatcttgtgtgcagcaa
ctgtcgtcccaaactcacatgttgccccacctgcagagggcccttgggatccattcgcaa
c----ctggcaatggaaaaagttgccaactctgtcctgtttccctgcaaatacgcctctt
caggttgcgaggtaacattgccgcacacagagaaagctgaccacgaagagctgtgtgaat
ttcgaccatactcgtgtccctgccctggtgcatcctgtaaatggcaagggtccttggatg
cagtgatgc-----------cacaccttatgcatcagcataaatctataacaacattaca
aggagaggatattgtgttccttgctaca-----------------------------gac
attaacct---ccctggggctgtggactgggtt---------------------------
-------------------------------
>Pithecopus_rohdei
tgttttg---------ccacctattcttcaatgtcagagcggacatcttgtgtgcagcaa
ctgtcgtcccaaactcacatgttgccccacctgcagagggcccttgggatccattcgcaa
c----ctggcaatggaaaaagttgccaactctgtcctgtttccctgcaaatacgcctctt
caggttgcgaggtaacattgccacacacagagaaggctgaccacgaagagctgtgtgaat
ttcgaccatactcgtgtccctgccctggtgcatcctgtaaatggcaagggtccttggatg
cagtgatgc-----------cacaccttatgcatcagcataaatctataacaacattaca
aggagaggatattgtgtttcttgctaca-----------------------------gac
attaacct---ccctggggctgtggactgggtt---------------------------
-------------------------------
>Hylomantis_granulosa
tgttttg---------ccacctattcttcagtgtcagagcggacatcttgtgtgcagcaa
ctgtcgtcccaaactcacatgttgccccacctgcagagggcccttgggatccatccgcaa
c----ctggcaatggaaaaagttgccaactctgtcctatttccctgcaaatatgcctctt
caggttgcgaggtaacattgccgcacacagagaaagctgaacacgaagagctgtgtgaat
ttcgaccatactcgtgtccctgccctggtgcatcctgtaaatggcaagggtccttggatg
cagtgatgc-----------cacaccttatgcatcagcataaatctataacaacattaca
aggagaggatattgtatttcttgctaca-----------------------------gac
attaacct---ccctggggctgtggactgggtt---------------------------
-------------------------------
>Pithecopus_azureus
tgttttg---------ccacctattcttcaatgtcagagyggacaccttgtgtgcagcaa
ctgtcgtcccaaactcacatgttgccccacctgcagagggcccttgggatccattcgcaa
c----ctggcaatggaaaaagttgccaactctgtcctgtttccctgcaaatacgcctcat
caggttgcgaggtgacattgccgcacacagagaaagctgaccacgaagagctgtgtgaat
ttcgaccatactcgtgtccctgcccyggtgcatcctgtaaatggcaagggtccttggatg
cagtgatgc-----------cacaccttatgcatcagcataaatctataacaacattaca
aggagaggatattgtgtttcttgctaca-----------------------------gac
attaacct---ccctggggctgtggactgggtt---------------------------
-------------------------------
>Pithecopus_hypochondrialis
---------------------------------------------------------caa
ctgtcgtcccaaactcacatgttgccctacctgcagagggcccttgggatccattcgcaa
c----ctggcaatggaaaaagttgccaactcggtcctgtttccctgcaaatacgcctctt
caggttgcgaggtgacattgccgcacacagagaaggctgaccacgaagagctgtgtgaat
ttcgaccatactcgtgtccctgccccggtgcatcctgtaaatggcaagggtccttggatg
cagtgatgc-----------cacaccttatgcatcagcataaatctataacaacattaca
aggagaggatattgtgtttcttgctaca-----------------------------gac
attaacct---ccctggggctgtggactgggtt---------------------------
-------------------------------
>Agalychnis_lemur
tgttttg---------ccacctattcttcaatgtcagagcggacatcttgtgtgcagcaa
ctgtcgtcccaaactcacatgttgccccacttgcagagggcccttgggatccatccgcaa
c----ctggcaatggaaaaagttgccaactctgttcttttcccctgcaaatatgcctctt
caggttgcgaggtaacattgccgcacacagagaaagctgaccacgaagagctgtgtgaat
ttcgaccatactcgtgtccctgtcctggtgcatcctgtaaatggcaagggtccttggatg
cagtgatgc-----------cacaccttatgcatcagcataaatctataacaacattaca
aggagaggatattgtatttcttgctaca-----------------------------gac
attaacct---ccctggggctgtggactgggtt---------------------------
-------------------------------
>Phasmahyla_cochranae
tgttttg---------ccacctattcttcaatgtcagagcggacatcttgtgtgcagcaa
ctgtcgacccaaactcacatgttgccccacctgcagggggcccttgggatccattcgcaa
c----ctggcaatggaaaaagttgccaactctgtccttttcccctgcaaatatgcctctt
caggttgcgaggtaacattgccgcacacagagaaagctgaccacgaagagctgtgtgagt
ttcgaccatactcgtgtccctgccctggtgcatcctgtaaatggcaagggtccttggatg
cagtgatgc-----------cacaccttatgcatcagcataaatctataacaacattaca
aggagaggatattgtatttcttgctaca-----------------------------gac
attaacct---tcctggggctgtggactgggtt---------------------------
-------------------------------
>Phasmahyla_exilis
tgtcttg---------ccacctattcttcaatgtcagagcggacatcttgtgtgcagcaa
ctgtcgacccaaactcacatgttgccccacctgcagggggcccttgggatccattcgcaa
c----ctggcaatggaaaaagttgccaactctgtccttttcccctgcaaatatgcctctt
caggttgcgaggtaacattgccgcacacagagaaagctgaccacgaagagctgtgtgagt
ttcgaccatactcgtgtccctgccctggtgcatcctgtaaatggcaagggtccttggatg
cagtgatgc-----------cacaccttatgcatcagcataaatctataacaacattaca
aggagaggatattgtatttcttgctaca-----------------------------gac
attaacct---ccctggggctgtggactgggtt---------------------------
-------------------------------
>Phasmahyla_jandaia
tgttttg---------ccacctattcttcaatgtcagagcggacatcttgtgtgcagcaa
ctgtcgacccaaactcacatgttgccccacctgcagggggcccttgggatccattcgcaa
c----ctggcaatggaaaaagttgccaactctgtccttttcccctgcaaatatgcctctt
caggttgcgaggtaacattgccgcacacagaaaaagctgaccacgaagagctgtgtgagt
ttcgaccatactcgtgtccctgccctggtgcatcctgtaaatggcaagggtccttggatg
cagtgatgc-----------cacaccttatgcatcagcataaatctataacaacattaca
aggagaggatattgtatttcttgctaca-----------------------------gac
attaacct---ccctggggctgtggactgggtg---------------------------
-------------------------------
>Phasmahyla_cruzi
tgttttg---------ccacctattctgcaatgtcagagcggacatcttgtgtgcagcaa
ctgtcgacccaaactcacatgttgccccacctgcagggggcccttgggatccattcgcaa
c----ctggcaatggaaaaagttgccaactctgtccttttcccctgcaaatatgcctctt
caggttgcgaggtaacattgccgcacacagaaaaagctgaccacgaagagctgtgtgagt
ttcgaccatactcgtgtccctgccctggtgcatcctgtaaatggcaagggtccttggatg
cagtgatgc-----------cacaccttatgcatcagcataaatctataacaacattaca
aggagaggatattgtatttcttgctaca-----------------------------gac
attaacct---ccctggggctgtggactgggtt---------------------------
-------------------------------
>Phyllomedusa_bicolor
tgttttg---------ccacctattcttcaatgtcagagcggacaccttgtgtgcagcaa
ctgtcgtcccaaactcacatgttgccccacctgcagagggccattgggatccatccgcaa
c----ctggcaatggaaaaagttgccaactctgtcctgtttccctgcaaatatgcctctt
caggttgcgaggtaacattgccgcacacagagaaagccgaccacgaagagctgtgtgaat
ttcgaccatactcatgcccctgccccggtgcatcctgtaaatggcaagggtccttggatg
cagtgatgc-----------cacaccttatgcatcagcataaatctataacaacattaca
aggagaagatattgtgtttcttgctaca-----------------------------gac
attaacct---ccctggggctgtggactgggtt---------------------------
-------------------------------
>Phyllomedusa_vaillantii
tgttttg---------ccacctattcttcaatgtcagagcggacaccttgtgtgcagcaa
ctgtcgtcccaaactcacatgttgccccacatgcagagggccattgggatccattcgcaa
c----ctggcaatggaaaaagttgccaactctgtcctgtttccctgcaaatatgcctctt
caggttgcgaggtaacattgccgcacacagagaaagccgaccacgaagagctgtgtgaat
ttcgaccatactcgtgcccctgccccggygcatcctgtaaatggcaagggtccttggatg
cagtgatgc-----------cacaccttatgcatcagcataaatctataacaacattaca
aggagaggatattgtgtttcttgctaca-----------------------------gac
attaacct---ccctggggctgtggactgggtt---------------------------
-------------------------------
>Pithecopus_gonzagai
-----------------cacctattcttcaatgtcagagcggacaccttgtgtgcagcaa
ctgtcgacccaaactcacatgttgccccacctgcagaggccccttgggatccattcgcaa
c----ctggcaatggaaaaagttgccaactctgtcctgtttccctgcaaatacgcctctt
ccggttgcgaggtaacattgccgcacacagagaaagctgatcacgaagagctgtgtgaat
ttcgaccatactcgtgtccctgcccyggtgcatcctgtaaatggcaagggtccttggatg
cagtgatgc-----------cacaccttatgcatcagcataaatctataacaacattaca
aggagaggatattgtgtttcttgctaca-----------------------------gac
attaacct---ccctggggctgtggactgggtt---------------------------
-------atga--------------------
>Aplastodiscus_leucopygius
tgtttta---------ccacctattcttcagtgtcagagcggacatcttgtgtgcagcaa
ctgtcgccccaaactcacatgttgccccacctgcagaggacccttgggatccatccgcaa
y----ctggcaatggaaaaagttgccaactctgttctattyccctgcaaatatgcctctt
ctggttgcgaggtaactttgccacacacagagaaagctgaccacgaagagctttgtgaat
ttcgaccgtactcgtgtccctgccctggagcatcctgtaaatggcaagggtccttggatg
ctgtgatgc-----------cgcacctcatgcatcagcataaatccataacaacattaca
aggagaggatattgtgtttcttgccaca-----------------------------gac
attaacct---tcctggggctgtggattgggtt---------------------------
-------------------------------
>Bokermannohyla_hylax
tgtttta---------ccacctattcttcagtgtcagagcggacwtyttgtgtgcagcaa
ttgccgccccaaactcacatgttgcccaacctgcagaggacccttgggatccatccgcaa
t----ctggcaatggaaaaagttgccaactctgttctattcccctgcaaatatgcctctt
ctggttgcgaggtaactttgccacacacagagaaagctgaccacgaagagctttgtgaat
ttcgaccgtactcgtgtccctgccctggagcatcttgtaaatggcaagggtccttggatg
ctgtgatgc-----------cgcacctcatgcatcagcataaatccataacaacattaca
aggagaggatattgtgtttcttgccaca-----------------------------gac
attaacct---tcctggggctgtggactgggtt---------------------------
-------------------------------
>Hyloscirtus_armatus
tgtttta---------ccacctattcttcagtgtcagagcggacatcttgtgtgcagcaa
ctgccgccccaagctcacatgttgcccaacctgcagaggacccttgggatccatccgcaa
t----ctggcaatggaaaaagttgccaactctgttctattcccctgcaaatatgcctctt
ctggttgcgaggtaactttgccacacacaganaaagctgaccangaagagctttgtgaat
ttcgaccgtactcgtgtccctgccctggagcatcctgtaaatggcaagggtccttggatg
ctgtgatgc-----------cgcacctcatgcatcagcataaatccataacaacattaca
aggagaggatattgtgtttcttgccaca-----------------------------gac
attaacct---tcctggggctgtggactgggtt---------------------------
-------------------------------
>Nesorohyla_kanaima
tgttttg---------ccacctattcttcagtgtcagagcggacatcttgtgtgcagcaa
ctgtcgacccaagctcacatgttgcccaacctgcagagggcccttgggatccatccgcaa
t----ctggcaatggaaaaagttgccaactctgtcctatttccctgcaaatatgcctcct
ctggttgcgaggtaactttgccacacacagagaaagctgaccatgaagagctgtgtgaat
ttcgaccgtactcgtgtccctgtcctggagcatcctgtaaatggcaagggtccttggatg
cagtgatgc-----------cgcacctcatgcatcagcataaatccataacaacattaca
aggagaggatattgtgtttcttgccaca-----------------------------gac
attaacct---tcctggggctgtggactgggtt---------------------------
-------------------------------
>Corythomantis_greeningi
tgttttg---------ccacctattcttcaatgtcaaagcggacaccttgtgtgcagcaa
ctgtcgccccaaactcacatgttgcccaacctgcagggggcccttgggttccatccgcaa
c----ctggcaatggaaaaagttgccaactctgtcctgtttccatgcaaatatgcctctt
ctggttgcgaggtaactttgccacacacagagaaagctgaccacgaagagctgtgtgaat
ttcgaccatactcatgtccctgccctggagcatcctgtaaatggcaagggtccttggatg
cagtgatgc-----------cacaccttatgcatcagcataaatcaataacaacgttaca
aggagaggatattgtgtttcttgccaca-----------------------------gac
attaatct---tcctggggctgtggactgggtt---------------------------
-------------------------------
>Itapotihyla_langsdorffii
tgttttg---------ccacctattcttcaatgtcagagcggacaccttgtgtgcagcaa
ctgtcgccccaaactcacatgttgcccaacctgcagggggcccttgggatccatccgcaa
c----ctggcaatggaaaaagttgccaactctgtcctgtttccctgcaaatatgcctctt
ctggttgcgaggtaactttgccacacacagagaaagctgaccatgaagagctgtgtgaat
ttcgaccatactcgtgtccctgccctggagcatcctgtaaatggcaagggtccttggatg
cagtgatgc-----------cacaccttatgcatcagcataaatcaataacaacgttaca
aggagaggatattgtgtttcttgccaca-----------------------------gac
attaatct---tcctggggctgtggactgggtt---------------------------
-------------------------------
>Nyctimantis_siemersi
tgttttg---------ccacctattcttcaatgtcagagcggacaccttgtgtgcagcaa
ctgtcgccccaaactcacatgttgcccaacctgcagggggcccttgggatccatccgcaa
c----ctggcaatggaaaaagttgccaactctgtcctgtttccctgcaaatatgcctctt
ctggttgcgaggtaactttgccacacacagagaaagcggaccacgaagagctgtgtgaat
ttcgaccatactcgtgtccctgccctggagcatcctgtaaatggcaagggtccttggatg
cagtgatgc-----------cacaccttatgcatcagcataaatcaataacaacgttaca
aggagaggatattgtgtttcttgccaca-----------------------------gac
attaatct---tcctggggctgtggactgggtt---------------------------
-------------------------------
>Nyctimantis_brunoi
tgttttg---------ccacctattcttcaatgtcagagcggacaccttgtgtgcagcaa
ctgtcgcccgaaactcacatgttgcccaacctgcagggggcccttgggatccatccgcaa
c----ctggcaatggaaaaagttgccaactctgtcctgtttccctgcaaatatgcctctt
ctggttgcgaggtaactttgccacacacagagaaagctgaccacgaagagctgtgtgaat
ttcgaccatactcgtgtccctgccctggagcatcctgtaaatggcaagggtccttggatg
cagtgatgc-----------cacaccttatgcatcagcataaatcaataacaacgttaca
aggagaggatattgtgtttcttgccaca-----------------------------gac
attaatct---tcctggggctgtggactgggta---------------------------
-------------------------------
>Osteocephalus_leprieurii
tgttttg---------ccacctattcttcaatgtcagagcggacaccttgtgtgcagcaa
ctgtcgccccaaactcacatgttgcccaacctgcagagggcccttgggatccatccgcaa
c----ctggcaatggaaaaagttgccaactctgtcctgtttccctgcaaatatgcctctt
ctggttgcnaggtaactttgccacacacagagaaagctgaccatgaagagctgtgtgaat
ttcgaccatactcgtgtccctgccctggagcatcctgtaaatggcaagggtccttggatg
cagtgatgc-----------cgcaccttatgcatcagcataaatcaataacaacgttaca
aggagaggatattgtgtttcttgccaca-----------------------------gac
attaatct---tcctggggcagtggactgggtt---------------------------
-------------------------------
>Trachycephalus_mesophaeus
tgttttg---------ccacctattcttcaatgtcagagcggacaccttgtgtgcagcaa
ctgtcgccccaaactcacatgttgyccaacctgcagagggcccttgggatccatccgcaa
c----ctgscaatggaaaaagttgccaactctgtcctgtttccctgcaaatatgcmtcct
ctggttgcgaggtaactttgccacacacagagaaagctgaccacgaagagctgtgtgaat
ttcgaccatactcgtgtccctgccctggagcatcctgtaaatggcaagggtccttggatg
cagtaatgc-----------cacaccttatgcatcagcataaatcaataacaacgttaca
aggagaggatattgtgtttcttgccaca-----------------------------gac
attaatct---tcctggggctgtggactgggtt---------------------------
-------------------------------
>Dendropsophus_nanus
tgttttg---------ccacctattcttcaatgtcagagcggacatcttgtgtgcagcaa
ctgtcgccccaaactcacatgttgcccaacctgcagagggcccttgggatccatccgcaa
c----ctggcaatggaaaaagttgccaattctgtcctatttccatgcaaatatgcctcct
ctggttgcgaggtaactttgccacacacagagaaagctgaccacgaagagctgtgtgaat
ttcgaccgtactcgtgtccytgccctggagcatcctgtaaatggcaagggtcattggatg
cagtgatgc-----------cacaccttatgcatcagcataaatccataacaacgttaca
aggagaggatattgtgtttcttgccaca-----------------------------gac
attaacct---tcctggagctgtggactgggtt---------------------------
-------------------------------
>Duellmanohyla_rufioculis
tgttttg---------ccacctattcttcaatgtcagagcggacatcttgtctgcagcaa
ctgtcgccccaaactcacatgttgcccaacctgcagagggcccttgggatccatccgcaa
c----ctggcaatggaaaaagtcgccaactctgtcctatttccctgcaaatatgcttctt
ctggttgtgaggtaactttgccacacacagagaaagctgaccacgaagagctgtgtgaat
ttcgaccatactcatgtccctgccctggagcatcctgtaaatggcaagggtccttggatg
cagtgatgc-----------cacaccttatgcatcagcataaatccataacaacgttaca
aggagaggatattgtttttcttgccaca-----------------------------gac
attaacct---tcctggggctgtggactgggtt---------------------------
-------------------------------
>Ptychohyla_euthysanota
tgttttg---------ccacctattcttcaatgtcagagcggacatcttgtctgcagcaa
ctgtcgccccaaactcacatgttgcccaacctgcagagggcccttgggatccatccgcaa
c----ctggcaatggaaaaagtcgccaactctgtcctattcccctgcaaatatgcttctt
ctggttgcgaggtaactttgccacacacagagaaagctgaccacgaagagctgtgtgaat
ttcgaccgtactcgtgtccctgccctggagcatcctgtaaatggcaagggtccttggatg
cagtgatgc-----------cacaccttatgcatcagcataaatccataacaacgttaca
aggagaggatattgtctttcttgccaca-----------------------------gac
attaacct---tcctggggctgtggactgggtt---------------------------
-------------------------------
>Rheohyla_miotympanum
tgttttg---------ccacctattcttcagtgtcagagcggacatcttgtctgcagcaa
ctgtcgccccaaactcacatgttgcccaacctgcagagggcccttgggatccatccgcaa
c----ctggcaatggaaaaagtcgccaactctgtcctattcccatgcaaatatgcttcat
ctggttgcgaggtaactttgccacacacagagaaagctgaccacgaagagctgtgtgaat
ttcgaccgtactcgtgtccctgccctggagcatcctgtaaatggcaagggtccttggatg
cagtgatgc-----------cacaccttatgcatcagcataaatccataacaacgttaca
aggagaggatattgtttttcttgccaca-----------------------------gac
attaacct---tcctggggctgtggactgggtt---------------------------
-------------------------------
>Litoria_freycineti
tgttttg---------ccacctattcttcaatgtcagagcggacatcttgtgtgcagcaa
ctgtcgtcccaaactcacatgttgcccaacctgcagagggcccttgggatccattcgcaa
c----ctggcaatggaaaaagttgccaactctgtcctattcccctgcaaatatgcatcgt
caggttgtgaggtaactttgccacatacagagaaagctgaccacgaagagctgtgtgaat
ttcgaccgtactcgtgtccctgccctggagcatcctgtaaatggcaagggtccttggatg
cagtgatgc-----------cacaccttatgcatcagcataaatctataacaacattaca
aggagaggatatagtgtttcttgctaca-----------------------------gac
attaacct---ccctggggcggtggactgggtt---------------------------
-------------------------------
>Litoria_meiriana
tgttttg---------ccacctattcttcaatgtcagagtggacatcttgtgtgcagcaa
ctgtcgcccaaaactcacatgttgcccaacctgcagagggcccttgggatccattcgcaa
c----ctggcaatggaaaaagttgccaactctgtcctattcccctgcaaatatgcctcgt
caggttgcgaggtaactttgccacatacagagaaagctgaccatgaagagctgtgtgaat
ttcgaccgtactcgtgtccctgccctggagcatcctgtaaatggcaagggtccttggatg
cagtgatgc-----------cacaccttatgcatcaacataaatctataacaacattaca
aggagaggatatagtgtttcttgctaca-----------------------------gac
attaacct---ccctggggctgtggactgggtt---------------------------
-------------------------------
>Ranoidea_aurea
tgttttg---------ccacctattcttcaatgtcagagcggacatcttgtgtgcagcaa
ctgtcgccccaagctcacatgttgcccaacctgcagagggcccttgggatccattcgcaa
c----ctggcaatggaaaaagttgccaattctgtcctattcccctgcaaatatgcctctt
caggttgcgaggtaactttgccacacacagaaaaagctgaccacgaagagctgtgtgaat
ttcgaccgtactcgtgtccctgccctggagcatcctgtaaatggcaagggtccttggatg
cagtgatgc-----------cacaccttatgcatcagcataaatctataacaacattaca
aggagaggatattgtgtttcttgctaca-----------------------------gac
attaacct---ccctggggctgtggactgggtt---------------------------
-------------------------------
>Ranoidea_lesueurii
tgttttg---------ccacctattcttcagtgtcagagcggacatcttgtgtgcagcaa
ctgtcgccccaagctcacatgttgcccaacctgcagagggcccttgggatccattcgcaa
c----ctggcaatggaaaaagttgccaattctgtcctattcccctgcaaatatgcctctt
caggttgcgaggtaactttgccacacacagaaaaagctgaccacgaagagctgtgtgaat
ttcgaccgtactcgtgtccctgccctggagcatcctgtaaatggcaagggtccttggatg
cagtgatgc-----------cacaccttatgcatcagcataaatctataacaacattaca
gggagaggatattgtgtttcttgctaca-----------------------------gac
attaacct---ccctggggctgtggactgggtt---------------------------
-------------------------------
>Ranoidea_nannotis
tgttttg---------ccacctattcttcaatgtcagagcggacatcttgtgtgcagcaa
ctgtcgccccaagctcacatgttgcccaacctgcagagggcccttgggatccattcgcaa
c----ctggcaatggaaaaagttgccaattctgtcctattcccctgcaaatatgcatctt
caggttgcgaggtaactttgccacacacagaaaaagctgaccacgaagagctgtgtgrat
ttcgaccgtactcgtgtccctgccctggagcatcctgtaaatggcaagggtccttggatg
cagtgatgc-----------cacatcttatgcatcagcataaatctataacaacattaca
aggagaggatattgtgtttcttgctaca-----------------------------gac
attaacct---ccctggggctgtggactgggtt---------------------------
-------------------------------
>Ranoidea_dayi
tgttttg---------ccacctattcttcaatgtcagagcggacatcttgtgtgcagcaa
ctgtcgccccaagctcacatgttgcccaacctgcagagggcccttgggatccattcgcaa
c----ctggcaatggaaaaagttgccaattctgtcctattcccctgcaaatatgcatctt
caggttgcgaggtaactttgccccacacagaaaaagctgaccatgaagagctgtgtgaat
ttcgaccgtactcgtgtccctgccctggagcatcctgtaaatggcaagggtccttggatg
cagtgatgc-----------cacaccttatgcatcagcataaatctataacaacattaca
aggagaggatattgtgtttcttgctaca-----------------------------gac
attaacct---ccctggggctgtggactgggtt---------------------------
-------------------------------
>Ranoidea_genimaculata
tgttttg---------ccacctattcttcaatgtcagagcggacatcttgtgtgcagcaa
ctgtcgccccaagctcacatgttgcccaacctgcagagggcccttgggatccattcgcaa
c----ctggcaatggaaaaagttgccaattctgtcctattcccctgcaaatatgcttctt
caggttgcgaggtaactttgccacacacagaaaaagctgaccacgaagagctgtgtgaat
ttcgaccgtactcgtgtccctgccctggagcctcctgtaaatggcaagggtccttggatg
cagtgatgc-----------cacaccttatgcatcaacataaatctataacaacattaca
rggagaggatattgtgtttcttgctaca-----------------------------gac
attaacct---ccctggggctgtggactgggtt---------------------------
-------------------------------
>Ranoidea_caerulea
tgttttg---------ccacctattcttcaatgtcagagcggacatcttgtgtgcagcaa
ttgtcgccccaagctcacatgttgcccaacctgcagagggcccttgggatccattcgcaa
c----ctggcaatggaaaaagttgccaactctgtcctattcccctgcaaatatgcctctt
caggttgcgaggtaactttgccacacacagaaaaagctgaccacgaagagctgtgtgaat
ttcgaccgtactcgtgtccctgccctggagcatcctgtaaatggcaagggtccttggatg
cagtaatgc-----------cacaccttatgcatcagcataaatgtataacaacattaca
aggagaggatattgtgtttcttgctaca-----------------------------gat
atcaacct---ccctggggctgtggactgggtt---------------------------
-------------------------------
>Ceratophrys_aurita
tgtcttg---------ccacctattctccaatgtcagagcggacaccttgtgtgcagcaa
ctgtcgcccaaaactcacatgttgcccaacctgcagagggccattgggatccatccgcaa
c----ctggcaatggaaaaagttgccaactctgtcctattcccctgcaaatatgcctctt
caggttgcgaggtaactttgccgcacacagagaaagccgatcacgaagagctgtgtgaat
ttcgaccgtactcrtgtccctgccctggagcatcttgtaaatggcaagggtccttggatg
cagtgatgc-----------cacacctcatgcatcagcataaatccataacaacattaca
aggagaggatattgtgtttcttgccaca-----------------------------gac
attaacct---tcctggggctgtggactgggtt---------------------------
-------------------------------
>Ceratophrys_cranwelli
tgtcttg---------ccacctattctccaatgtcagagcggacaccttgtgtgcagcaa
ctgtcgcccaaaactcacatgttgcccaacctgcagagggccattgggatccatccgcaa
c----ctggcaatggaaaaagttgccaactctgtcctattcccctgcaaatatgcctctt
caggttgcgaggtaactttgccgcacacagagaaagccgatcacgaagagctgtgtgaat
ttcgaccgtactcgtgtccctgccctggagcatcttgtaaatggcaagggtccttggatg
ccgtgatgc-----------cacacctcatgcatcagcataaatccataacaacattaca
aggagaggatattgtgtttcttgccaca-----------------------------gac
attaacct---tcctggggctgtggactgggtt---------------------------
-------------------------------
>Ceratophrys_ornata
tgtcttg---------ccacctattctccaatgtcagagcggacaccttgtgtgcagcaa
ctgtcgcccaaaactcacatgttgcccaacctgcagagggccattgggatccatccgcaa
c----ctggcaatggaaaaagttgccaactctgtcctattcccctgcaaatatgcctctt
caggttgcgaggtaactttgccgcacacagagaaagccgatcaygaagagctgtgtgaat
ttcgaccgtactcrtgtccctgccctggagcatcttgtaaatggcaagggtccttggatg
cagtgatgc-----------cacacctcatgcatcagcataaatccataacaacattaca
aggagaggatattgtgtttcttgccaca-----------------------------gac
attaacct---tcctggcgctgtggactgggtt---------------------------
-------------------------------
>Chacophrys_pierottii
tgttttg---------ccacctattctccaatgtcagagcggacaccttgtgtgcagcaa
ctgtcgcccaaaactcacatgttgcccaacctgcagagggcccttgggatccatccgcaa
c----ctggcaatggaaaaagttgccaactctgtcctattcccctgcaaatatgcctctt
caggttgcgaggtaactttgccgcacacagagaaagccgatcacgaagagctgtgtgaat
ttcgaccgtactcgtgtccctgccccggagcatcttgtaaatggcaagggtccttggatg
cagtgatgc-----------cacacctcatgcatcagcataaatccataacaacattaca
aggagaggatattgtgtttcttgccaca-----------------------------gac
attaacct---tcctggggctgtggactgggtt---------------------------
-------------------------------
>Lepidobatrachus_asper
tgttttg---------ccacctattctccaatgtcagagcggacaccttgtgtgcagcaa
ctgtcgcccaaaactcacatgttgcccaacctgcagagggcccttgggatccatccgcaa
c----ctggcaatggaaaaagttgccaactctgtcctatttccctgcaaatatgcctctt
caggttgcgaggtaactttgccgcacacagagaaagccgatcacgaagagctgtgcgaat
ttcgaccgtactcgtgtccctgccctggagcatcttgtaaatggcaagggtccttggatg
cagtgatgc-----------cacacctcatgcatcagcataaatccataacaacattaca
aggagaggatattgtgtttcttgccaca-----------------------------gac
attaacct---tcctggggctgtggactgggtt---------------------------
-------------------------------
>Lepidobatrachus_llanensis
tgttttg---------ccacctattctccaatgtcagagcggacaccttgtgtgcagcaa
ctgtcgcccaaaactcacatgttgcccaacctgcagagggcccctgggatccatccgcaa
c----ctggcaatggaaaaagttgccaactctgtcctattcccctgcaaatatgcctctt
caggttgtgaggtaactttgccgcacacagagaaagccgatcacgaagagctgtgcgaat
ttcgaccgtactcgtgtccctgccctggagcatcttgtaaatggcaagggtccttggatg
cagtgatgc-----------cacacctcatgcatcagcataaatccataacaacattaca
aggagaggatattgtgtttcttgccaca-----------------------------gac
attaacct---tcctggggctgtggactgggtt---------------------------
-------------------------------
>Scinax_catharinae
tgttttg---------ccacctattcttcaatgtcagagcggacatcttgtgtgcagcaa
ctgtcgccccaaactcacatgctgcccaacctgcagagggccgttgggatccatccgcaa
c----ctggcaatggaaaaagttgccaactctgtcctattcccctgcaaatatgcctctt
ctggttgcgaggtaactttgccgcacacagaaaaagctgaccatgaagagttgtgtgaat
ttcgaccgtactcctgtccctgtcctggagcatcctgtaaatggcaagggtctttggatg
cagtcatgc-----------cacaccttatgcatcagcataaatccataacaacattaca
aggagaggatattgtgtttcttgccaca-----------------------------gac
attaacct---tcctggagctgtggactgggta---------------------------
-------------------------------
>Gastrotheca_fissipes
tgttctg---------ccacctattctccagtgtcagagcggacacctcgtgtgcagcaa
ctgtcgccccaaactcacatgttgcccgacctgccgggggccgctgggatccatccgcaa
c----ctggcaatggagaaagtggccaactctgtcctgttcccctgcaagtacgcctctt
cgggttgcgaagtaactttgccgcacacggagaaagcggaccacgaagagctgtgcgaat
ttcggccctactcctgcccctgtcccggagcctcctgcaaatggcaagggtccctggatg
cggtgatgc-----------cccacctcatgcatcagcataaatccatcacaacgttaca
aggagaggatattgtgttcctcgccacg-----------------------------gac
atcaacct---tcccggagccgtggactgggtt---------------------------
-------------------------------
>Phyllomedusa_burmeisteri
tgccctgtctaattcccctgtgggtcctcaatttcccttcagcgggattgacgataggga
aaactggcccattgtcttctacaacaggacctgtcagtgccagggcaacttcatgggcta
caattgtggcgattgcaaatttggcttcattggccccaattgtacggtgagaaggactat
--gattaggaaggaaatcttcaggttgactgcagcagagaaggacaagttcattgcctat
ctcaacctggccaaacgcaccatcagcactgactatgtcatagccaccggaacctacagc
cagatgaacaatggctccaacccactttttgcagacatcagcgtctatgacctgtttgtg
tggntacactattacgcctccagagatgccttcattggaggtgaccttgtgtgggagaat
attgattttgctcatgaagctccagcctttgtgccctggcacagatacttcttgcttcta
tgggagcatgaaattcagaagcttacaagtg
