# Supplementary material for: Marine introgressions and Andean uplift have driven diversification in neotropical Monkey tree frogs (Anura, Phyllomedusinae)
Source: PeerJ. 2024 Apr 16;12:e17232. doi: 10.7717/peerj.17232 (PMC11027904; doi:10.7717/peerj.17232)
Supplement: Supplemental Information 2 — Aligned sequences for all 13 genes utilized (12S, 16S, CXCR4, cytb, NCX1, ND1, ND2, POMC, RAG1, RHOD, SIA, SLC8A3, TYR). [file peerj-12-17232-s002.zip › M_Tyr_aln.fasta]

>Adenomera_diptyx
---------------------------cgtcctgtccaactctcctttgggtcctcaatt
tcccttcagtgggattgacgatcgggaaaactggcccactgtcttctacaacaggacctg
ccaatgccaaggcaacttcatgggctacaattgtggcgattgcaaatttggtttcaccgg
ccccaactgtacggtgagaagaaccatgatcaggaaagaaatcttcaggatgacttcggc
agagaaggacaagttcattgcctacctcaatctggccaagcgtagcatcagcacagacta
tgtcatagccaccgggacctatgagcaaatgaataatggctccaacccacttttcgcaga
catcaacgtgtatgaccttttcgtgtggctccactattactcctccagggatgctttctt
agaaggtgaccttgtttggagcaacattgattttgcccacgaagcaccaggctttctacc
ttggcacaggttcttcttgcttcattgggagcatgaaattcagaagcttacgggtgacga
gaactttaccatccctttc-----------------------------------------
-----------
>Ceratophrys_aurita
---------------------------tgtcctgtctgactcacctttgggtcttcaatt
tccctttagtgggattgacgatagggaaaactggcctactgtcttctacaacaggacctg
ccaatgccagggcaactttatgggctacaactgcggcgattgcaaatttggtttcattgg
ccccaactgtacggtgagaagaacgatgatcaggaaagaaatcttaaggatgactgcagc
ggagaaagacaagttcatcgcctacctcaatctggccaaacgcaccatcagcccagacta
tgtcatagccactgggacctatgaccaaatgaacaatggctccaatccactttttgcaga
catcaacgtgtatgacctgtttgtgtggctgcattactatgcttccagggacgctttcct
agagggtgaccttgtgtggagagatrttgattttgcccacgaagcrccagcctttttgcc
ttggcacaggttcttcttgcttcattgggagcatgaaattcagaagcttacaggtgatga
gaacttcactattcccttc-----------------------------------------
-----------
>Ceratophrys_cranwelli
---------------------------tgtcttgtctgactcacctttgggtcttcaatt
tccctttagtgggattgacgatagagaaaactggcctactgtcttctacaacaggacctg
ccaatgccagggcaacttcatgggctacaactgtggcgattgcaaatttggtttcattgg
ccccaactgtacggtgagaagaacgatgatcaggaaagaaatcttcaggatgactgcagc
tgagaaagacaagttcatcgcctacctcaatctggccaaacgcaccatcagcccagacta
tgtcatagccaccgggacctatgaccaaatgaacaatggctccaatccactttttgcaga
catcaacgtgtatgacctgtttgtgtggctgcactattatgcttccagggacgctttcct
agagggtgaccttgtgtggagagatattgattttgcccatgaagcaccagcctttttgcc
ttggcacaggttcttcttgcttcattgggagcatgaaattcagaagcttacaggtgatga
gaacttcactattcccttc-----------------------------------------
-----------
>Ceratophrys_ornata
---------------------------tgtcctgtctgactcacctttgggtcttcaatt
tccctttagtgggattgacgatagggaaaactggcctactgtcttctacaacaggacctg
ccaatgccagggcaacttcatgggctacaactgtggcgattgcaaatttggtttcattgg
ccccaactgtacggtgagaagaacgatgatcaggaaagaaatcttcaggatgactgcagc
tgagaaagacaagttcatcgcctacctcaatctggccaaacgcaccatcagcccagacta
tgtcatagccaccgggacctatgaccaaatgaacaatggctccaatccactttttgcaga
catcaacgtgtatgacctgtttgtgtggctgcactattatgcttccagggacgctttcct
agagggtraccttgtgtggagagatattgattttgcccacgaagcaccagcctttttgcc
ttggcacaggttcttcttgcttcattgggagcatgaaattcagaagcttacaggtgatga
gaacttcactattccctkc-----------------------------------------
-----------
>Lepidobatrachus_asper
---------------------------tgtactgtctgactcacctttgggtcttcaatt
tccctttagtgggattgacgatagggaaaactggcctactgtcttctacaacaggacctg
ccaatgccagggcaactttatgggctacaactgtggcgattgcaaatttggtttcattgg
ccccaactgtacggtgagaagaacgatgatcaggaaagaaatcttcaggatgactgcagc
cgagaaagacaagttcatcgcctacctcaatctggccaaacgcaccatcagcccagacta
tgtcatagccaccgggacctatgaccaaatgaacaatggctccaatccactttttgcaga
catcaacgtgtatgacctgtttgtgtggctgcactattatgcttccagggacgctttcct
agagggtgaccttgtgtggacagatattgactttgcccatgaagcaccagcctttttgcc
ttggcacaggttcttcttgcttcattgggaacatgaaattcagaagcttacaggtgatga
gaacttcactattccctkc-----------------------------------------
-----------
>Chacophrys_pierottii
---------------------------tgtcctgtctgactcacctttgggtcttcaatt
tccctttagtgggattgacgatagggaaaactggcctactgtcttctacaacaggacctg
ccaatgccaaggcaacttcatgggctacaactgtggcgattgcaaatttggtttcattgg
ccccaactgtacggtgagaagaacgatgatcaggaaagaaatcttcaggatgactgcagc
cgagaaagacaagttcatcgcctacctcaatctggccaaacgcaccatcagcccagacta
tgtcatagccaccgggacctatgaccagatgaacaatggctccaatccactttttgcaga
catcaacgtgtatgacctgtttgtgtggctgcactattatgcttccagggatgctttcct
agagggtgaccttgtgtggacagatgttgattttgcccatgaagcgccagcctttttgcc
ttggcacaggttcttcttgcttcattgggagcatgaaattcagaagcttacaggtgatga
gaacttcactattcccttc-----------------------------------------
-----------
>Lepidobatrachus_llanensis
---------------------------tgtactgtctgactcacctttgggtcttcaatt
tccctttagtgggattgacgatagggaaaactggcctactgtcttctacaacaggacctg
ccaatgccagggaaacttcatgggctacaactgtggtgattgcaaatttggtttcattgg
ccccaactgtacggtgagaagaacgatgatcaggaaagaaatcttcaggatgaccgcagc
cgagaaagacaagttcatcgcctacctcaatctggccaaacgcaccatcagcccagacta
tgttatagccactgggacctatgaccaaatgaacaatggctccaatccactttttgcaga
catcaacgtgtatgacctgtttgtgtggctgcactattatgcttccagggatgctttcct
agagggtgaccttgtgtggacagatattgattttgcccatgaagcaccagcctttttgcc
ttggcacaggttcttcttgcttcattgggagcatgaaattcagaagcttacaggtgatga
gaacttcactattcccttc-----------------------------------------
-----------
>Ceratophrys_stolzmanni
---------------------------tgtcctgtctgactcacctttgggccttcaatt
tccctttagtgggattgacgatagggaaaactggcctactgtcttctacaacagaacgtg
ccaatgccagggcaactttatgggctacaactgtggcgattgcaaatttggtttcattgg
ccccaactgtacggtgagaagaacgatgatcaggaaagaaatcttcaggatgactgcagc
tgagaaagacaagttcattgcytacctcaatctggccaaacgcaccatcagcccagacta
tgtcatagctactgggacctatgaccaaatgaacaatggttccaatccactttttgcaga
catcaatgtgtatgacctgtttgtgtggctgcactattatgcttccagggacgctttcct
agakggtgaccttgtgtggagagatgttgattttgcccacgaagcaccagcctttttgcc
ttggcacaggttcttcttgcttcattgggagcatgaaattcagaagcttacaggtgatga
taacttcactattcccttc-----------------------------------------
-----------
>Hemiphractus_helioi
---------------------------tgtcctgtccaactcgcctttgggtcctcaatt
tccctttagtggcattgacgatagggagaactggcctattgtcttctacaacaagacttg
ccaatgccagggcaacttcatgggctacaattgtggcgactgcaaatttggtttcatcgg
ccccaactgtacggtaagaagaacgatgatcaggaaagaaatcttcaggatgactgcggc
agagaaggacaagttcattgcctacctcaatctggccaaacacaccatcagtccagacta
tgtcatagccactgcgacctatgaccaaatgaacaatggctccaacccactttttgcaga
catcggcgtgtatgacctgtttgtgtggctgcactattatgcctccagagacgccttcct
agaaggtgaccttgtatggggaaatgttgactttgcccacgaagcaccggcctttctgcc
ctggcacaggttcttcttacttcactgggagcatgaaattcagaagcttacgggtgatga
gaacttcaccattccctt------------------------------------------
-----------
>Hemiphractus_scutatus
---------------------------tgtcctgtctaactcacctttgggtcctcaatt
tccctttagtggcattgacgatagggagaactggcctattgtcttctacaacaggacttg
ccaatgccagggcaacttcatgggctacaattgtggygactgcaaatttggtttgatcgg
ccccaactgtacagtaagaagaacgatgatcaggaaagaaatcttcaggatgactgcggc
ggagaaggacaagttcattgcctacctcaatctggccaaacacaccatcagcccagacta
tgtcatagccactgggacctatgaccaaatgaacaatggctccaacccactttttgcaga
catcggcgtgtatgacctgtttgtgtggctgcactattatgcctccagagacgccttcct
agaaggtgaccttgtatggggaaatgttgactttgcccacgaagcaccggcctttctgcc
ctggcacaggttcttcttacttcactgggagcatgaaattcagaagcttacgggtgatga
gaacttcaccattccctt------------------------------------------
-----------
>Cryptobatrachus_remotus
---------------------------tgtcctgtctaactttcctttgggtcctcaatt
tcccttcagtgggattgacgatcgggaaaattggcctattgtcttctacaataggacctg
ccaatgccagggtaacttcatgggctacaactgtggtgattgcaaattcggtttcatcgg
cgccaactgtacggtgagaagaacgatgatcaggaaagaaatcttcaggatgactgcggc
ggagaaggacaagttcattgcctacctcaacctggccaaacacaccgtcagcccagacta
tgtcatagccactgggacctatggccaaatgaacaatggctccaaccccctttttgcaga
catcagcgtgtatgatctgttcgtgtggctgcactattacgcctccagagacgctttcct
agaaggtgaccttgtgtggagagatgttgattttgcccatgaagcaccagcctttctgcc
ctggcacaggttcttcttgcttcattgggagcatgaaattcagaagctcgcaggtgatga
gaacttcaccattccctt------------------------------------------
-----------
>Paratelmatobius_poecilogaster
---------------------------tgtcctgtccagctctcctttgggtcctcaatt
tccctttaatgggattgacgatagggaaaactggcccactgtcttctacaacaggacctg
ccaatgccagggcaacttcatgggctacaattgtggcgattgcaaatttggtttcattgg
ccccaactgtacggtgagaagaaccctgatcagaaaagaaatcttcaggatgactgcggc
ggagaaggacaagttcatcgcctacctcaacctggccaaacgcaccatcagcaccgaata
tgtcatagccaccgggacctatgaccaaatgaacaatggctccaacccactttttgccga
tatcagcatgtatgacctgtttgtgtggctgcactattatgcctccagggatgctttcat
agaaggtgaccttgtgtggagaaatgttgattttgcccacgaagcaccagcctttctgcc
ctggcacaggttcttcttgcttcaatgggagcatgaaattcagaagcttacaggtgacga
gaactttaccattcccttc-----------------------------------------
-----------
>Rupirana_cardosoi
---------------------------tgtcctgtccaattctactttgggtcctcaatt
tccctttagtgggattgacgatagggaaaactggcccactgtcttctacaacaggacctg
ccaatgccagggtaatttcatgggctacaattgtggcgattgcaaatttggtttcattgg
ccccaactgtaccgtgagaagaaccatgatcaggaaagaaatcttcaggatgactgcgac
agagaaggacaagttcatygcctacctcaatctggccaaacgcaccatcagcccggatta
tgtcatagccacagggacttatgaccagatgaacaatggctccaacccactttttgcaga
tatcggcgtgtatgacctgtttgtgtggctgcactattatgcctccagagatgctttcct
agaaggtaaccttgtgtggagagatgtggattttgcccatgaagcgccagcctttctgcc
ctggcacaggttcttcttgcttcattgggagcatgaaatccagaagcttacaggtgacga
aaacttcaccattcccttc-----------------------------------------
-----------
>Fritziana_ulei
---------------------------------------------ttttggtcctcagtt
tcccttcagtgggattgacgatagggaaaactggccaactgtcttctataacagaacttg
ccaatgtcgaggcaacttcatgggctacaattgtggcgattgcaaatttggattcatcgg
ccccaactgtacggtaagaagaatgatgatcaggaaagagatcttcaagatgacttccgc
ggagaaggacaagttcattgcctacctcaatctggccaaacgcaccatcagcccagacta
tgtcatagccaccgggacctatgaacaaatgaacaatggctccaacccactttttgcaga
catcaacgtgtatgacctgtttgtgtggctacactattatgcctccagagacgctttcct
tgaaggaaaccttgtgtggagcgatgttgattttgcccacgaagcaccagcctttctgcc
ctggcacaggttcttcttgcttcattgggagc----------------------------
------------------------------------------------------------
-----------
>Leptodactylus_mystaceus
ttctgggagaggaacatgtcaagacgttgtcgtgtccaactctccngtgggtcctcagtt
cccctttagtgggattgatgacagggaaaactggcccactgtcttttacaacaggacctg
ccaatgtcagggcaacttcatgggctacaattgtggtgactgcaaatttggtttcattgg
ccccaactgtacggtgagaagaaccatgatcaggaaagaaattttcaggatgacttcagc
agagaaggacaagttcatcgcctacctcaatttggccaaacgtaccattagccccgacta
tgtcatagccaccgggacttatgagcaaatgaacaatggctccaacccactgtttgcaga
catcaacgtgtatgacctgtttgtatggctgcactattactcctccagggatgctttcct
agaaggtgaccaagtgtggagcaatgtggattttgcccatgaagcgccaggctttttgcc
ctggcacaggttcttcttgcttcattgggagcatgaaattcagaagcttacgggtgatga
gaacttcaccattcctttctgggactggagagatgcccagcagtgtgatatctgtaccga
ngagttttttg
>Agalychnis_annae
---------------------------tgtcctgtytaactcacctgtgggtcctcaatt
tcccttcagtgggattgatgatcgggaaaattggcccattgttttttacaacagaacctg
ccagtgccaaggcaacttcatgggctacaattgtggcgattgcaaatttggcttcactgg
ccccaattgtacagtgagaaggaccatgattaggaaggaaattttcaggttgactgcagc
agagaaggacaagttcattgcctacctcaatctggccaaacacaccatcagcactgacta
tgtcatagccaccgggacctacagccagatgaacaatggctccaacccactttttgcaga
cattagtgtttatgacctgtttgtgtggattcactattacgcctccagagatgccttcgt
tggaggtgaccttgtgtgggagaatattgattttgcccatgaagccccagcctttgtgcc
ctggcacaggtacttcttgcttctatgggagcatgaaattcagaagcttacaggtgatga
gaactttaccattcccttc-----------------------------------------
-----------
>Agalychnis_callidryas
---------------------------cgtcctgtctaactcacctgtgggtcctcaatt
tcccttcagtgggattgatgatcgggaaaattggcccattgtcttctacaacagaacctg
ccagtgccaaggcaacttcatgggctacaattgtggcgattgcaaatttggcttcactgg
ccccaattgtacagtgagaaggaccatgattaggaaggaaattttcaggttgactgcagc
agagaaggacaagttcattgcctacctcaatctggccaaacacaccatgagcactgactt
tgtcatagccaccgggacctacagccagatgaacaatggctccaacccactttttgcaga
cattagcgtttatgacctgtttgtgtggattcactattacgcctccagagatgccttcat
tggtggtgaccttgtgtgggagaatattgattttgcccatgaagccccagcctttgtgcc
ctggcacaggtacttcttgcttctatgggagcatgaaattcagaagcttacaggtgatga
gaactttaccattccctkc-----------------------------------------
-----------
>Agalychnis_dacnicolor
---------------------------cgtcctgtctaactcacctgtgggtcctcaatt
tcccttcagtgggattgatgatcgggaaaactggcccattgtcttctacaacagaacctg
ccagtgccaaggcaacttcatgggctacaattgtggcgattgcaaatttggcttcactgg
ccccaattgtacagtgagaaggactatgattaggaaggaaattttcaggttgactgcggc
agagaaggacaagttcattgcctacctcaatctggccaaacgtaccatcagcactgacta
tgtcatagccacggggacctacagccagatgaacaatggctccaacccactttttgcaga
cattagcgtctatgacttgtttgtgtggattcattattacgcctccagagatgcgttcat
tggagatgacctcgtgtgggagaatattgattttgctcatgaagccccagcctttgtgcc
ctggcacaggtacttcttgcttctatgggagcatgaaattcagaagcttacaggtgatga
gaattttaccattccctkc-----------------------------------------
-----------
>Callimedusa_tomopterna
---------------------------tgccctgtctaactcacctgtgggtcctcaatt
tcccttcagtgggattgacgatagggaaaactggcccattgtcttctacaacaggacctg
ccagtgccagggcaacttcatgggctacaattgtggcgattgcaartttggcttcatcgg
ccctaattgtacggtgagaaggactatgattaggaaggaaatcttcaggatgactgcggc
agagaaggacaagttcattgcctacctcaacctggccaaacgcaccctcagcactgacta
tgtcatagccacgggaacctacagccagatgaacaatggctccaacccactttttgcaga
catcagcgtctatgacctgtttgtgtggatacactactacgcctccagagatgccttcat
tggaggagaccttgtgtgggagaatattgattttgcccatgaagctccagccttcgtgcc
ctggcacaggtacttcttgcttctatgggagcatgaaattcagaagcttacaggtgacga
gaactttaccattccctkc-----------------------------------------
-----------
>Phyllomedusa_bahiana
---------------------------tgccctgtctaactcacctgtgggtccccaatt
tcccttcagtgggattgacgatagggaaaactggcccattgtcttctacaacaggacctg
ccagtgccagggcaacttcatgggctacaattgtggcgattgcaaatttggcttcactgg
ccccaattgtacggtgagaaggactatgattaggaaggaaatcttcaggatgactgcagc
agagaaggacaagttcattgcctacctcaacctggccaaacgcaccctcagcactgacta
tgtcatatccaccggaacctacagccagatgaacaatggctccaacccactttttgcaga
catcagcgtctatgacctgtttgtgtggatacactactatgcctccagagatgccttcat
tggaggtgaccttgtatgggagaatattgattttgcccatgaagctccagccttcgtgcc
ctggcacagatacttcttgcttctatgggagcatgaaattcagaagcttacaggtgacga
gaactttaccattcccttc-----------------------------------------
-----------
>Phyllomedusa_boliviana
---------------------------cgccctgtctaactcacctgtgggtcctcaatt
tcccttcagcgggattgacgatagggaaaactggcccattgtcttctacaacaggacctg
ccagtgccagggcaacttcatgggctacaattgtggcgattgcaaatttggcttcatcgg
ccccaattgtacggtgagaaggaccatgattaggaaggaaatcttcaggttgacctcggc
agagaaggacaagttcatcgcctacctcaacctggccaaacgcaccatcagcactgacta
tgtcatagccaccgggacctacagccagatgaacaatggctccaacccactttttgcaga
catcagcgtctatgacctctttgtgtggatacactattacgcttccagagatgccttcat
tggaggtgaccttgtgtgggagaatattgattttgcccatgaagctccagcctttgtgcc
ctggcacaggtacttcttgcttctatgggagcatgaaattcagaagcttacaggtgacga
gaactttaccattccctkc-----------------------------------------
-----------
>Phyllomedusa_burmeisteri
---------------------------tgccctgtctaattcccctgtgggtcctcaatt
tcccttcagcgggattgacgatagggaaaactggcccattgtcttctacaacaggacctg
tcagtgccagggcaacttcatgggctacaattgtggcgattgcaaatttggcttcattgg
ccccaattgtacggtgagaaggactatgattaggaaggaaatcttcaggttgactgcagc
agagaaggacaagttcattgcctatctcaacctggccaaacgcaccatcagcactgacta
tgtcatagccaccggaacctacagccagatgaacaatggctccaacccactttttgcaga
catcagcgtctatgacctgtttgtgtggntacactattacgcctccagagatgccttcat
tggaggtgaccttgtgtgggagaatattgattttgctcatgaagctccagcctttgtgcc
ctggcacagatacttcttgcttctatgggagcatgaaattcagaagcttacaagtg----
------------------------------------------------------------
-----------
>Phyllomedusa_distincta
---------------------------cgccctgtctaattcacctgtgggtcctcaatt
tcccttcagcgggattgacgatagggaaaactggcccattgtcttctacaacaggacctg
ccagtgccagggcaacttcatgggctacaattgtggcgattgcaaatttggcttcattgg
ccccaattgtacggtgagaaggactatgattaggaaggaaatcttcaggttgactgcggc
agagaaggacaagttcattgcctatctcaacctggccaaacgcaccatcagcactgacta
tgtcatagccaccggaacctacagccagatgaacaatggctccaacccactttttgcaga
catcagcgtctatgacctgtttgtgtggatacactattacgcctccagagatgccttcat
tggaggtgaccttgtgtgggagaatattgattttgctcatgaagctccagcctttgtgcc
ctggcacagatacttcttgcttctatgggagcatgaaattcagaagcttacaagtgacna
gaactttaccattccctnc-----------------------------------------
-----------
>Phyllomedusa_sauvagii
---------------------------cgccctgtctaattcacctgtgggtcctcaatt
tcccttcagcgggattgacgatagggaaaactggcccattgtcttctacaacaggacctg
ccagtgccagggcaacttcatgggctacaattgtggcgattgcaaatttggcttcattgg
ccccaattgtacggtgagaaggactatgattaggaaggaaatcttcaggttgactgcggc
agagaaggacaagttcattgcctacctcaacctggccaaacgcaccatcagcactgacta
tgtcatagccaccggaacctacagccagatgaacaatggctccaacccactttttgcaga
catcagcgtctatgacctgtttgtgtggatacactattacgcctccagagatgccttcat
tggaggtgaccttgtgtgggagaatattgattttgctcatgaagctccagcctttgtgcc
ctggcacagatacttcttgcttctatgggagcatgaaattcagaagcttacaagtgacga
gaactttaccattcccttc-----------------------------------------
-----------
>Phyllomedusa_tetraploidea
---------------------------cgccctgtctaattcacctgtgggtcctcaatt
tcccttcagcgggattgacgatagggaaaactggcccattgtcttctacaacaggacctg
ccagtgccagggcaacttcatgggctacaattgtggcgattgcaaatttggcttcattgg
ccccaattgtacggtgagaaggactatgattaggaaggaaatcttcaggttgactgcggc
agagaaggacaagttcattgcctatctcaacctggccaaacgcaccatcagcactgacta
tgtcatagccaccggaacctacagccagatgaacaatggctccaacccactttttgcaga
catcagcgtctatgacctgtttgtgtggatacactattacgcctccagagatgccttcat
tggaggtgaccttgtgtgggagaatattgattttgctcatgaagctccagcctttgtgcc
ctggcacagatacttcttgcttctatgggagcatgaaattcagaagcttacaagtgacga
gaactttaccattccct-------------------------------------------
-----------
>Phyllomedusa_neildi
---------------------------cgccctgtctaattcacctgtgggtcctcaatt
tcccttcagcgggattgacgatagggaaaactggcccattgtcttctacaacaggacctg
ccagtgccagggcaacttcatgggctacaattgtggcgattgcaaatttggcttcattgg
ccccaattgtacggtgagaaggactatgattaggaaggaaatcttcaggttgactgcggc
agagaaggacaagttcattgcttacctcaacctggccaaacgcaccatcagcactgacta
tgtcatagccaccggaacctacagccagatgaacaatggctccaacccactttttgcaga
catcagcgtctatgacctgtttgtgtggatacactattacgcctccagagatgccttcat
tggaggtgaccttgtttgggagaatattgattttgcccatgaagctccagcctttgtgcc
ctggcacagatacttcttgcttctatgggagcatgaaattcagaagcttacaggtgacga
gaactttaccattccctsc-----------------------------------------
-----------
>Phyllomedusa_tarsius
---------------------------cgccctgtctaattcacctgtgggtcctcaatt
tcccttcagcgggattgacgatagggaaaactggcccattgtcttctacaayaggacctg
ccagtgccagggcaacttcatgggctacaattgtggcgattgcaaatttggcttcattgg
ccccaattgtacggtgagaaggactatgattaggaaggaaatcttcaggttgactgcggc
agagaaggacaagttcattgcttacctcaacctggccaaacgcaccatcagcactgacya
tgtcatagccaccggaacctacagccagatgaacaatggctccaacccactttttgcaga
catcagcgtctatgacctgtttgtgtggatacactattacgcctccagagatgccttcat
tggaggtgaccttgtttgggagaatattgattttgcccatgaagctccagcctttgtgcc
ctggcacagatacttcttgcttctatgggagcatgaaattcagaagcttacaggtgacga
gaactttaccattcccttc-----------------------------------------
-----------
>Phyllomedusa_trinitatis
---------------------------cgccctgtctaattcacctgtgggtcctcaatt
tcccttcagcgggattgacgatagggaaaactggcccattgtcttmtacaacaggacctg
ccagtgccagggcaacttcatgggctacaattgtggcgattgcaaatttggcttcattgg
ccccaattgtacggtgagaaggactatgattaggaaggaaatcttcaggttgactgcggc
agagaaggacaagttcattgcttacctcaacctggccaaacgcaccatcagcactgacta
tgtcatagccaccggaacctacagccagatgaacaatggctccaacccactttttgcaga
catcagcgtctatgacctgtttgtgtggatacactattacgcctccagagatgccttcat
tggaggtgaccttgtttgggagaatattgattttgcccatgaagctccagcytttgtgcc
ctggcacagatacttcttgcttctatgggagcatgaaattcasaagcttacaggtgacka
gaactttaccattccctkc-----------------------------------------
-----------
>Phyllomedusa_bicolor
---------------------------cgccctgtctaactcacctgtgggtcctcaatt
tcccttcagtgggattgatgatagggaaaactggcctattgtcttttacaacaggacctg
ccagtgccagggcaacttcatgggctacaattgtggtgattgcaaatttggcttcatcgg
ccccaattgtacagtcagaaggactatgattaggaaggaaatcttcaggttgactacggc
agagaaggacaagttcattgcctaccttaacctggccaaacgcaccatcagcactgacta
tgtcatagccaccgggacctacagccagatgaacaatggctccaacccactttttgcaga
cattancgtctatgacctgtttgtatggattcattattacgcctccagagatgccttcat
tggaggtgaccttgtgtgggaaaatattgattttgcccatgaagctccagcctttgtgcc
ctggcacaggtacttcttgcttctatgggagcatgaaattcagaagcttacaagtgacga
gaactttaccattccctgc-----------------------------------------
-----------
>Phyllomedusa_vaillantii
---------------------------cgccctgtctaactcacctgtgggtcctcaatt
tcccttcagtgggattgatgatagggaaaactggcccaytgtcttctacaacaggacctg
ccagtgccagggcaacttcatgggctacaattgtggcgattgcaaatttggcttcatcgg
ccccaattgtacagtgagaaggactatgattagaaaggaaatcttcaggttgactacggc
agagaaggacaagttcattgcctaccttaacctggccaaacgcaccatcagtactgacta
tgtcatagccaccgggacctacagccagatgaacaatggctccaacccactttttgcaga
cattagcgtctatgacctgtttgtgtggattcattattacgcctccagagatgccttcat
tggaggtgaccttgtgtgggagaatattgattttgcccatgaagctccagcctttgtgcc
ctggcacaggtacttcttgcttctatgggagcatgaaattcagaaatttacaggtgacga
gaactttaccattcccttc-----------------------------------------
-----------
>Pithecopus_ayeaye
---------------------------cgccttgtctaactcacctgtgggtcctcaatt
tcctttcagtgggattgacgatagggaaaactggcccattgtcttctacaacaggacctg
ccagtgccagggcaacttcatgggctacaattgtggcgattgcaaatttggcttcgtcgg
ccccaattgtacggtgagaaggcctatgattaggaaggaaatcttcaggatgactgcggc
agagaaggacaagttcattgcctacctcaacctggccaaacgcaccatcagcactgacta
tgtcatagccaccgggacctacagccagatgaacaatggctccaacccactttttgcaga
catcagcgtctatgacctgtttgtgtggattcattattacgcctccagagatgccttcat
tggaggtgaccttgtgtgggagaatattgattttgcccatgaagctccagccttcgtgcc
ctggcacaggtacttcttgcttctatgggagcatgaaattcagaagcttacaggtgatga
gaactttaccattccctkc-----------------------------------------
-----------
>Pithecopus_azureus
---------------------------caccttgtctaactcacctgtgggtcctcaatt
tcccttcagtgggattgacgatagggaaaactggcccattgtcttctacaacaggacctg
ccagtgccagggcaacttcatgggctacaattgtggcgattgcaaatttggcttygtcgg
ccccaattgtacggtgagaaggactatgattaggaaggaaatcttcaggatgactgcggc
agagaaggacaagttcattgcctacctcaacctggccaaacgcaccatcagcacygacta
tgtcatagccaccgggacctacagtcagatgaacaatggctccaacccactttttgcaga
catcagcgtctatgacctgtttgtgtggattcattattacgcctccagagatgccttcat
tggaggtgaccttgtgtgggagaatattgattttgcccatgaagctccagccttcgtgcc
ctggcacaggtacttcttscttctatgggagcatgaaattcagaagcttacaggtgacga
gaactttaccattccctgc-----------------------------------------
-----------
>Pithecopus_megacephalus
---------------------------cgccttgtctaactcacctgtgggtcctcaatt
tcccttcagtgggattgacgatagggaaaactggcccattatcttctacaacaggacctg
ccagtgccagggcaacttcatgggctacaattgtggcgattgcaaatttggcttcgtcgg
ccccaactgtacggtgagaaggactatgattaggaaggaaatcttcaggatgactgcggc
agagaaggacaagttcattgcctacctcaacctggccaaacgcaccatcagcactgacta
tgtcatagccaccgggacctacagccagatgaacaatggctccaacccactttttgcaga
gatcagcgtctatgacctgtttgtgtggattcattattacgcctccagagatgccttcat
tggaggggaccttgtgtgggagaatattgattttgcccatgaagctccagccttcgtgcc
ctggcacaggtacttcttgcttctatgggagcatgaaattcagaagcttacaggtgacga
gaactttaccattccctkc-----------------------------------------
-----------
>Pithecopus_rohdei
---------------------------cgccttgtctaactcacctgtgggtcctcaatt
tcccttcagtgggattgatgatagggaaaactggcccattgtcttctacaacaggacctg
ccagtgccagggcaacttcatgggctacaattgtggcgattgcaaatttggcttcatcgg
ccccaattgtacggtgagaaggattatgactaggaaggaaatcttcaggatgactgcggc
agagaaggacaagttcattgcctacctcaacctggccaaacgcaccatcagcactgacta
tgtmatagccaccgggacctacagccagatgaacaatggctccaacccactttttgcaga
catcagcgtctatgacctgtttgtgtggattcattwttaygcctccagagatgccttcat
tggaggtgaccttgtgtgggagaatattgattttgcccatgaagctccagccttcgtgcc
ctggcacaggtacttcttgcttctatgggagcatgaaattcagaagcttacaggtgacga
gaactttaccattccctkc-----------------------------------------
-----------
>Pithecopus_hypochondrialis
---------------------------cgccttgtctaactcatctgtgggtcctcaatt
tcctttcagtgggattgacgatagggaaaactggcccattgtcttctacaacaggacctg
ccagtgccagggaaacttcatgggctacaattgtggcgactgcaaatttggcttcgtcgg
ccccaattgtacggtgagaaggactatgattaggaaggaaatcttcaggatgactgcggc
agagaaggacaagttcattgcctanctcaacctggccaaacgcaccatcagcattgaata
tgtcatagccaccgggacctacagccagatgaacaatggctccaacccactttttgcaga
catcagcgtctacgacctgtttgtgtggattcattattacgcctccagagatgccttcat
tggaggtgaccttgtgtgggagaatattgattttgcccatgaagctccagcattcgtgcc
ctggcacaggtacttcttgcttctatgggagcatgaaattcagaagcttacaggtgacga
gaactttaccattcccttc-----------------------------------------
-----------
>Hylomantis_granulosa
---------------------------cgtcctgtctaactcacctgtgggtcctcaatt
tcccttcagtgggattgacgatcgggaaaactggcccattgtcttctacaacaggacctg
ccagtgccagggcaacttyatgggctacaattgtggcgattgcaaatttggcttcattgg
ccccaattgcacggtgagaaggactatgattaggaaggaaatcttcaggttgactgcggc
agagaaggacaagctcattgcctacctcaacctggccaaacgcaccatsagcactgacta
tgtcatagccaccgggacctacagccagatgaacaatggctccaacccrctttttgcrga
catyagcgtctatgacctctttgtgtggatccattattacgcctccagagatgccttcat
tggaggtgaccttgtgtgggagaatattgattttgcccatgaagccccagcctttgtgcc
ctggcacaggtacttcttgcttctatgggagcatgaaattcagaagcttacaggtgacga
gaactttaccattccctkc-----------------------------------------
-----------
>Phasmahyla_cruzi
---------------------------cgtcctgtctaactcacctgtgggtcctcaatt
tcccttcagtgggattgacgatagggaaaattggcccattgtcttctacaacaggacctg
ccagtgccagggcaacttcatgggctacaattgtggcgattgcaaatttggcttcatcgg
ccccaattgtaccgtgagaaggactatgattaggaaggaaatcttcaggatgactgtggc
agagaaggacaagttcattgcctacctcaacttggccaaacacaccatcagcactgacta
tgtcatagccaccgggacctacagccagatgaacaatggctccaacccactttttacaga
cattagcgtctatgacctgtttgtgtggattcattattacgcctccagagatgccttcat
aggaggtgaccttgtgtgggagaatattgattttgcccatgaagccccagcctttgtgcc
ctggcacaggtacttcttgcttctatgggagcatgaaattcagaagcttacaggtgacga
gaactttactattccctkc-----------------------------------------
-----------
>Phasmahyla_spectabilis
---------aggatcgtgccaagatgtcgtcctgtctaactcccctgtgggtcctcaatt
tcccttcagtgggattgacgatagggaaaactggcccattgtcttctacaacaggacctg
ccagtgccagggcaacttcatgggctacaattgtggcgattgcaaatttggcttcatcgg
ccccaattgtaccgtgagaaggactatgattaggaaggaaatcttcaggatgactgtggc
agagaaggacaagttcattgcctacctcaacttggccaaacacaccatcagcactgacta
tgtcatagccaccgggacctacagccagatgaacaatggctccaacccactttttacaga
cattagcgtctatgacctgtttgtgtggattcattattacgcctccagagatgccttcat
aggaggtgaccttgtgtgggagaatattgattttgcccatgaagccccagcctttgtgcc
ctggcacaggtacttcttgcttctatgggagcatgaaattcagaagcttacaggtgacga
gaactttactattcccttctgggactggagagacgcccag--------------------
-----------
>Agalychnis_lemur
---------------------------cgtcctgtctaacgcacctgtgggtccccaatt
tcccttcagtgggattgacgatagggaaaactggcccatcgtcttctacaacaggacctg
ccagtgccagggcaacttcatgggctataattgtggcgattgcaaatttggcttcatcgg
ccccaattgtacggtgagaaggactatgattaggagagaaatcttcaggctgactgcagc
agagaaggacaagttcattgcctacctcaacctagccaaacgcaccatcagcactgacta
tgttatagccaccgggacctacagccagatgaacaatggctccaacccactttttgcaga
cattagcatctttgacctgtttgtgtggatacactattacgcttccagagatgcctttgt
gggaggtgaccttgtgtgggagaatattgattttgcccatgaagcaccagcctttgtgcc
ctggcacaggtacttcttgcttctatgggagcatgaacttcagaagctgacaggtgacga
gaactttaccattccctgc-----------------------------------------
-----------
>Cruziohyla_calcarifer
---------------------------cgtcctgtctaacgcacctgtgggtccccaatt
tcccttcagtgggattgacgatagggaaaactggcccatcgtcttctacaacaggacctg
ccagtgccagggcaacttcatgggctataattgtggcgattgcaaatttggcttcatcgg
ccccaattgtacggtgagaaggactatgattaggagagaaatcttcaggctgactgcagc
agagaaggacaagttcattgcctacctcaacctagccaaacgcaccatcagcactgacta
tgttatagccaccgggacctacagccagatgaacaatggctccaacccactttttgcaga
cattagcatctttgacctgtttgtgtggatacactattacgcttccagagatgcctttgt
gggaggtgaccttgtgtgggagaatattgattttgcccatgaagcaccagcctttgtgcc
ctggcacaggtacttcttgcttctatgggagcatgaacttcagaagctgacaggtgacga
gaactttaccattccctgc-----------------------------------------
-----------
>Nyctimystes_narinosus
---------------------------catcctgtctacctcacctgtgggtcctcaatt
tcccttcagtggggttgacgatcgggaaaactggcccattgtcttctacaacaggacctg
ccagtgccagggcaacttcatgggctacaattgtggcgactgcagatttggtttcattgg
ccccaactgtacggtggaaagaaggttgattaggaaagaaatcttcaggttgacttcagc
agaaaaggacaagttcatggcttaccttaatctggccaaacgcaccatcagcacagagta
cgtcatcgtcaccgggacctacagccaaatgaacaatggctccaacccactttttgcaga
catcaacgtgttcgacctgtttgtgtggatgcactattacgcctccagagacgccttcnt
aggaggtgaccttgtgtggacaaatattgactttgcccacgaagcaccaggctttgcacc
ctggcacaggtacttcttgcttctatgggagcatgaaattcagaggcttacaggtgacga
gaacttcaccattcccttc-----------------------------------------
-----------
>Nyctimystes_pulcher
---------------------------cgtcctgtctacctcacctgtgggtcctcaatt
tcccttcagtggggttgacgatcgggaaaactggcccattgtcttctacaataggacctg
ccagtgccagggcaacttcatgggctacaattgtggcgactgcaagtttggtttcattgg
ccccaactgtacggtggaaagaaggttgattaggaaagaaatcttcaggttgacttcagc
agaaaaggacaagttcatcgcttaccttaatctggccaaacgcaccatcagsacagagta
cgtcatcgtcaccgggacctacagccaaatgaacaatggctccaacccactttttgcgga
catcaacgtgttcgacctgtttgtgtggatgcactattacgcctccagagacgccttcgt
aggaggtgaccttgtgtgggcaaatattgactttgcccacgaagcgccaggctttgcacc
ctggcacaggtacttcttgcttctatgggagcatgaaattcagaggcttacaggtgacga
gaacttcaccattccctkc-----------------------------------------
-----------
>Ranoidea_aurea
---------------------------ggtcctctctaacgcacctgtgggtcctcaatt
tcccttcagcggggttgacgatagggaaaactggcccattgtcttctacaacaggacctg
tcagtgccagggcaacttcatgggctacaattgtggcgactgcaaatttggtttctttgg
ccccaattgtacggtgagaagaacgtcgattaggaaagaaatcttcaggttgactccggc
agagaaggacaagttcatcgcctacctcaatctggccaaacgcaccgtcagcacagagta
cgtcatcgtcaccgggacctacagccagatgaacaatggctccaatccactttttgcaga
catcagtgtgttcgacctgtttgtgtggatgcactattacgcctcccgagacgctttcgt
agaaggtgaccttgtgtggacaaatattgactttgcccacgaagcaccaggttttgcgcc
ctggcacaggtacttcttgcttctatgggagcatgaaattcagaagcttacgggggatga
gaactttaccattccctkc-----------------------------------------
-----------
>Ranoidea_caerulea
---------------------------cgtcctctctaacgcacctgtgggtcctcaatt
tccctacagcggkgttgacgatagggaaaattggcccattgtcttctacaacaggacctg
ccagtgccagggcaatttcatgggctacaactgtggcgaatgcaaatttggtttcattgg
ccccaattgtacagtgagaagaacgttgattaggaaagaaatcttcaggytgactgcggc
ggagaaggacaagttcatcgcctacctcaatctggccaaacgcaccatcagcgtagagta
cgtcatcgccaccgggacctacagccagatgaacaatggctccagtccgctttttgcaga
catcagcgtgttcgacctgtttgtgtggatgcattattacgcctccagagacgctttcgt
agaaggtgaccttgtgtgggcaaatatwgactttgcccacgaagcgccaggctttgcacc
ctggcacaggtacttcttgcttctatgggagcatgaaattcagaagcttacaggggacga
gaacttcaccattccctgc-----------------------------------------
-----------
>Odontophrynus_americanus
----------------------------gtcctgtccaactcctctctgggtcctcaatt
tcccttcagtgggatcgacgacagggaaaactggcccaccgtcttctacaaccggacctg
ccaatgccggggcaactttatgggctacaactgcggcgactgcaagtttgggttcatcgg
ccccaactgtacggtgaggagaacgatggtgaggaaggagatcttcaggatgacggcggc
ggagaaggacaagttcatcgcctacctcaatctggccaaacgtaccatcagcccggacta
tgtcatagccaccgggacctacgaccaaatgaacaatggctccaacccacttttcgcaga
catyggygtctatgacctgtttgtgtggctccactattacgcctccagggacgccttcct
aggaggtgaccttgtgtggagagatattgattttgcccatgaagctccggcctttctgcc
ctggcaccggttcttcttg-----------------------------------------
------------------------------------------------------------
-----------
>Aplastodiscus_leucopygius
---------------------------agtcttatctacctcacctttgggacctcaatt
tcccttcagtggcattgacgatagggaaaactggcctacagttttctacaacaggacctg
tcgatgccagggcaacttcatgggctacaattgtggtgactgcaaatttggtttcactgg
cccgaattgtacagtgagaaaaaccttaatcaggaaagagatcttcaggatgactgcggc
ggagaaggacaagttcattgcctacctcaatctggccaaacgctccatcagcccggacta
tgtcatagccaccgggacctacgaacaaatgaacaatggatccagccctcttttcgcaga
catcaacgtgtacgacctgtttgtgtggctgcactattattcctccagagacgccttctt
agaaggtgaccttgtgtggacaaatattgactttgcccacgaagcgccagccttcctgcc
ctggcacaggtacttcttgcttctttgggagcatgaaattcagaagctgacggaggatga
gaacttcaccatccccttc-----------------------------------------
-----------
>Bokermannohyla_hylax
---------------------------agtcttgtctacctcacctttgggtccbcartt
tcccttcagtggcattgacgacagagagaattggcctacagttttctacaacaggacctg
ccgatgccagggcaacttcatgggctacaabtgcggcgactgcaaatttggtttcaccgg
tccgaattgtacggtgagaaaaaccttgatcaggaaagagatcttcaggatgacygcggc
agagaaggacaagttcatcgcctacctcaatctggccaaacgctccatcagcccggacta
tgtcatagccaccgggacctacgagcaaatgaacaatgggtccaacccactttttgcaga
catcaacgtgtacgacctgttcgtgtggctgcactaytattcctccagagacgccttctt
agaaggtaacctggtgtggacaaatgttgattttgcccacgaagcgcccgcctttctgcc
ctggcacaggtacttcttgcttctttgggagcatgaaattcaaaaggtgacgggggatga
gaacttcaccatcccctkc-----------------------------------------
-----------
>Hyloscirtus_armatus
---------------------------agttctgtctacctcacctttgggtcctcaatt
tcccttcagtggcgttgatgatcgggaaaactggcctatagtcttctacaacaggacctg
ccaatgccagggcaatttcatgggctacaattgtggcgactgcaaatttggtttcaccgg
ccccaattgtacgttgcgaaaaaccatgatcagaaaagaaatcttcaggatgactgcggc
ggagaaggacaagttcatcgcctacctcaatctggccaaacgtaccatcagcccggagta
tgttatagccaccgggacctatgaacaaatgaacaatggctccaacccgctttttgcaga
catcaacacgtacgacctgtttgtgtggctgcactattattcctccagagatgccttctt
agaaggtgacctcgtgtggacaaatgttgattttgcccacgaagcgccagcctttctgcc
ctggcacaggtacttcttgcttctttgggagcatgaaattcagaagttgactggtgatga
gaacttcactatccccttc-----------------------------------------
-----------
>Nesorohyla_kanaima
---------------------------agtcctatctacctcgcctttgggtcctcagtt
tcctttcagtggcgttgacgatagggaaaagtggcctacagtcttctacaacaggacctg
ccaatgccagggcaacttcacgggctacaattgcggcgactgcaaatttggtttcaccgg
ccccaactgtacggtgagaaaaatgatgatcaggaaagaaatcttcaagatgactgcggc
ggagaaggacaagttcatcgcttacctcaatctggccaaacgctccatcagcctggacta
tgtcatagccaccgggacctacgaacaaatgaacaatggctccaacccgctttttgcaga
catcaatgtgtatgacctgtttgtatggttgcactattatgcctccagagatgccttcct
agaaggtggccttgtgtgggcaaatgttgactttgctcacgaagcgccagcctttctgcc
ctggcacaggtacttcttgcttctttgggagcacgaaattcagaagctgactggggatga
gaacttcaccatccccttc-----------------------------------------
-----------
>Boana_crepitans
---------------------------agtcttgtctacctcccccgttggtcctcaatt
ccccttcagtggcatcgacgatagagaaaactggcctacagtcttctacaacaggacctg
tcgatgccagggcaacttcatgggctacaactgcggcgactgcaaattcggtttcaccgg
ccccaattgtaccgtgagaaaaaccatggtcaggaaagaaatcttcaggatgaccgcagc
ggagaaggacaagttcatcgcctacctcaacctggccaaacggtccatcagctctgagta
cgtcatcgccaccgggacctacgaacagatgaacaatggctccaaccccctttttgcgga
catcaacgtctacgacctgttcgtgtggctgcactattactcctccagagatgccttctt
agatggtgaccaggtgtggacaaatgttgactttgcccacgaagcgccagcctttctgcc
ttggcacaggtacttcttgcttctttgggagcgtgaaattcagaagctgacggaggatga
gaacttcaccatcccctkc-----------------------------------------
-----------
>Corythomantis_greeningi
---------------------------tgttgtgtctacctcncctttgggtcctcaatt
tccctttagtgggattgacgatagagaaaactggcctacagtcttctacaacaggacctg
ccaatgccagggcaacttcatgggctacaactgtggcgattgcaaatttgctttcaccgg
ccccaactgtactgtgagaagaaccatgatcaggaaagaaatcttcaggatgactacagc
ggagaaggacaagtttatcgcctacctcaatctggccaaacgtaccatnagctcagacta
tgtcatagccaccgggacctacgaacaaatgaacaatggatccaatccgctttttgcnga
catcaatgtgtacgacctgtttgtttggctgcactactattcctccagagatgccttcct
ggaaggtgaccaagtgtggacaaatgttgactttgctcacgaagcgccagcttttctgcc
ctggcacaggtactttttgctgctttgggagcgtgaacttcagaaggcaacgggggatga
gaacttcaccattcccttc-----------------------------------------
-----------
>Nyctimantis_brunoi
---------------------------tgtygtgtctacctcrcctttgggtcctcaatt
tccctttagtgggatcgacgatagggaaaactggcctacagtcttctacaacaggacctg
ccaatgccagggcarcttcatgggccacaactgtggcgaytgcaaatttggtttcaccgg
ccccaactgtacggtgagaaaaaccatgatcaggaaagaaatcttcaggatgactacagc
ggagaaggacaagttcattgcctacctcaatctggccaaacgcaccatcagctcggacta
tgtcatagccaccgggacctacgaacaaatgaacaatggatccaacccgctttttgctga
catcaacgtgtacgacctgtttgtgtggctgcactactattcctccagagatgccttcct
ggaaggtgaccaagtgtggaccaatgttgactttgcccacgaagcgccagcctttctgcc
ctggcacaggtacttcttgctgctttgggagcgtgaacttcagaaggtaacgggggatga
gaacttcactattcctttc-----------------------------------------
-----------
>Nyctimantis_siemersi
---------------------------tgttgtgtctacctcacctttgggtcctcaatt
tccctttagtgggatcgacgatagggaaaactggcctacagtcttctacaacaggacttg
ccaatgccagggcaacttcatgggctacaactgtggcgattgcaaatttggtttcaccgg
ccccaactgtacggtgagaaaaaccatgatcaggaaagaaatcttcaggatgactacagc
ggagaaggacaagttcattgcctacctcaatctggccaaacgcaccatcagctcggwcta
tgtcatagtcaccgggacctacgaacaaatgaacaacggatccaacccactttttgctga
cataaacgtgtacgatctgtttgtgtggctgcactactattcctccagagatgccttyct
ggaaggtgaccaagtgtgggccaatgttgactttgcccacgaagcgccagcctttctgcc
ctggcacaggtacttcttgctgctttgggagcgtgaacttcagaaggttacgggggatga
gaacttcactattcccttc-----------------------------------------
-----------
>Osteocephalus_leprieurii
---------------------------tgttgtgtctacctcgccttcgggtcctcaatt
tccctttagtgggatcgacgatagagaaaactggcctacagtcttctacaacaggacctg
ccaatgccagggcaacttcatgggctacaactgtggcgaatgcaaatttggtttcaccgg
ccccaattgtacngtgagaaaaacgatgatcaggaaagaaatcttcaggatgactacggc
ggagaaggacaagttcatngcctacctcaatctggccaaacgcaccatcagcctggactt
tgtcatagccaccgggacctacgaacaaatgaacaatggatcnaacccgctttttgctga
catcaacgtgtacgacctgtttgtgtggctgcactactattcctccagagatgccttcct
ggaaggtgaccaggtgtggacgaatgttgactttgcccacgaagcgccagcntttctncc
ctggcacaggtacttcttgctgctttgggaacgtgaacttcagaaggttacaggggatga
gaacttcaccattccctct-----------------------------------------
-----------
>Itapotihyla_langsdorffii
---------------------------tgtcgtgtctacctcgcctttgggtcctcaatt
tccctttagtgggatcgacgatagggaaaactggcctacagtcttctacaacaggacctg
ccaatgccagagcaacttcatgggctacaattgtggcgattgcaaatttggttttaccgg
ccccaattgtactgtgagaagaacgatgatcaggaaagaaatcttcagaatgactacagc
ggagaaggacaagttcatcgcctacctcaatctggccaaacgcaccatcagctcagacta
tgtcatagccaccgggacctatgaacaaatgaacaatggatccaacccgctttttgctga
catcaacgtgtacgacctgtttgtgtggctgcactactattcctccagagatgccttcct
ggatggtgaccaagtgtggacaaatgttgactttgcccatgaagcaccagcctttctgcc
ttggcacaggtatttcttgctgctttgggagcatgaacttcagaaggttacgggggatga
gaacttcaccattcccttc-----------------------------------------
-----------
>Tepuihyla_rodriguezi
---------------------------tgttgtgtctacctcgccttcgggccctcagtt
tccctttagtgggatcgacgatagggaaaactggcctacagtcttctacaacaggacctg
ccaatgccagggcaacttcatgggctacaactgtggcgactgtaaatttggtttcactgg
ccccaactgtactgtgagaagaacgatggtcaggaaagaaatcttcaggatgactacagc
ggaaaaggacaagttcatcgcctacctcaatctggccaaacgcaccattagcacggacta
tgtcatagccaccgggacctacgaacaaatgagcaatggatccaatccgctttttgctga
catcaatgtgtatgacctgtttgtgtggctccactactattcctccagagatgccttctt
ggaaggtgaccaggtgtggacaaatgttgactttgcccacgaagcaccagcctttctgcc
ctggcacaggtacttcttgctgctttgggagcgtgaacttcagaaggttacaggggatga
gaacttcaccattccctkc-----------------------------------------
-----------
>Trachycephalus_mesophaeus
---------------------------tgttgtttctacctcgccttcgggtcctcaatt
tccctttagtgggatcgacgatagggaaaactggccaacagtcttctacaacaggacctg
ccaatgccagggcaacttcatgggctacaattgtggcgactgcaaattcggtttcaccgg
ccccaactgtactgtgagaagaaccatgatcaggaaagaaatcttaagaatgactacagc
ggagaaggacaagttcatcgcctacctcaatctggctaaacgcaccatcagccaggactt
tgtcatagccactgggacctatgaacaaatgaacaatggatccaacccgctttttgctga
catcaacgtgtacgatctgtttgtgtggctgcactactattcctccagagatgccttcct
ggaaggtgaccaagtgtggacaaatgttgactttgcccacgaagctccagcctttctacc
ctggcacaggtacttcttgctgctttgggaacgtgaamttcagaagactacaggggatga
gaacttcaccattccctkc-----------------------------------------
-----------
>Duellmanohyla_rufioculis
---------------------------agtcccatctacctcgccttcgggtcckcaata
tccctttagtgggatcgacgacagggaagactggccgacagtcttctacaaccggacctg
ccgatgccggggygacttcatgggttacaattgtggcgaatgcaaatttggtttcactgg
cgccaactgcaccgtgagaagaagattggtcaggaaagaaatttttaggatgactacggc
agagaaggacaagttcatcgcctacctcaatctggccaaacgcaccatcagcccggacta
cgtcatagccaccgggacctacgaacaaatgaacaacggatccaacccgctttttgcgga
catcaacgtgtacgaccttttcgtgtggctgcactactattcctccagagatgctttcct
agaaggcggccaagtgtggacgaatgttgactttgcccacgaagcgccagcctttgcgcc
ctggcacaggtacttcttgctgcgttgggagttcgaaattcagaaggttacgggggacga
gaactttgccattcccttc-----------------------------------------
-----------
>Ptychohyla_euthysanota
---------------------------agtcgtatctacctcgcctttgggtcctcaata
tccctttagtgggatcgacgacagggaaaactggcctacggtcttctacaaccggacctg
ccaatgccggggcgacttcatgggttacaattgtggcgaatgcaaatttggtttcaccgg
ccccaactgcaccgtgagaagaaggttggtcaggaaagaaatttttaggatgactacggc
agagaaggacaagttcatcgcctacctcaatctggccaaacgcaccatcagcycggacta
cgtcatagccaccgggacctacgagcaaatgaacaacggatccaacccgctttttgcaga
catyaacgtgtacgacctgttcgtgtggctgcactattattcctccagagatgctttcat
agaaggtggccaagtgtggacgaatgttgactttgcccacgaagcgccagcctttgcgcc
ctggcacaggtacttcttgctgcgttgggagttcgaaattcagaaggttacgggggatga
gaacttcaccattccctkc-----------------------------------------
-----------
>Rheohyla_miotympanum
---------------------------ggtcctatctacggcgcctttgggtccccaata
tccyttcagtgggatcgacgaccgggaaaactggcctacagtcttctacaaccggacctg
ccaatgccagggcaacttcatgggytacaattgtggcgaatgcaaatttggtttcaccgg
cgccaactgcaccacaagaaggagattggtcaggaaagaaattttcaggatgactacggc
agagaaggacaagttcatcgcctacctcaayctggccaagcgcaccatcagcccggacta
tgtcatcgccaccgggacttaccaacaaatgaacaatggatccgacccgctttttgctga
catcaacgtgtacgacctgtttgtgtggctgcactattattcctccagagacgctttcat
tgaaggtggccaagtgtggacgaacattgactttgcccacgaagcgccagcctttgcgcc
ctggcacaggtacttcttgctgcgttgggagttcgaaatccagaagatcacgggggayga
gaacttcaccattccctgc-----------------------------------------
-----------
>Litoria_meiriana
---------------------------tgtcccgtctacctcccctgtgggtcctcaatt
tcccttcagtgggattgacgaccgggaaaactggcccatcgtcttctacaaccggacctg
ccagtgccagggtaacttcatgggctacaattgcggcgaatgcaaatttggtttcgttgg
ccccaattgtacggcgaggaggacgatgattaggaaagaaatcttcaggttgaccgcggc
cgagaaggacaagttcattgcctacctcaatctggccaagcgcaccgtcagcgccgagta
tgtcatcgccaccgggacctacagccagatgaacaacggctccaacccgctatttgcaga
cattagcgtgtatgacctgttcgtgtggatgcactactacgcctcccgagacgctttcct
ggacggggacctcgtgtgggaaaatattgattttgcccacgaggcgccaggctttgcacc
atggcacaggtacttcttgcttctatgggagcatgaaattcagaagcttacaggggacga
gaactttactattccctkc-----------------------------------------
-----------
>Sphaenorhynchus_dorisae
---------------------------agtcctgactctctcccctattggtcctcaatt
tcctttcagtggcattgacgatagggaaaactggcctatagtcttctacaacaggacctg
ccgatgccagggcaacttcatgggctacaattgcggcgattgcaagtttggcttcaccgg
tcccaattgtaccgtgagaaaaaccatggtcaggaaagaaattttcaggatgaccgaagc
ggagaaggacaagttcatcgcctacctcaatctggccaaacgcaccgtcagccaggacta
cgtcatagccactggcacttaccagcagatgaacaatggctccaacccgctcttcgcgga
catcaacgtgtacgacctgtttgtgtggctgcactattacgcctccagagacgcctttat
agaaggtgacaacgtttggaggaacattgattttgcccatgaagcgccggcctttctgcc
ctggcacaggtactttcttctcctttgggagcatgaaattcagaaggtcacggaggatga
gaacttcaccattcccttc-----------------------------------------
-----------
>Physalaemus_nattereri
---------------------------tgtcttgtccaactctcctgtaggtcctcaatt
tccctttagtgggattgacgaccgggaaaactggcccaccgtcttctacaacaggacctg
ccaatgccagggcaacttcatgggctacaattgtggcgactgcaagtttgggttcacagg
acccaactgtaccgtgagaagaacgttgatcaggaaagaaatcttcargatgacctcrgc
ggagaaggacaagttcatcgcctacctcaatttgggcaagaggaccatcagtacggacta
cgtcatagccaccgggacctacgagcagatgaacaacggctctaacccactttttgcaga
tatcagcgtgtacgacctgtttgtttggttgcactattaygcatcacgmgacgctttcat
aggaggtgaccaggtgtggagtaacattgactttgcccatgaagctccagcctttctgcc
ctggcacaggttcttcttgcttcattgggagcacgaaatccagaagcttacaggtgacga
gaattttactattcccttc-----------------------------------------
-----------
