# Supplementary material for: Marine introgressions and Andean uplift have driven diversification in neotropical Monkey tree frogs (Anura, Phyllomedusinae)
Source: PeerJ. 2024 Apr 16;12:e17232. doi: 10.7717/peerj.17232 (PMC11027904; doi:10.7717/peerj.17232)
Supplement: Supplemental Information 2 — Aligned sequences for all 13 genes utilized (12S, 16S, CXCR4, cytb, NCX1, ND1, ND2, POMC, RAG1, RHOD, SIA, SLC8A3, TYR). [file peerj-12-17232-s002.zip › A_12s_aln.fasta]

>Adenomera_diptyx
------------------------------------------------------------
----------------------------------------g-aa-aacgccct--taaac
--tcccgttt--ggagtaaggagccggtatcaggcacacccata--ttgcccaagacacc
tagctat-gccacacccacaagggat--ctcagcagtgattaactttaaat-atcagc-g
acagcttgattcagttaaagta--aa-cagagccggctaatctggtgccagccgccgcgg
ttaca-ccacgtggctcaaattga-ccc--tt-atcggcgt-aaagagtgatttaag---
--cgcc-----ctaata-----attggtg--tcaaatttatacta-agctgtgacacg--
cttg-tctcttagaagccc--taatacgaaagttactccaa-tt-aa--atcaacttgaa
ctcacgacagtcaagaaacaaactgggattagataccccactatgcttgacagtaaacct
ta-aa-ttaca---ccc----ccatcgcctgggaactacgagcaaagcttaaaacccaaa
ggacttgacggt-accccaaatccacctagaggagcctgtcctataatcgataacccccg
ttttacctcaccacttctagctag--ccagcctgtatacctccgtcg-tcagcttacctc
gtgagcgaaat-atagtgagcttaatg------------------cca--t-----t-t-
ca-c--caatacgtcaggtcaaggtgcaactcatgaagtg-gaaagagatgggctacact
cccta-a-tctagg-gcaca-cgaaaaactacttatgaaa-cc-tagtttgaaggcggat
ttagaagtaaaaagaaatca-gagagttctttttaactcggcactggggtgtgtacacac
cgccc-gtcaccctcttc-aaagt----cct------atta---a------agttt-tta
a-c---------tcata--------aat-gactaa--atagaag----------------
---------------------------------------------------------agg
caagtcgtaacatggtaagcataccggaaggtgtgcttgg-aac
>Agalychnis_annae
------------------------------------tggtcctaacct-taaa-atcaac
tg-atacttaacttacacatgcaagtctccgcacccccgtg-ag-aacgccct--aaaac
--ccct-tct--gggataaggagctggtatcaggcaca-ttata--tagcccaaaacacc
tagttat-gccacttcctcaaggaat--ttcagcagtgattaaaattgaac-ataagc-g
acagctagattcagttaaagtat-aa-tagagccggcaaaactggtgccagccgccgcgg
ttaca-ccagatggcccaagttga-tac--aa-ctcggcgt-aaagcgtgattaaag---
--t-tt-----atataa-----attaaaa--ttaaatctccacta-agccgtgacacg--
cttg-tgtaagagaaagcc--acaaacgaaagttattttaa-tt-ca--aacaacttgaa
gccacgacagttaaggtacaaactgggattagataccccactatgcttaaccgtaaacct
tt-at-ttaca---tcc----tcaacgccagggaactacgagcaaagcttaaaacccaaa
ggacttgacggt-accccacatccacctagaggagcctgtcctataatcgataacccccg
cttaacctcaccatttttagcata--tcagcctgtatacctccgtcg-tcagcttaccac
gtgagcgaaat-ttagtaagcctaatg------------------tcc--t-----c-t-
ta-cgtcaacacgtcaggtcaaggtgcagcaaacaaagtg-gaaagagatgggctacact
ttcta-a-tctaga-agata-cgaaagactatttatgaaa-tc-tagtcagaaggcggat
ttagcagtaaaaatgaatca-gagagtcctttttaatttggcactggggtgtgtacacac
cgccc-gtcaccctcttc-aaag------ca------acta---att----agtag-tta
a-c---------aaact--------aac-gcatca--a-agaag----------------
---------------------------------------------------------agg
taagtcgtaacatggtaagcataccggaaggtgtgcttgg-aaa
>Agalychnis_callidryas
---------------------------------gtttggtcctgacct-taaa-acta-c
ta-atacttaacttacacatgcaagtctccgcactccagtg-agaaacgccct--aaaat
--ccct-tct--gggataaggagctggtatcaggcaca-ctcta--tagcccaaaacacc
tagttat-gccacttccccaaggaac--ttcagcagtgattaaaattgaac-ataagc-g
acagctagattcagttaaagtat-gt-tagagccggcaaaactggtgccagccgccgcgg
ttaca-ccaaatggctcaagttga-ttt--aa-ctcggcgt-aaagcgtgattaaag---
--t-tt-----ttacaa-----attaaag--ttaaacctccacta-agctgtgacacg--
cttg-tgttagagaaaacc--ataaacgaaagttattttaa-tt-ta--aacgacttgaa
gccacgacagttaaggcacaaactgggattagataccccactatgcttaaccgtaaacct
tt-at-ttaca---tcc----ttaacgccagggaactacgagcaaagcttaaaacccaaa
ggacttgacggt-accccatatccacctagaggagcctgtcctataatcgataacccccg
cttaacctcaccatttttagcata--tcagcctgtatacctccgtcg-tcagcttaccac
gtgagcgaaat-ttagtaagcctaatg------------------tcc--t-----c-c-
ta-cgtcaacacgtcaggtcaaggtgcagcaaacaaaatg-ggaagagatgggctacact
ttcta-a-tctaga-aaata-cgaaagactatttatgaaa-cc-tagtcagaaggcggat
ttagcagtaaaaatgaatca-gaaagtcttttttaacttggcactggggtgtgtacacac
cgccc-gtcaccctcttc-aaag------ca------atta---att----agtaa-tta
a-c---------aaact--------aac-gcatca--a-agaag----------------
---------------------------------------------------------agg
taagtcgtaacatggtaagtataccggaaggtgtgcttgg-aaa
>Agalychnis_dacnicolor
------------------------------------tggtcctgacct-taaa-gtcagc
tg-atacttaacttatacatgcaagtctccgcacccctgtg-ag-aacgccct--aaatt
--ccct-ctt--gggataaggagctggtatcaggcaca-tttta--tagcccaagacacc
tagctat-gccacatcctcaaggaac--ttcagcagtaattaaaattgaat-ataagc-g
tcagctagattcagttaaagtat-ag-cagagtcggctaaactggtgccagccgccgcgg
ttata-ccagttgacccaagttga-ctt--aa-ttcggcgt-aaagcgtggttaaag---
--tgtt-----ttttta-----attaaaa--ttaaattttcacta-agctgtgacacg--
cttg-tgcaaaagaaaccc--ataaacgaaagttattttaa-tt-at--agtaacttgaa
gccacgacagttaagatacaaactgggattagataccccactatgcttaaccgtaaacct
tt-at-ttaca---ccc----tcaacgcccgggaactacgagcaaagcttaaaacccaaa
ggacttgacggt-accccacatccacctagaggagcctgtcctataatcgataacccccg
tttaacctcaccatttttagcata--tcagcctgtatacctccgtcg-tcagcttaccac
gtgagcgtaat-ccagtaagcttaagg------------------ttc--t-----t-t-
ta-catcaatacgtcaggtcaaggtgcagcaaacaaaatg-gaaagagatgggctacact
ttcta-a-cttaga-agaca-cgaaagactatttatgaaa-cc-tagtcagaaggcggat
ttagcagtaaaaataaacca-gagagctatttttaacttggcactggggtgtgtacacac
cgccc-gtcaccctcttc-gaag------cc------acta---att----agtaa-ata
a-c---------agattt-------aac-gcattt--a-agaag----------------
---------------------------------------------------------agg
taagtcgtaacatggtaagcataccggaaggtgtgcttgg-aaa
>Agalychnis_hulli
------------------------------------tggtcctgacct-tgaa-atcaac
tt-ttacttgacctacacatgcaagtatccgcattcctgtg-aa-aacgccct--aaaat
--ccctattc--gagacaaggagctggtatcaggctca-cttat--tagcccaagacacc
tagccat-gccacatcctcaaggaac--ttcagcagtgattaaaattgaat-ataagc-g
tcagctagattcagttaaagtat--t-tagagccggcaaaattggtgccagccgccgcgg
ttaca-ccaaatggcccaagttga-ttt--aa-ttcggcgt-aaagcgtgattaaaga--
--t-ct-----ataaaa-----tttaaag--ctgaatcctcacta-agctgtgacacg--
cttg-tgcctgcgaaactc--aaaaacgaaagttactttaa-tt-aa--ttcaacttgaa
accacgacagttaagatacaaactgggattagataccccactatgcttaaccgtaaactt
tt-ac-ttaca---att----tcaacgccaggggactacgagcaaagcttaaaacccaaa
ggacttgacggt-accccacatccacctagaggagcctgtcctataatcgataacccccg
tttaacctcaccatttttagtaaat-tcagcctgtatacctccgtcg-tcagcttaccac
gtgagcgaaat-taagtaagcttaatg-------------------tc--c-----t-t-
ta-caccaacacgtcaggtcaaggtgcagcaaacaaaatg-gaaagagatgggctacact
ttcta-attttaga-agata-cgaaagactacttatgaaa-tc-tagtcagaaggcggat
ttagcagtaaaaatgaatca-gagagttatttttaatttggcactggggtgtgtacacac
cgccc-gtcaccctcttc-aaag------ct------atta---att----agtac-ata
a-c---------aaaac--------aat-gcacta--a-agaag----------------
---------------------------------------------------------agg
taagtcgtaacatggtaagtataccggaaggtgtgcttgg-aaa
>Agalychnis_lemur
------------------------------------tggtcctaacct-ttaa-gtcaac
ta-atacttaacttacacatgcaagtctccgcactcctgtg-aa-aacgccct--aaatt
--ccctattt--gagataaggagctggtatcaggcgca-tctat--tagcccaaaacacc
tagctat-gccacatccacaaggaac--ttcagcagtgattaaaattgaat-ataagc-g
acagctagattcagttaaagtat-aa--agagccggcaaaactggtgccagccgccgcgg
ttaca-ccagatggctcaagctga-cct--aa-ctcggcgt-aaagcgtgattaaag---
--t-ta-----aaatta-----attaaaa--ttaaacttctacta-agctgtgacacg--
cttg-tgaatgagaaaatc--aaaaacgaaagttattttaa-tc-ta--gtcaacttgaa
gtcacgacagttaagaaacaaactgggattagataccccactatgcttaaccgtaaactt
tc-ac-ttaca---ccta---tcaacgccagggaactacgagcaaagcttaaaacccaaa
ggacttgacggt-accccatatccacctagaggagcctgtcctataatcgataacccccg
cttaacctcaccatttttggcata--tcagcctgtatacctccgtcg-tcagcttaccac
gtgagcgaaat-ttagtaagcttaatg-------------------cc--t-----a-t-
ta-cgccaacacgtcaggtcaaggtgcagcaaacaaaatg-gaaagagatgggctacact
ttcta-t-tttaga-aaata-cgaaagactacctatgaaa-tc-tagtcagaaggcggat
ttagcagtaaaaatgaacca-gagagtcatttttaatttggcactggggtgtgtacacac
cgccc-gtcaccctcttc-aaag------cc------cata---att----agtct-tta
a-c---------aattat-------aaa-gcattt--a-agaag----------------
---------------------------------------------------------agg
taagtcgtaacatggtaagtataccggaaggtgtgcttgg-aaa
>Agalychnis_moreletii
------------------------------------tggtcctgacct-taaa-atcaac
tg-gtacttaacttacacatgcaagtctccgcacccccgtg-ag-aacgccct--aaaat
--ccct-tct--gggataaggagctggtatcaggcaca-tttta--tagcccaaaacacc
tagttat-gccacttcctcaaggaac--ttcagcagtgattaaaattgaac-ataagc-g
acagctagattcagttaaagtat-aa-cagagccggcaaaactggtgccagccgccgcgg
ttaca-ccagatggcccaagttga-ttt--aa-ctcggcgt-aaagcgtgattaaag---
--t-tt-----ttataa-----attaaaa--ttaaacctccatta-agctgtgacacg--
cttg-tgtaagagaaaatc--ataaacgaaagttattttaa-tt-ca--aacaacttgaa
gccacgacagttaaggcacaaactgggattagataccccactatgcttaaccgtaaacct
tt-at-ttaca---ccc----tcaacgccagggaactacgagcaaagcttaaaacccaaa
ggacttgacggt-accccacatccacctagaggagcctgtcctataatcgataacccccg
cttaacctcaccatttttagcata--tcagcctgtatacctccgtcg-tcagcttaccac
gtgagcgaaat-ttagtaagcctaatg------------------gcc--t-----t-t-
ta-cgtcaacacgtcaggtcaaggtgcagcaaacaaaatg-ggaagagatgggctacact
ttcta-a-tctaga-aaata-cgaaagactatttatgaaa-tc-tagtcagaaggcggat
ttagcagtaaaaatgaacca-gagagtcctttttaatttggcactggggtgtgtacacac
cgccc-gtcaccctcttc-gaag------ca------acta---att----agtaa-tta
a-c---------aaact--------aat-gcatca--a-agaag----------------
---------------------------------------------------------agg
taagtcgtaacatggtaagtataccggaaggtgtgcttgg-aaa
>Agalychnis_saltator
------------------------------------tggtcctgacct-taaa-atcaac
tg-atacttaacttacacatgcaagtttccgcacccccgtg-ag-aacgccct--aaaat
--ccct-tct--gggttaaggagccggtatcaggcgca-ctcta--tagcccaagacacc
tagctat-gccacttcctcaaggaat--ttcagcagtgattaaaattgtat-ataagc-g
acagctagattcagttaaagtat-aa-cagagccggcaaaactggtgccagccgccgcgg
ttaca-ccaaatggcccaagttga-ttt--aa-ctcggcgt-aaagcgtgattaaag---
--a-tc-----ccacaa-----attaaaa--ttaaacctccacta-agctgtgacacg--
cttg-tgtaagggaaaatc--ataaacgaaagttattttaa-tt-ta--aacgacttgaa
accacgacagttaaggtacaaactgggattagataccccactatgcttaaccgtaaactt
tt-at-ttaca---tcc----ttaacgccagggaactacaagcaaagcttaaaacccaaa
ggacttgacggt-accccatatccccctagaggagcctgtcctataatcgataacccccg
tttaacctcaccatttttagcata--acagcctgtatacctccgtcg-tcagcttaccac
gtgagcgaaat-ctagtaagcctaatg------------------tcc--t-----c-t-
ta-cgtcaatacgtcaggtcaaggtgcagcaaacaaaatg-gaaagagatgggctacact
ttcta-a-tttaga-aaata-cgaaagactatctatgaaa-cc-tagtcagaaggcggat
ttagcagtaaaaatgaacta-gagagtcctttttaatttggcactggggtgtgtacacac
cgccc-gtcaccctcttc-aaag------ct------atag---att----agtat-cta
a-c---------aaatt--------aat-gcatta--a-agaag----------------
---------------------------------------------------------agg
taagtcgtaacatggtaagtataccggaaggtgtgcttgg-aaa
>Agalychnis_spurrelli
--------------------------------ggtttggtcctgacct-taaa-atcaac
ta-atacttaacttacacatgcaagtctccgcacccccgtg-ag-aacgccct--aaaat
--ccct-tct--gggataaggagccggtatcaggcaca-tttta--tagcccaaaacacc
tagttat-gccacctcctcaaggaat--ttcagcagtgattaaaattgaat-ataagc-g
acagctagattcagttaaagtat-ga-cagagccggcaaaactggtgccagccgccgcgg
ttaca-ccagatggcccaagttga-ttt--aa-ttcggcgt-aaagcgtgattaaag---
--t-cc-----atacaa-----attaaaa--ttaaaccctcacta-agctgtgacacg--
cttg-tgtaagagaaaatc--ataaacgaaagttattttaa-tt-ta--aacaacttgaa
gccacgacagttaagacacaaactgggattagataccccactatgcttaaccgtaaactt
tt-ac-ttaca---tcc----tcaacgcccgggaactacgagcaaagcttaaaacccaaa
ggacttgacggt-accccacatccacctagaggagcctgtcctataatcgataacccccg
cttaacctcaccatttttagcata--tcagcctgtatacctccgtcg-tcagcttaccac
gtgagcgaaat-ctagtaagcctaatg------------------tcc--t-----c-t-
ta-cgtccatacgtcaggtcaaggtgcagcaaacaaaatg-gaaagagatgggctacact
ttcta-a-cttaga-aaata-cgaaagactacctatgaaa-cc-tagtcagaaggcggat
ttagcagtaaaaacgaatca-gagagtcctttttaatttggcactggggtgtgtacacac
cgccc-gtcaccctcttc-aaag------ct------acta---att----agtaa-tta
a-c---------aaact--------aat-gcatta--a-agaag----------------
---------------------------------------------------------agg
taagtcgtaacatggtaagcataccggaaggtgtgcttgg-aaa
>Agalychnis_terranova
------------------------------------------------------------
------------------------------------------------------------
------------------------------------------------------------
------------------------------------------------------------
------------------------------------------------------------
------------------------------------------------------------
------------------------------------------------------------
------------------------------------------------------------
------------------------------------------------------------
------------------------------------------------------------
------------------------------------------------------------
------------------------------------------------------------
------------------------------------------------------------
------------------------------------------------------------
------------------------------------------------------------
------------------------------------------------------------
------------------------------------------------------------
------------------------------------------------------------
------------------------------------------------------------
--------------------------------------------
>Amazophrynella_minuta
------------------------------------tggtcctagcct-taaa-gtcaat
tt-ctacttaacttacacatgcaagtttccgcctccctgtg-aa-aacgccct--ttacc
--ccctcttc--gggataaggagctggtatcaggcacg-aaaat--ctgcccacgacacc
tagcttt-gccacaccctcaagggat--ttcagcagtgattaacattgatt-atgagc-g
aaagctcgactcagtcatagta--aa-cagagccggctaatctggtgccagccgccgcgg
ttaca-ccacgtggctcaaattga-ctc--tt-atcggcgt-aaagcgtgattaaag---
--c-ct-----cttact-----attaagg--ttgaattattacta-agccgtaatacg--
tttg-ttactaagaaaccc--gagaacgaaagtcaccttaa-tc-ca---actacttgaa
ctcacgacaactgaggtacaaactgggattagataccccactatgctcagtcgtaaactt
ta-aa-ttacat----a----acatcgccagggaactactagcttagcttaaaacccaaa
ggacttgacggt-accctatatccatctagaggagcctgtcctataatcgataacccgcg
tttaacctcaccacttctagtttc--tcagcctgtatacctccgtcg-tcagcttacctc
gtgagtgcctc-atagtgagcataatg------------------ttt------------
tt-caacaacacgtcaggtcaaggtgcagcaaatgaagtg-gaaagagatgggctacact
ttcta-t-cttaga-acata-cgaaaaacta-tcatgaaa-cc-tagtttgaaggcggat
ttagcagtaaaaagagacca-ttatactcattttaaattggcactggggtgtgtacacac
cgccctgtcaccctcttc-gaaa------ca------atcc---ata----tataa-ttt
a-t---------aaacc----------c-acaacataa-agaag----------------
---------------------------------------------------------agg
caagtcgtaacatggtaagtataccggaaggtgtgcttgg-aaa
>Aplastodiscus_leucopygius
------------------------------------tggtcctagcct-tgaa-atcagt
ta-ttactttatttatacatgcaagtctccgcccccctgtg-aa-aacgccct--tatct
--tccctcta--ggaacaaggagccggtatcaggctca-acaat--tagcccaagacacc
tagcttacgccacacccacaagggta--atcagcagtaattaacattgaac-ataagc-g
tcagcttgattcagttaaagta--aa-aagggcaggcaaatacggtgccagccgccgcgg
ttata-ccatgaggcccaaactga-cat--ct-ttcggcgt-aaagcgtgattaaag---
--t-ta-----tttata-----actgtag--tcgaactattatta-ggctgttataag--
ctta-tacttaagaagatc--acaaacgaaagttactacac----aa--aacaacttgaa
ctcactacaactaagacacaaactaggattagagaccctactatgcttagccttaaactc
tt-aa-ttaca---cca----caaacgcctgggaactacaagcaaagcttgaaacccaaa
ggacttgacggt-gccccacatccccctagaggagcctgtcctatgaccgataacccccg
tttaacctcaccctctttagcacac-tcagtctgtatacctccgtcg-tcaacttaccac
atgagtgactt-ttagtaagtttaatg------------------tcc--t-----t-a-
ct-cgtcaacacgtcaggtcaaggtgcaactaataagagg-ggaagagatgggctacact
ctcta-t-tataga-gtata-cggagaacta-atatgaaa-gc-tagttcaaaggtggat
ttagcagt-aaaaggggtca-gagagccccttttaactcggcactggggtgtgtacacac
cgccc-gtcaccctcttc-gtag------c-------actg---gttta--agtac-ata
a-c---------cgaat--------tcc-gcatcg--t-agaag----------------
---------------------------------------------------------agg
taagtcgtaacatggtaagtataccggaaggtgtgcttgg-aat
>Boana_crepitans
------------------------------------tggtcctagcct-tgaa-atcagt
tc-ttactttacttatacatgcaagtctcagcacccctgtgtaa-aacgccct--taaac
--tcctttca--ggaacaaggagctggtatcaggcaca-ataat--tagcccaagacacc
tagcttt-gccacacccacaagggaa--ttcagcagtaattaacattgaat-ataagc-g
ccagcttgattcagttaaagta--aa-aagggcaggcaaatatggtgccagccgccgcgg
ttaca-ccatgtggcccaaattga-tta--ct-ttcggcgt-aaagagtgattaaag---
--c-aa-----tttttt-----actgtag--ttgaacctctataa-agtcgtgataag--
ctta-tagctgggaaaccc--ataaacgaaagttactacac-cc-aa--aacaacttgag
ttcacaatagctaagaaacaaactaggattagagaccctactatgcttagccacaaactt
tt-aa-ttaca---ccc----aaaacgccagggaactacgagcaaagcttaaaacccaaa
ggacttgacggt-gccccatatccccctagaggagcctgtcctataatcgataacccccg
tttaacctcaccatttttagcctta-tcagtctgtatacctccgtcg-tcagcttaccac
gtgagtgaatt-atagtaagtttaatg------------------tct--------c-a-
ct-cgtcaacacgtcaggtcaaggtgcagcttataaagtg-ggaagagatgggctacact
ttcta-a-ggtaga-agaca-cagaaga-ta-ttatgaaa-ac-ttatctaaaggtggat
ttagcagtaaaaaaagatca-gagagctttttttaactaggccctggggtgtgtacacac
cgccc-gtcaccctcttc-gcag------cc------acat---tat----agttt-tta
a-c---------atat---------att-gcaaag--t-agaag----------------
---------------------------------------------------------agg
taagtcgtaacatggtaagtataccggaaggtgtgcttgg-aaa
>Bokermannohyla_hylax
------------------------------------tggtcccagcct-tgga-atcaat
ta-ttactttacttatacatgcaagtttccgcatccctgtg-aa-aacgccct--taaa-
--cccccata--ggactaaggagctggtatcaggctca-actat--tagcccaagacacc
tagctat-gccacacccacaagggta--ctcagcagtaattaacattgaat-ataagc-g
ccagcttgattcagttaaagta--ag-tagggccggcaaatctggtgccagccgccgcgg
ttaca-ccatgagacccaaattga-ttt--ct-ttcggcgt-aaagcgtgattaaag---
--c-aa-----ctttat-----actgtag--ttaaactaaaattatagttgtgaaaag--
ctta-tacttaggaaaccc--aaaaacgaaagttactacat-ca-aa--aacaacttgaa
ttcacaacagctaagacacaaactaggattagataccctactatgcttagccgcaaactt
tt-aa-ttaca---ctc----acaacgccagggtactacgagcaaagcttaaaacccaag
ggacttgacggt-accccatatccccctagaggagcctgtcctataatcgataatccccg
tttaacctcaccatttttagccata-tcagtctgtatacctccgtcg-ccaatttaccac
gtgagcgtcta-atagtaagtgaaatg------------------tcttat-----t-a-
ct-cgattatacgtcaggtcaaggtgcagcaaataaaatg-ggaagagatgggctacact
ctcta-a-tttaga-gcata-cggaaaactcgtcatgaaa-a--gagtttgaaggcggat
ttagtagtaagagaggctca-gagaacccctctaaaaccggcactggggtgtgtacacac
cgccc-gtcaccctcttc-gcag------cc------ctta---aat----agtgt-ttt
a-c---------aaccc--------cat-gcatag--t-agaag----------------
---------------------------------------------------------agg
caagtcgtaacatggtaagtataccggaaggtgtgcttgg-aaa
>Callimedusa_baltea
------------------------------------tgatcctaaccc-taaa-gtcaat
tc-gaactcaacttacacatgcaagtctcagcattcccgtg-aa-aacgccct--aaaat
--cccttatc--gggatagggagctggtatcaggcaca-ctttta-tggcccaagacacc
tagctat-gccacatcctcaaggaaa--ttcagcagtgattaatattgaat-atacgc-g
acagcaagattcagttagagct--ca-aagagccggcaaaattggtgccagccgccgcgg
ttata-ccaatcgactcaaattga-ctt--ca-atcggcgt-aaagcgtgattaaag---
--t--------ctttgt--ctaattaaag--ataaaccttcacta-agctgtgacacg--
cttg-tgcttgagagaacc--aaaaacgaaagttactttaa-tt-ta--ccctacttgaa
ttcacgacagttaagacacaaactgggattagataccccactatgcctaaccgtaaactt
tt-aa-ttaca---acc----taaacgccagagaactacgagcaaagcttaaaactcaaa
ggacttgacggt-accccatatccacctagaggagcctgtcctacaatcgataatccccg
cttaacctcaccatttttagcta-a-tcagtctgtatacctccgtcg-tcagcttaccac
gtgagcgaacc-atagtaagcctaatg------------------cct----------a-
ta-cgccaacacgtcaggtcaaggtgcagctaacaaaatgtgaaagagatgggctacact
ttcta-a-tttaga-agata-cgaaaaactatttatgaaa-tc-tagttagaaggcggat
ttagcagtaaaaagaaacta-gagagttctttttaatttggcactggggtgtgtacacac
cgccc-gtcaccctcttc-aaag------tc------ccac--ccat----agtat-tta
a-c---------ttatt--------cttattacca----agaag----------------
---------------------------------------------------------agg
taagtcgtaacatggtaagtataccggaaggtgtgcttgg-aaa
>Callimedusa_tomopterna
------------------------------------tggtcctggccc-taaa-gtcaat
tt-gtacttaacctacacatgcaagtctcagcacccctgtg-ag-aacgccct--aaaat
--ccccactt--gggaaaaggagccggtatcaggctca-atttc--tagcccaaaacacc
tagccat-gccacatcctcaaggaac--ttcagcagtgaccaattttgaatcatatgc-g
acagcaagattcagttatagtg--ca-aagagccggcaaaattggtgccagccgccgcgg
ttata-ccaataggctcaagttga-ctt--ca-atcggcgt-aaagcgtgattaaag---
--t--------ttctac--tcaattaaag--atgaaactccacta-ggttgtgacacg--
cttg-tgtctgagaaaatc--aaaatcgaaagttactttaa-tt-aa--ccccacttgaa
ttcacgatagttaagatacaaactgggattagataccccactatgcttaaccataaactt
tt-aa-ttaca---acc----caaacgccagagaactacgagcaaagcttaaaactcaaa
ggacttgacggt-accccatatccacctagaggagcctgtcctataatcgataatccccg
cttaacctcaccatttttagcct-a-tcagtctgtatacctccgtcg-tcagcttaccac
gtgagcggatc-atagtaagcctaatg------------------cct----------a-
ta-cgccaatacgtcaggtcaaggtgcagctaacaaaatgtgaaagagatgggctacact
ttcta-a-tttaga-aaaca-cgaaagact--ttatgaaa-tc-tagttagaaggcggat
ttagcagtaaaaagaaacta-gagagttctttttaacttggcactggggtgtgtacacac
cgccc-gtcaccctcttc-aaag------cc------ccaattcaat----agtac-tta
a-c---------taatt--------ttt-attcta----agaag----------------
---------------------------------------------------------agg
taagtcgtaacatggtaagtataccggaaggtgtgcttgg-aaa
>Ceratophrys_aurita
------------------------------------tggtcctagcct-tgaa-gtcaat
tt-ttactcaatatacaca-gcaagtctccgcacccctgtg-aa-aacgccct--taaat
--ccccatta--gggataaggagctggtatcaggcacg-ataat--ctgcccaagacacc
tagctat-gccacacccacaagggaa--ttcagcagtgattaacattgaat-ataagc-g
acagcttgattcagtcagagta--aa-gagagccggctaatctggtgccagccgccgcgg
ttaca-ccacgtggctcaaattga-ccc--cgcatcggcgt-aaagcgtgattaaag---
--t--------ccaaca--aaaaattaga--ataaacttaaacta-agctgtgacacg--
cttgttattaaggaaaccc--aaaaacgaaagttattccaa-ct-aa--gtcaacttgaa
ctcacgacagctgagacacaaactgggattagataccccactatgcccagccgtaaactt
ta-ac-ttacc---ccg----acatcgccagggaactacgagcaaagcttaaaacccaaa
ggacttgacggt-accccatatccccctagaggagcctgtcctataatcgataacccccg
tttaacctcaccatttttagtta-a-tcagcctgtatacctccgtcg-tcagcttaccac
gtgagcgacac-ttagtgagcttaatg------------------ccc----------c-
ta-cgccaacacgtcaggtcaaggtgcagcaaataaaatg-ggaagagatgggctacact
ttcta-a-cgtaga-aaaca-cgaaagactacctatgaaa-cc-tagtcagaaggaggat
ttagtagtaaaaagaaacca-gagtgttctttttaacctggcactggggtgtgtacacac
cgccc-gtcaccctcttc-gaag------cc------taaa---aaa----agtat-tta
a-c---------caatt--------tca-gcacga--t-agaag----------------
---------------------------------------------------------agg
caagtcgtaacatggtaagtataccggaaggtgtgcttgg-aaa
>Ceratophrys_cranwelli
------------------------------------tggtcctagcct-tgaa-gtcaat
tt-ttactcaacatacacatgcaagtctccgcacccctgtg-aa-aacgccct--taaat
--ccccacta--gggataaggagctggtatcaggcacg-agaat--ctgcccaagacacc
tagctat-gccacacccacaagggaa--ctcagcagtgattaacattgaac-ataagc-g
acagcttgattcagccagagta--aa-gagagccggctaatctggtgccagccgccgcgg
ttaca-ccacgtggctcaaattga-ccc--cacatcggcgt-aaagcgtgattaaag---
--t--------tcaaca--aaaattagaa--ttaaacttaaacta-agctgtgacacg--
cttgttatcaaggaaaccc--aaaaacgaaagttattccaa-ct-aa--gtcaacttgaa
ttcacgacagctgagacacaaactgggattagataccccactatgcccagccgtaaactt
ta-ac-ttact---tca----acatcgccagggaactacgagcaaagcttaaaacccaaa
ggacttgacggt-accccatatccccctagaggagcctgtcctataatcgataacccccg
tttaacctcaccatttctagtta-a-tcagcctgtatacctccgtcg-ccagcttaccac
gtgagcgccac-ttagtgagcttaatg------------------tcc----------c-
ta-cgccaacacgtcaggtcaaggtgcagcaaatgtaatg-ggaagagatgggctacact
ttcta-g-tttaga-aaaca-cgaaagactacttatgaaa-cc-tagtcagaaggaggat
ttagcagtaaaaagaaacca-gagtgttctttttaacccggcactggggtgtgtacacac
cgccc-gtcaccctcttc-aaag------cc------aaga---aag----agtat-tta
a-c---------caacc--------ata-gcataa--t-agaag----------------
---------------------------------------------------------agg
caagtcgtaacatggtaagtataccggaaggtgtgcttgg-aaa
>Ceratophrys_ornata
------------------------------------tggtcctagcct-tgaa-atcaat
tt-ctactcaatatacacatgcaagtctccgcacccctgtg-aa-aacgccct--taaat
--ccccatta--gggataaggagctggtatcaggcacg-aaaat--ctgcccaagacacc
tagctac-gccacacccacaagggaa--atcagcagtgattaacattgaat-ataagc-g
acagcttgattcagctagagta--aa-gagagccggctaatctggtgccagccgccgcgg
ttaca-ccatgtggctcaaattga-ctt--tccatcggcgt-aaagcgtgattaaag---
--t--------tcaacaa-aaaattagaa--ttaaacttaaacta-agctgtgacacg--
cttgttattaaggaaaccc--aaaaacgaaagttattccaa-ct-aa--gtcaacttgaa
ctcacgacagctgagacacaaactgggattagataccccactatgcccagccgtaaactt
ta-ac-ttact---tca----acatcgccagggaactacgagcaaagcttaaaacccaaa
ggacttgacggt-accccatatccccctagaggagcctgtcctataatcgataacccccg
tttaacctcaccatttctagtta-a-tcagcctgtatacctccgtcg-tcagcttaccac
gtgagcgccac-ttagtgagcttaatg------------------tcc----------c-
ta-caccaacacgtcaggtcaaggtgcagcaaatgtaatg-ggaagagatgggctacact
ctcta-t-tttaga-ggaca-cgaaagactacttatgaaa-cc-tagtcagaaggaggat
ttagcagtaaaaagaaacca-gagtgttctttttaacccggcactggggtgtgtacacac
cgccc-gtcaccctcttc-gaag------cc------aaga---aaa----agtat-tta
a-c---------caatc--------ata-gcacaa--t-agaag----------------
---------------------------------------------------------agg
caagtcgtaacatggtaagtataccggaaggtgtgcttgg-aaa
>Ceratophrys_stolzmanni
------------------------------------tggtcccagcct-tgaa-gtcaat
tt-ttactcaatatacacatgcaagtctccgcacccctgtg-aa-aacgccct--taaat
--ccccacta--gggataaggagctggtatcaggcacg-ataat--ctgcccaagacacc
tagcttt-gccacacccacaagggac--ttcagcagtgattaacattgacc-ataagc-g
acagcttgactcagttagagta--aa-gagagccggctaatctggtgccagccgccgcgg
ttaca-ccatgtggctcaaattga-ccc--ccaatcggcgt-aaagcgtgattaaag---
--t--------ctaata--aaaattgaga--ttgaacttaaactg-agctgtgacacg--
cctgttattaaggaaaccc--gaaaacgaaagttatcccaa-tt-ga--atcaacttgaa
ctcacgacagctggggcacaaactgggattagataccccactatgcccagccgtaaactt
ta-ac-ttact---tca----tcatcgccagggaactacgagcaaagcttaaaacccaaa
ggacttgacggt-accccatatccccctagaggagcctgtcctataatcgataacccccg
tttaacctcaccatttctagtta-a-tcagcctgtatacctccgtcg-tcagcttaccac
gtgagcgtcat-ttagtgagcttaatg------------------ccc----------c-
ta-cgccaacacgtcaggtcaaggtgcagcaaatgaaatg-ggaagagatgggctacact
ttcta-a-tttaga-aaata-cgaaagactacttatgaaa-cc-tagtcagaaggtggat
ttagcagtaaaaagaaacta-gagtgttctttttaacccggcactggggtgtgtacacac
cgccc-gtcaccctcttc-aaag------cc------ccca--caaa----agtat-tta
a-c---------ctact--------aca-gcaaaa--c-agaag----------------
---------------------------------------------------------agg
caagtcgtaacatggtaagtataccggaaggtgtgcttgg-aaa
>Chacophrys_pierottii
------------------------------------tggtcccagcct-tgaa-gtcaat
tc-ttactcaatatacacatgcaagtctccgcacccctgtg-aa-aacgccct--taaat
--cccctcta--gggataaggagctggcatcaggcacg-ataat--ctgcccaagacacc
tagctac-gccacacccacaagggaa--ttcagcagtgattaacattgaat-ataagc-g
acagcttgattcagttagagta--aa-gagagccggctaatctggtgccagccgccgcgg
ttaca-ccatgtggctcaaattga-ctc--cccatcggcgt-aaagcgtgattaaag---
--t--------tcaata--attattagaa--ttaaacttagacta-agctgtgacacg--
cttg-tactaaggaaaccc--aaaaacgaaagttattccaa-ct-aa--gtcgacttgaa
ctcacgacagctgggacacaaactgggattagataccccactatgcccagccgtaaactt
ta-ac-ttact---tca----acatcgccagggaactacgagcaaagcttaaaacccaaa
ggacttgacggt-accccatatccccctagaggagcctgtcctataatcgataacccccg
tttaacctcaccatttctagtta-a-tcagcctgtatacctccgtcg-tcagcttaccac
gtgagcgacat-ttagtgagcttaatg------------------ccc----------a-
ta-cgccaacacgtcaggtcaaggtgcagcaaatgaaatg-ggaagagatgggctacact
ctcta-a-tttaga-agaca-cgaaagactacctatgaaa-cc-tagtcagaaggcggat
ttagcagtaaaaagaaacta-gagtgttctttttaacctggcactggggtgtgtacacac
cgccc-gtcaccctcttc-aaag------ct------acaa---aaa----agtac-tta
a-c---------taata--------aca-gcacca--c-agaag----------------
---------------------------------------------------------agg
caagtcgtaacatggtaagtataccggaaggtgtgcttgg-aaa
>Corythomantis_greeningi
------------------------------------tggtcctagccc-tgca-atcaac
ta-ttacttaatatacacatgcaagtctccgcacccctgtg-aa-aacgccct--taaat
--ccccccta--gggataaggagctggtatcaggcaca-acttt--tagcccatgacacc
tagctac-gccacacccacacgggaa--ctcagcagtgattaacattgagc-ataagc-g
acagcttgactcagttaaagta--aa-aagagccggcaaatctggtgccagccgccgcgg
ttaca-ccacgtggctcaagttga--tc--cctatcggcgt-aaagcgtgattaaag---
-----------ttacaa--aaatttatag--ctaaactaaaacta-agctgtgacacg--
cttg-tacttaggaaaacc--aaagacgaaagttgctataa-tc-at--aacaacttgaa
cccacgacagttgagatacaaactgggattagataccccactatgctcaaccgtaaactt
ta-aa-ttaca---tca----atatcgcctgggaactacgagcaaagcttaaaacccaaa
ggacttgacggt-accccatatccacctagaggagcctgtcctataatcgataacccccg
tttaacctcaccatttttagccc-a-tcagcctgtatacctccgtcg-tcagcttaccac
gtgagcgaccc-ttagtgagcctaatg------------------ccc----------c-
ta-cgccaacacgtcaggtcaaggtgcagtaaataaaatg-ggaagagatgggctacact
cccta-t-catagc-gaata-cgaaagactatttatgaaa-cc-tagtcggaaggcggat
ttagtagtaaaaagagacaa-gagagctctttttaacatggcactggggtgtgtacacac
cgccc-gtcaccctcttc-gaag------ca------aaca---ata----agtcc-tta
a-c---------acact--------taa-gcacca--c-agaag----------------
---------------------------------------------------------agg
caagtcgtaacatggtaagtataccggaaggtgtgcttgg-aaa
>Cruziohyla_calcarifer
------------------------------------tggtcctaacct-taaa-atcaat
ta-atacttaacttacacatgcaagtttccgcactcccgtg-ag-aatgccct---aaat
--ctccccta--gagacaaggagctggtatcaggctca--tttt--tagcccaagacacc
tagctat-gccacatcttcaaagaat--ttcagcagtgattaaaattgtac-ataagc-g
tcagctagattcagttaaagtt--ca-tagagccggcaaaattggtgccagccgccgcgg
ttaca-ccaattggctcaaattga-ttt--ttt-tcggcgt-aaagcgtgattaaag---
--c--------ct-caa--aaaattaaag--ttaaaccatcacta-agtcgtgacacg--
cttg-tgcttgagaaaatc--aaaaacgaaagtcactttaa-ta-ta--accaacttgaa
ctcacgacagttaaaacacaaactgggattagataccccactatgtttaaccgtaaactt
tt-at-ttaca---tcag---ataacgcccgggaactacgagcaaagcttaaaacccaaa
ggacttgacggt-accccacatccacctagaggagcctgtcctataatcgataatccccg
cttaacctcaccatttttagcct-a-ccagcctgtatacctccgtcg-tcagcttaccac
gtgagcgaatt-ttagtaagcctaatg-----------------cccc----------c-
ta-cgccaacacgtcaggtcaaggtgcagcaaataaaatg-ggaagagatgggctacact
ttcta-a-attaga-aaaca-cgaaaaactacttatgaaa-cc-tagttagaaggcggat
ttagcagtaaaaagcaacta-gagagttctttttaattcggcactggggtgtgtacacac
cgccc-gtcaccctcttc-aaag------cc------atta---att----agtacaata
a-c---------acact--------tac-gcacta--a-agaag----------------
---------------------------------------------------------agg
taagtcgtaacatggtaagtataccggaaggtgtgcttgg-aaa
>Cruziohyla_craspedopus
------------------------------------------------------------
------------------------------------------------------------
------------------------------------------------------------
------------------------------------------------------------
------------------------------------------------------------
------------------------------------------------------------
------------------------------------------------------------
------------------------------------------------------------
------------------------------------------------------------
------------------------------------------------------------
------------------------------------------------------------
------------------------------------------------------------
------------------------------------------------------------
------------------------------------------------------------
------------------------------------------------------------
------------------------------------------------------------
------------------------------------------------------------
------------------------------------------------------------
------------------------------------------------------------
--------------------------------------------
>Cruziohyla_sylviae
------------------------------------------------------------
------------------------------------------------------------
------------------------------------------------------------
------------------------------------------------------------
------------------------------------------------------------
------------------------------------------------------------
------------------------------------------------------------
------------------------------------------------------------
------------------------------------------------------------
------------------------------------------------------------
------------------------------------------------------------
------------------------------------------------------------
------------------------------------------------------------
------------------------------------------------------------
------------------------------------------------------------
------------------------------------------------------------
------------------------------------------------------------
------------------------------------------------------------
------------------------------------------------------------
--------------------------------------------
>Dendropsophus_nanus
------------------------------------tggtcccagcct-tgag-atcagt
ta-ctactctacttacacatgcaagtctccgcactcctgtg-aa-aacgccct--taaat
--ccctccaa--gggataaggagccggtatcaggcaca---aat--tagcccaagacacc
tagctac-gccacacccccacgggaa--ctcagcagtgattaacattgaaa-ataagc-g
ccagcctgaatcagtaaaagtc--aa-aagagccggcaaatctggtgccagccgccgcgg
ttaca-ccacgtggctcaaactga-cct--ctt-tcggcgt-aaagcgtgattaaag---
--c--------taaccat--ttattgcaa--ttaaactagaacta-agctgtgacacg--
ctta-ttcccaagaaaacc--actaacgaaagtcattgcaa-ct-tc--aataacttgaa
ttcacgacagctaggaaacaaactgggattagataccccactatgcctaaccgtaaactt
tt-aa-ttaca---cc-t---ccaccgccagggaactacgagcaaagcttaaaacccaaa
ggacttgacggt-accccatatccacctagaggagcctgtcctataatcgataacccccg
cttaacctcaccatttttagcct-a-tcagcctgtatacctccgtcg-tcagcttacctc
gtgagcgccaa-ctagtgagcttaatg------------------ccc----------t-
ta-cgccaaaacgtcaggtcaaggtgcagcatataaaatg-ggaagagatgggctacact
atcta-g-cctaga-ttaca-cgaaagactatttatgaaa-cc-tagtcagaaggcggat
ttagaagtaaagaaaaacta-aagtgttttctttaactcggcactggggtgtgtacacac
cgccc-gtcaccctcttc-aaag------ct------ttta---ttt----agttt-ata
a-c-----------atca-------taa-gcacta--a-agaag----------------
---------------------------------------------------------agg
caagtcgtaacatggtaagcataccggaaggtgtgcttgg-aaa
>Duellmanohyla_rufioculis
------------------------------------tagtcctagcct-taaa-atnagt
tt-ttacttaatttacacatgcaagtctcagcacccctgtg-ag-aacgcccc--taac-
--ccctatca--ggaacaaggagctggtatcaggcaca-atttt--tagcccaagacacc
tagttta-gccacacccacaagggaa--cccagcagtgattaacattgagc-ataagc-g
acagcttgactcagtcaaagta--agcaagggccggcaaatcccgtgccagccgccgcgg
ttata-ccatgaggcccaaattga-ttt--ct--tcggcgt-aaagcgtgattaaag---
--t--------tattaac-acaattatag--ttacaccagaacta-agccgtaataaa--
cttg-tacctgtgaaagtc--ataaacgaaagttactatatacc-cc-----cacttgaa
cccacgacagctgggaaacaaactaggatcagataccctactatgcccagccgtaaactt
tt-at-ttaca---cc-c---ccatcgcccgggaactacgagccaagcttaaaactcaaa
ggacttgacggt-accccacatccacctagaggagcctgtcctataatcgataacccccg
ttaaacctcaccatttttagcat-a-acagcctatatacctccgtcg-ccagcctacctc
atgagtgactt-ttagtaagcttaatg------------------tcc----------c-
ta-agtcagaacgtcaggtcaaggtgcagtaaatgaaatg-ggaagagatgggctacact
ctcta-a-tataga-acaca-cgaaagactatgtatgaaa-tt-tagtcagaaggcggat
ttagaagtaaaaggggatca-taaagccccttttaacgcggccctggggtgtgtacacac
cgccc-gtcaccctcttcaaaaa------cc------aaaa---acc----agtac-tta
a-c-----------atcaa---t--tca-gcaaat--c-agaag----------------
---------------------------------------------------------agg
caagtcgtaacatggtaagtgtaccggaaggtgcacttgg-aaa
>Fritziana_ulei
------------------------------------------------------------
------------------------------------------------------------
------------------------------------------------------------
------------------------------------------------------------
------------------------------------------------------------
------------------------------------------------------------
------------------------------------------------------------
------------------------------------------------------------
------------------------------------------------------------
------------------------------------------------------------
------------------------------------------------------------
------------------------------------------------------------
------------------------------------------------------------
------------------------------------------------------------
------------------------------------------------------------
------------------------------------------------------------
------------------------------------------------------------
------------------------------------------------------------
------------------------------------------------------------
--------aacatggtaagtataccggaaggtgtgcttgg-caa
>Gastrotheca_fissipes
------------------------------------tggtcctagcct-tgaa-ctcaac
tc-tcacccaatttatacatgcaagtctccgcacccctgtg-aa-aacgccct--tgacc
--cccttct---ggaacaaggagctggtatcaggcaca-ataat--tagcccaagacacc
tagcctc-gccacacccccacgggaa--ttcagcagtgattaatattaaac-ataagc-g
atagcttgatttagttaaagtg--aa-aagagccggcaaatctggtgccagccgccgcgg
ctaca-ccatgtggctcaagttga-act--ctt-tcggcgt-aaagcgtgattaaag---
--t--------aaacatc--aaactagag--ttaaacttaaacta-agttgtaataag--
cttgtta-ataagaaaccc--acaaacgaaagttactctaagcc-cc--ctcaacttgaa
ctcacgaccgctcgggcacaaactgggattagataccccactatgccttgccgtaaactt
tt-at-ctact---aa-t---taatcgccagggaactacgagccaagcttaaaacccaaa
ggacttgacggt-accccatatccccctagaggagcctgtcctacaatcgataatccacg
tttaacctcaccacttctagcct-a-tcagcctgtatacctccgtcg-tcagtttaccgc
gtgagcg-cct-caagtaaacttaatg------------------att----------a-
taccatcaatacgtcaggtcaaggtgcagcacatgaagtg-gaaagagatgggctacact
ttcta-g-cttaga-aaaca-cgaaagact--ttatgaaa-tc-tagtcagaaggcggat
ttagaagtaagagtacatca-gaacgctactcttaactcggcactggggtgtgtacacac
cgccc-gtcaccctcttc-aaaa------caaa----acta-----t----agtat-tta
a-c---------taattaa---t--ata-ccaa------agaag----------------
---------------------------------------------------------agg
caagtcgtaacatggtaagtataccggaaggtatgcttgg-aca
>Gastrotheca_pseustes
----------------------------caaaggtttggtcccagcct-taaa-atcagt
tt-ttaccctatatacacatgcaagtttccgcacccccgtg-ag-aacgccct--taatc
--tccctata--ggaacaaggagctggtatcaggcaca-ataat--tagcccaagacacc
tagccat-gccacccccacacggg-t--ttcagcagtgattaacattgaac-ataagc-g
acagcttgattcagtcaaggta--aa-gagagccggcaaatctggtgccagccgccgcgg
ttaca-ccacgtggctcaaattgt-act--ct--tcggcgt-aaagcgtgatttaag---
--t--------taacacc--aaactagag--ccaaacttaaacta-agctgtgataag--
cttgttatttaggaagccc--aaaaacgaaagttgctctaa-ct-ta--atcaacttgaa
ttcacgaaagctagggcacaaactgggattagataccccactatgcctagccctaaacct
ta-aa-ctact---gc-c---aaatcgccagggaactacgagcaaagcttaaaacccaaa
ggacttgacggt-accccatatccccctagaggagcctgtcctatcatcgatactccacg
tttaacctcaccatttctagtct-a-tcagcctgtatacctccgtcg-tcagcttaccgc
atgagcgaccc-ccagtgagcttaatg------------------gcg----------t-
ta-caccaatacgtcaggtcaaggtgcagcaaatgaaatg-ggaagagatgggctacact
ttcta-a-attaga-aaaaa-cgaaagact--ttatgaaa-cc-tagtcggaaggcggat
ttagaagtaaggggaaatca-gaatgtcccccttaacttggcactggggtgtgtacacac
cgccc-gtcaccctcttc-aaaa---g-cca------atta-----t----agtat-tta
a-c---------tagccaa---c--gca-ctaa------agaag----------------
---------------------------------------------------------agg
taagtcgtaacatggtaagtataccggaaggtatgcttgg-aca
>Hylomantis_aspera
------------------------------------tggtcctgacct-taag-atcaac
tg-gtacctaacttatacatgcaagtctccgcactcctgtg-aa-aacgcccta-aaaat
--ccccaatt--gggataaggagctggtatcaggcaca-ctact--tagcccaaaacacc
tagccat-gccacatcctcaaggaac--ttcagcagtaattaaaattgaac-ataagc-g
ccagctagattcagttaaggta--ca-aagagccggcaaaactggtgccagccgccgcgg
ttaca-ccagatggcccaagttga-tat--aat-tcggcgt-aaagcgtgattaaag---
--t--------tattat--acaattaaag--ttaaatttttacta-agctgtgacacg--
cttg-tgcttgagaaaacc--aaatacgaaagttactttaa-ct-ca--atcaacttgaa
accacgacagttaagacacaaactgggattagataccccactatgcttaaccgtaaactt
tt-ac-ttaca---cc-c---aacacgccagggaactacgagcaaagcttaaaacccaaa
ggacttgacggt-accccacatccacctagaggagcctgtcctttaatcgataacccccg
cttcacctcaccatttttagcaa-a-tcagcctgtatacctccgtcg-tcagcttaccac
gtgagcgaaac-ctagtaagcaaaatg------------------ccc--------c-t-
ta-cgccaacacgtcaggtcaaggtgcagcaaacaaaatg-gaaagagatgggctacact
ttcta-a-cctaga-aaaca-cgaaagactatttatgaaa-cc-tagtcagaaggtggat
ttagcagtaaaaatgaacta-gagagtcctttttaatccggcactggggtgtgtacacac
cgccc-gtcaccctcttc-aaag---c-cct-t----a-tt-----t----agtaa-ata
a-c---------aaactaa---t--gca-taaa------agaag----------------
---------------------------------------------------------agg
taagtcgtaacacggtaagcccaccggaaggtgtgcttgg-aaa
>Hylomantis_granulosa
------------------------------------tggtcctgacct-taaa-atcaac
tg-gtacttaacttatacatgcaagtctccgcactcctgtg-aa-aacgccct--aaaat
--ccccactc--gggacaaggagctggtatcaggcaca-ttact--cagcccaaaacacc
tagctat-gccacatcctcaaggaac--ttcagcagtaattaatattgaat-ataagc-g
tcagctagattcagttaaagta--ca-gagagccggcaaaactggtgccagccgccgcgg
ttaca-ccaaatggcccaagttga-ttc--tac-tcggcgt-aaagcgtgattaaag---
--t--------tatctt--ataattaaag--ttaaatccccacta-agctgtgacacg--
cttg-tgtttgagaaaacc--aaatacgaaagttactttaa-ct-ta--atcaacttgaa
accacgacagttaagacacaaactgggattagataccccactatgcttaaccgtaaactt
tt-ac-ttaca---tc-t---aaaacgccagggaactacgagcaaagcttaaaacccaaa
ggacttgacggt-accccacatccacctagaggagcctgtcctttaatcgataatccccg
ctttacctcaccatttttagcaa-a-tcagcctgtatacctccgtcg-tcagcttaccac
gtgagcgaaac-ctagtaagcaaaatg------------------ccc--------c-t-
ta-cgccaacacgtcaggtcaaggtgcagcaaacaaaatg-gaaagagatgggctacact
ttcta-a-tataga-aaaca-cgaaagactatttatgaaa-cc-tagtcagaaggtggat
ttagcagtaaaaatgaacta-gagagtcctttttaattcggcactggggtgtgtacacac
cgccc-gtcaccctcttc-aaag---c-ccc-t----a-tt-----t----agtaa-ata
a-c---------aaactaa---t--gca-tgaa------agaag----------------
---------------------------------------------------------agg
taagtcgtaacayggtaagcccaccggaaggtgtgyttgg-aaa
>Hyloscirtus_armatus
------------------------------------tggtcctagcct-taag-atcatt
ta-ttacttaatatatacatgcaagtctccacgcccctgtg-ag-aacgccct--taaat
--ccctaata--gggtcaaggagccggtatcaggcaca-acaat--tagcccaaaacacc
tagctat-gccacacccacaagggta--ctcagcagtaattaatattgaattataagc-g
ccagcttgattcagttaaagta--ag-aagggccggcaaatctggtgccagccgccgcgg
ctata-ccacgtggcccaaattga-tat--ttc-acggcgt-aaagcgtgattaaag---
--c--------ta-att--tttactgtag--ttaaactattaata-agctgtgatacg--
cttt-tatttaggaaaccc--aaaaacgaaagttactacat-ac-aa--aacaacttgaa
ttcacaacagctaggatacaaactaggatcagataccctactatgcctacctataaacct
ttaac-ttaca---ct-c---aaatcgccagggaactacgagcaaagcttaaaacccaaa
ggacttgacggt-accccatatccccctagaggagcctgtcctataatcgataatccccg
tttaacctcaccatttttagtta-a-tcagtctgtatacctccgtcg-ccagcttaccat
atgaatgttac-aaagtaagtttaagg------------------atc--------a-a-
aaccatcaatacgtcaggtcaaggtgcaactaataaaatg-ggaagagatgggctacact
ctcta-t-tttaga-atata-cagaaaactaac--tgaaa-ac-tagttagaaggtggat
ttagaagtaaaaagagacta-gagagctctttttaacacggccctggggtgtgtacacac
cgccc-gtcaccctcttt-gtag---c-tct-t----a-ta-----caa-tagtat-tta
a-c---------aataagc---c--gca-tttt------agaag----------------
---------------------------------------------------------agg
caagtcgtaacatggtaagtataccggaaggtgtgcttgg-aaa
>Itapotihyla_langsdorffii
------------------------------------tggtcctagccc-tgtg-atcagt
tt-ttacttaatatacacatgcaagtctccgcacccctgtg-aa-aacgccct--taaat
--ccctactc--gggataaggagctggtatcaggcgca-actct--tagcccaagacacc
tagctat-gccacacccacacgggaa--atcagcagtgattaacattgagc-ataagc-g
acagcttgactcagttaaagta--aa-aagagccggcaaatctggtgccagccgccgcgg
ttaca-ccacgtggctcaaattga-tct--ctt-tcggcgt-aaagcgtgattaaag---
--t--------ta-aaa--aaaattatag--ccgaactaaaacta-agccgtgacacg--
cttg-tatctaggaaagtc--aaagacgaaagttactataa-tt-aa--atcaacttgaa
ctcacgacagttaggacacaaactgggattagataccccactatgcctaaccgtaaactt
t-aaa-ttaca---cc-c---tcatcgcctgggaactacgagcaaagcttaaaacccaaa
ggacttgacggt-accccacatccacctagaggagcctgtcctgtaatcgataacccccg
ctaaacctcaccatttttagcca-a-tcagcctgtatacctccgtcg-tcagcttaccac
gtgagcgacca-ttagtgagcttaatg------------------ccc--------a---
ta-cgccaacacgtcaggtcaaggtgcagcaaacaaaatg-ggaagagatgggctacact
ctcta-a-tataga-aaaca-cgaaagactacttatgaaa-cc-tagtcagaaggcggat
ttagcagtaaaaagagacaa-gaaagctatttttaatacggcactggggtgtgtacacac
cgccc-gtcaccctcttc-aaag---c-taa-t----a---------aa-aagtat-tta
a-c---------acatctt---a--gca-ccac------agaag----------------
---------------------------------------------------------agg
caagtcgtaacatggtaagcataccggaaggtgtgcttgg-aaa
>Lepidobatrachus_asper
------------------------------------tggtcccagcct-tgga-gtcaat
tc-ttactcaatatacacatgcaagtctccgcatccctgtg-aa-aacgccct--taaat
--cccctcta--gggataaggagctggtatcaggcacg-ataat--ccgcccaagacacc
tagctat-gccacacccacaagggaa--ttcagcagtgattaacattgaat-ataagc-g
tcagcttgattcagttatagta--aa-gagagccggctaatctggtgccagccgccgcgg
ttaca-ccacgtggctcaaattga-ccc--cctatcggcgt-aaagcgtgattaaag---
--t--------taaata--aaaattagaa--ttaaacttaaacta-agctgtgacacg--
cttgttattaaggaaaccc--gaaaacgaaagttattccaa-ct-ag--atcaacttgaa
ttcacgacagctggggcacaaactgggattagataccccactatgcccagccgtaaactt
t-aac-ttact---cc-a---acatcgcccgggaactacgagcaaagcttaaaacccaaa
ggacttgacggt-accccatatccccctagaggagcctgtcctataatcgataacccccg
tttaacctcaccatttttagtta-a-tcagcctgtatacctccgtcg-tcagcttaccac
gtgagcgatat-ttagtgagcttaatg------------------ccc--------c---
ta-cgccaatacgtcaggtcaaggtgcagcaaatgaaatg-ggaagagatgggctacact
ttcta-a-cataga-aaaca-cgaaagactacctatgaaa-cc-tagtcagaaggcggat
ttagcagtaaaaagaaacta-gagagttctttttaacctggcactggggtgtgtacacac
cgccc-gtcaccctcttc-aaag---c-ctt-a----a---------aa-aagtat-tta
a-c---------caaccac---a--gca-acat------agaag----------------
---------------------------------------------------------agg
caagtcgtaacatggtaagtataccggaaggtgtgcttgg-aaa
>Lepidobatrachus_llanensis
------------------------------------tggtcccagcct-tgaa-gtcaat
tt-ttactcaatatacacatgcaagtctccgcacccctgtg-aa-aacgccct--taaat
--ccccagta--gggataaggagctggtatcaggcaca-acaat--ccgcccaagacacc
tagctac-gccacacccacaagggaa--ttcagcagtgattaacattgaat-ataagc-g
ccagcttgattcagttagagta--aa-gagagccggctaatctggtgccagccgccgcgg
ttaca-ccacgtggctcaaattga-cct--cccatcggcgt-aaagcgtgattaaag---
--t--------taaaca--aaaattagaa--ttaaacttaaacta-agctgtgacacg--
cttgttattaaggaaaccc--aaaaacgaaagttattccaa-ct-aa--atcaacttgaa
ctcacgacagctggggcacaaactgggattagataccccactatgcccagccgtaaactt
t-aat-ttact---cc-a---acatcgcccgggaactacgagcaaagcttaaaacccaaa
ggacttgacggt-accccatatccccctagaggagcctgtcctataatcgataacccccg
tttaacctcaccatttttagtta-a-tcagcctgtatacctccgtcg-tcagcttaccac
gtgagcgatat-ttagtgagcttaatg------------------ccc--------c---
ta-cgccaacacgtcaggtcaaggtgcagcaaatgaaatg-ggaagagatgggctacact
ttcta-a-tttaga-aaata-cgaaagactacctatgaaa-tc-tagtcagaaggcggat
ttagcagtaaaaagaaacta-gagagttctttttaacccggcactggggtgtgtacacac
cgccc-gtcaccctcttc-aaag---c-ttt-a----a---------aa-aagtat-tta
a-c---------caaatat---a--gca-ctat------agaag----------------
---------------------------------------------------------agg
caagtcgtaacatggtaagtataccggaaggtgtgcttgg-aaa
>Litoria_freycineti
------------------------------------tggtcctggcct-tgaa-atcagt
tc-gcacctaacttacacatgcaagtatccgcaaccctgtg-ag-aacgccct--taaac
--cccttct---gggataaggagccggtatcaggcaca-acatt--aagcccaagacacc
tagctat-gccacacccacaagggat--atcagcagtgattaatattaaat-ataagc-g
acagcttgatttagttaaagtg--ca-aagagccggcaaatctggtgccagccgccgcgg
ttaca-ccaagaggcccaaattga-ttt--caa-tcggcgt-aaagcgtgattaaag---
--t--------ta-cca--tctattagag--ttaaactagaatta-agccgtagcacg--
cttg-tttttaggaaaccc--aaaaacgaaagttaccctaa-tt-ta--aacaacttgaa
ttcacgacaactaggagacaaactgggattagatacctcactatgcctagtcgtaaactt
t-aaa-ttaca---tc-a---ccatcgccagggaactacgagcaaagcttaaaacccaaa
ggacttgacggt-accccatatccacctagaggagcctgtcctataatcgacaacccccg
cttaacctcaccatttttagcct-a-tcagcctgtatacctccgtcg-tcagcttaccac
gtgagcgaaat-taagtgagctcaatg------------------ttc--------c---
ta-catcaatacgtcaggtcaaggtgcagcaaatgaaatg-gaaagagatgggctacact
ttcta-t-tttaga-atata-cgaaagactatttatgaaa-cc-tagtcagaaggcggat
ttagaagtaaaaagaaacta-tagtgttctttttaactcggcactggggtgtgtacacac
cgccc-gtcaccctcttc-aaaa---ccctt-a----a---------ta-tagtac-tta
a-c---------acattta---a--ata-ataa------agaag----------------
---------------------------------------------------------agg
taagtcgtaacatggtaagtataccggaaggtgtgcttgg-att
>Litoria_meiriana
------------------------------------tggtcctggcct-tgaa-atcaac
ta-gctcttaacttacacatgcaagtatccgcacccctgtg-aa-aacgccct--tatca
--ccctctt---ggagaaaggagccgatatcaggcaca-ctcat--atgcccaagacatc
tagctat-gccacacccacaagggaa--ttcagcagtgattaacattaaat-atgagc-g
atagctcgatttagttaaagag--ca-gagagccggctaatctggtgccagccgccgcgg
ttaca-cca-gaggctcaagttga-tct--tgc-tcggcgt-aaagcgtgattaaag---
--t--------ta-act--aataataaag--tcaaactaaaacta-agctgtagtacg--
cttg-tttttaagaagctc--aaaaacgaaagttactttaa-ta-aa--aacaacttgaa
ctcacgacaactaggacacaaactgggattagataccccactatgcctagtcgtaaactt
t-aaa-ttaca---ct-t---ccctcgcccgggaactacgagcaaagcttaaaactcaaa
ggacttgacggt-accctatatccatctagaggagcctgtcctataaccgataacccccg
ttttaccttaccatttttagcct-a-tcagtctgtatacctccgtcg-tcagcttaccac
gtgagcgcaac-taagtaagcctaatg------------------tct--------t---
ta-catcaacacgtcaggtcaaggtgcaacaaataaaatg-gatagagatgggctacact
ttcta-a-tttaga-ataca-cgaaagactatttatgaaa-tc-tagtctgaaggcggat
ttagtagtaaaaagaaacta-gagtgttctttttaacttggcactagggtgtgtacacac
cgccc-gtcaccctcttc-aaaa---------a----aaat-----ttgcaagtaa-tta
a-c---------acttttc---a--tc--acac------agaag----------------
---------------------------------------------------------agg
taagtcgtaacatggtaagtataccggaaggtgtgcttgg-act
>Nesorohyla_kanaima
------------------------------------tggtcccaacct-tgaa-gtcaat
ta-ttgcttcccttacacatgcaagtctccgcacccctgtg-aa-aacgccct--taaat
--ccccaata--gggactaggagctggtatcaggcaca-acaat--tagcccaaaacacc
tagctac-gccacacccacaagggta--ctcagcagtgatcaacattgaaaaataagc-g
acagcttgactcagttaaagca--aa-aagggccggcaaacccggtgccagccgccgcgg
atacaccctcggggcccaaattga-cct--ctt-tcggcgt-aaagcgtgattaaag---
--t--------ta-gcc--aatactgtag--tttaactaaaacta-agtagtgatatg--
ctta-tatttaggacaacc--aaaaacgaaagttactacac-cc-aa--aacaatttgaa
ctcacgacagctaggacacaaactgggattagataccccactatgcctagccgtaaacct
t-gaa-ttacactccc-c---taatcgccagggaactacgagcaaagcttaaaacccaag
ggacttgacggt-gccccatatccccctagaggagcctgtcctttaatcgataatccccg
cttaacctcaccatttttagctaca-tcagtctgtatacctccgtcg-tcagcttaccac
atgagcgataa-gcagtaagcttaatg------------------tccacaac---cc--
ta-cgtcaacacgtcaggtcaaggtgcaacttataaaatg-gaaagcgatgggctacact
ctcta-a-tataga-gaaca-cgaaaaactaattatgaaa-ac-tagttgaaaggcggat
ttagtagtaaaaagagaata-gagagctctttttaacccggcactggggtgtgtacacac
cgccc-gtcaccctcttc-gcag---c-cct-a----t---------ta-cagttt-tta
a-c---------aaaccta---c--gca-tcat------agaag----------------
---------------------------------------------------------agg
caagtcgtaacacggtaagtataccggaaggtgtgcttgg-aaa
>Nyctimantis_brunoi
------------------------------------tggtcctggcct-tgtg-atcagt
ta-ttacttaatatacacatgcaagtctccacccccctgtg-aa-aacgccct--taaat
--ccctagta--gggatcaggagccggtatcaggctcaactttt--tagcccaaaacacc
tagctac-gccacacccacacgggaa--ttcagcagtgattaacattgagt-ataagc-g
acagcttgactcagttaaagta--aa-aagagccggcaaatctggtgccagccgccgcgg
ttaca-ccacgtggctcaaattga-tct--ctt-tcggcgt-aaagcgtggttaaag---
--t--------cc-cct--caaattatag--cccaactaaaacta-agctgtgacacg--
cttg-tatttaggaaaacc--aaaaacgaaagttactataa-tt-aa--aacaacttgaa
tccacgacagttggggtacaaactgggattagataccccactatgcccaaccgtaaactt
t-aac-ttaca---cc-----acatcgcctgggaactacgagcaaagcttaaaacccaaa
ggacttgacggt-accccatatccccctagaggagcctgtcctataatcgataacccccg
tttaacctcaccatttttagctt-a-tcaacctgtatacctccgtcg-tcagcttaccac
gtgagcgacta-ttagtgagcttaatg------------------ccca-----------
ta-cgccaacacgtcaggtcaaggtgcagtaaatgaaatg-ggaagagatgggctacact
ctcta-g-aataga-aaaca-cgaaagactatttatgaaa-cc-tagtcagaaggcggat
ttagaagtaaacagagacaa-gagagctctttttaacatggcactggggtgtgtacacac
cgccc-gtcaccctcttc-aaag---c-t---a-ac-a---------aa-aagttc-ata
a-c---------acatctg---a--gca-tcat------agaag----------------
---------------------------------------------------------agg
caagtcgtaacatggtaagtataccggaaggtgtgcttgg-aaa
>Nyctimantis_siemersi
------------------------------------tggtcctagcct-tgta-atcaat
tg-ttacttaatatacacatgcaagtctccgcacccctgtg-aa-aacgccct--taaat
actcccaata--gggataaggagctggtatcaggcaca-acttt--tagcccaaaacacc
tagctac-gccacacccacaagggaa--ttcagcagtgattaacattgagt-ataagc-g
acagcttgactcagttaaagta--aa-aagagccggcaaatctggtgccagccgccgcgg
ttaca-ccacgtggctcaaattga-ttt--ctt-tcggcgt-aaagcgtgattaaagt--
-tt--------tt-ccc--caaattatag--ccaaactaaaatta-agctgtgacacg--
cttg-tacttaggaaactc--aaaaacgaaagttgctataa-tt-at--aacaacttgaa
tccacgacagttggggtacaaactgggattagataccccactatgcccaaccgtaaactt
t-aat-ttaca---cc-c---tcatcgcctgggaactacgagcaaagcttaaaacccaaa
ggacttgacggt-accccacatccacctagaggagcctgtcctataatcgataatccccg
ttcaacctcaccatttttagcct-a-tcagcctgtatacctccgtcg-ccagcttaccac
gtgagcgactt-ctagtgagcttaatg------------------ccca-----------
ta-cgccaacacgtcaggtcaaggtgcagtaaataaaatg-ggaagagatgggctacact
ctcta-t-tttaga-aaata-cgaaagactatctatgaaa-cc-tagtcagaaggcggat
ttagcagtaaagagagacta-gaaagctctttttaacatggcactggggtgtgtacacac
cgccc-gtcaccctcttc-aaag---c-c---a-ac-a---------aa-cagtcc-ata
a-c---------acactta---a--gca-ctac------agaag----------------
---------------------------------------------------------agg
caagtcgtaacatggtaagtataccggaaggtgtgcttgg-aaa
>Nyctimystes_infrafrenatus
------------------------------------tggtcctagcct-tgtg-atcaat
tt-ttacttaacttacacatgcaagtatccgcatccctgtg-aa-aacgccct--ttaca
--ccctagt---gggaaaaggagctgatatcaggcac--cctgc--ccgcccaagacatc
tagctac-gccacatccacaaggaat--ttcagcagtgattaacattgttt-atgggccg
acagcccgactcagttaaagta--aa-gaaagccggcaaatctggtgccagccgccgcgg
ttaca-ccaagaggcttaaactga-ttt--cca-tcggcgt-aaagcgtgattaaag---
--t--------gc-ccc--caaattaaag--tcaaacaaaaacta-agctgtagtacg--
cttgttattaaggaagccc--agaaactaaagttactttaa-tt-ta--aactacttgaa
ttcacgacagttaaaacacaaactgggattagataccccactatgtttaaccgtaaactt
t-aaa-ttaca---cc-c---gaatcgcctgggaactacgagcaaagcttaaaacccaaa
ggacttgacggt-accccacatccacctagaggagcctgtcctataatcgataacccccg
ttaaacctcaccacttttagcct-a-tcagtctgtatacctccgtcg-tcagcttaccac
gtgagcgagcc-ttagtaagcccaatg------------------tctt-----------
ta-catcaacacgtcaggtcaaggtgcagcaaataaagtg-ggaagagatgggctacact
ttcta-tgaacaga-aaaaa-cgaaagactatttatgaaa-cc-tagtcagaaggcggat
ttagtagtaaaaggaaacta-gagtgttctttttaacccggcactggggtgtgtacacac
cgccc-gtcaccctcttc-aaag---c-c---a-cc-a---------at-aagtaa-ata
a-c---------acatctc---a--gct-cccc------agaag----------------
---------------------------------------------------------agg
taagtcgtaacatggtaagtataccggaaggtgtgcttgg-aaa
>Nyctimystes_kubori
------------------------------------tggtcctgacct-tgtg-atcaat
tt-ctacttaatttacacatgcaagtacccgcattcctgtg-aa-aacgccct--taata
--ccct-ctt--gggaaaaggagccggtatcaggcaca-ttaaa--ttgcccaagacacc
tagttat-accacatccacaaggaaa--atcagcagtgattaactttgagc-atgagc-g
caagctcgactcagttaaagta--ta-gaaagccggcaaatctggtgccagccgccgcgg
ttaca-ccaagaggctaatattga-ttt--caa-tcggcgt-aaagcgtgattaaag---
--t--------ta-act--caaactaaag--ttaaattaaaacta-agctgtagtacg--
cttg-tatttaagaatacc--aaaaacgaaagttactttaa-at-ta--aacaacttgaa
ttcacgacagttagaacacaaactgggattagataccccactatgtctaatcgtaaactt
t-aaa-ttaca---ca-a---caatcgcctgggaactacgagcaaagcttaaaacccaaa
ggacttgacggt-accccacatccacctagaggagcctgtcctataatcgataacccccg
tttaacctcaccatttttagttt-a-ccagcctgtatacctccgtcgttcagcttaccac
atgagcgaaat-ttagtaagccaaatg------------------tttt-----------
ta-catcaacacgtcaggtcaaggtgcagcaaatgaattg-ggaagagatgggctacact
ttcta-a-agtaga-acata-cgaaagactacacatgaaa-ct-tagtcagaaggcggat
ttagtagtaaaaagaaacaa-gagagttctttttaactcggcactggggtgtgtacacac
cgccc-gtcaccctcttc-aaaa-----c---a-aa-a---------at-tagtat-tta
a-c---------agtttaa---a--gta-aatc------agaag----------------
---------------------------------------------------------agg
taagtcgtaacatggtaagtataccggaaggtgtgcttgg-aaa
>Nyctimystes_narinosus
------------------------------------tggtcctggcct-tgagcatcaat
tt-ttacttaacttacacatgcaagtatccgcccccctgtg-aa-aacgccct--taaag
--ccct-act--gggataaggagccggtatcaggcaca-ctaat--atgcccaagacacc
tagctat-gccacatccacaaggaac--ctcagcagtgattaaccttgaat-atgagc-g
ccagctcgactcagttaaagta--aa-gaaagccggcaaatctggtgccagccgccgcgg
ttaca-ccaagaggcttaaattga-ctt--caa-tcggcgt-aaagcgtgattaaag---
--c--------ta-att--caaactaaag--ttaaactggaacta-agccgtagtacg--
cttg-tacctaagaatacc--aaaaacgaaagttactttaa-at-ta--aaccacttgaa
ctcacgacagtcagaacacaaactgggattagataccccactatgtctgaccgtaaactt
t-aaa-ttaca---cc-t---caatcgcccgggaactacgagcaaagcttaaaacccaaa
ggacttgacggt-accccatatccacctagaggagcctgtcctataatcgataatccccg
cttaacctcaccatttttagtta-a-tcagcctgtatacctccgtcg-ccagcttaccac
gtgagcgatat-ttagtaagcttaatg------------------ttct-----------
ta-catcaacacgtcaggtcaaggtgcagcaaataaaatg-ggaagagatgggctacact
ctcta-c-aataga-gtata-cgaaagactacacatgaaa-ct-tagtcagaaggcggat
ttagtagtaaaaagaaacta-gagagttctttttaacctggcactggggtgtgtacacac
cgccc-gtcaccctcttc-aaag---c-c---g-aa-a---------at-tagtac-ata
g-c---------aaattca---a--gca-aatc------agaag----------------
---------------------------------------------------------agg
taagtcgtaacatggtaagtataccggaaggtgtgcttgg-aaa
>Nyctimystes_pulcher
------------------------------------tggtcctgacct-tgta-atcaat
tt-ttacttaacttacacatgcaagtatccgcacccctgtg-aa-aacgccct--taaca
--ccct-tct--gggaaaaggagccggtatcaggcaca-ttaaa--tagcccaagacacc
tagctat-gccacatccacaaggaat--ttcagcagtgattaattttgaac-atgagc-g
tcagcccgactcagttaaagta--aa-gaaagccggcaaatctggtgccagccgccgcgg
ttaca-ccaagaggcttatattga-ctt--caa-tcggcgt-aaagcgtgattaaag---
--t--------ta-atc--caaattaaag--ttaaactagaacta-agccgtagtacg--
cttg-tatctaagaacacc--aaaaacgaaagttactttaa-at-ta--aacaacttgaa
ctcacgacagttagaacacaaactgggattagataccccactatgtctaaccgtaaactt
t-aaa-ttaca---cc-t---caatcgcctgggaactacgagcaaagcttaaaacccaaa
ggacttgacggt-accccacatccacctagaggagcctgtcctataatcgataacccccg
cttaacctcaccatttttagtct-a-tcagcctgtatacctccgtcg-tcagcttaccac
gtgagcgaatc-ttagtaagcttaacg------------------tctt-----------
ta-catcaacacgtcaggtcaaggtgcagcaaatgaattg-ggaagagatgggctacact
ttcta-c-aataga-ataca-cggaaaactatacatgaaa-tt-tagttagaaggcggat
ttagtagtaaaaagaaacta-gagagttctctttaactcggcactggggtgtgtacacac
cgccc-gtcaccctcttc-aaag-----c---a-aa-a---------at-tagtat-tta
a-c---------aaataaa---a--gca-aatt------agaag----------------
---------------------------------------------------------agg
taagtcgtaacatggtaagtataccggaaggtgtgcttgg-aaa
>Osteocephalus_leprieurii
------------------------------------tggtcctggcct-tgta-atcaat
ta-ttacttaatttacacatgcaagtctccgcactcctgtg-aa-aacgccct--taaat
--ccccactc--gggataaggagctggtatcaggcaca-atttt--tagcccaagacacc
tagctat-gccacacccacacgggaa--ttcagcagtgattaacattgaaa-ataagc-g
acagcttgactcagtcaaagta--aa-aagagccggctaatctggtgccagccgccgcgg
ttaca-ccacgtggctcaaattga-ttt--cct-tcggcgt-aaagcgtgtttaaag---
--t--------ca-ttaa-taaattatag--ctaaactaaaacta-agctgtgacacg--
cttg-tacttaggaaaacc--a-aaacgaaagttgctataa-tt-aa--aacaacttgaa
tccacgacaattgggacacaaactgggattagataccccactatgcccaatcgtaaactt
t-aaa-ttaca---cc-ca--ctattgcccgggaactacgagcaaagcttaaaacccaaa
ggacttgacggt-accccacatccacctagaggagcctgtcctataatcgataacccccg
tttaacctcaccatttttagcct-c-tcagcctgtatacctccgtcg-tcagcttacccc
gtgagtgaccc-tcagtgagcttgatg------------------ccc--a---------
tg-cgccaacacgtcaggtcaaggtgcagcagataaaatg-gaaagagatgggctacact
ctcta-c-tctaga-aaata-cggaagactatctatgaaa-cc-tagtcagaaggcggat
ttagtagtaaaaagagacaa-gagtgctctttttaacatggcactggggtgtgtacacac
cgccc-gtcaccctcttc-aaag---c-t---a-at-a---------ta-tagtcc-tta
a-c---------acactca---a--gca-ctac------agaag----------------
---------------------------------------------------------agg
caagtcgtaacatggtaagtataccggaaggtgtgcttgg-aaa
>Paratelmatobius_poecilogaster
------------------------------------------------------------
------------------------------------------aa-aacgccct--taatc
--tcccccta--ggaacaaggagccggtatcaggcacg-aaaat--ctgcccaaaacacc
tagccat-gccacacccacaagggaa--ctcagcagtgattaacattgagc-ataagc-g
acagcttgactcagttaaagta--aa-aagggccggcaaatctggtgccagccgccgcgg
ttaca-ccacgtggcccaaattga-tat--cctatcggcgt-aaagcgtgattaaag---
--t--------ca-cctc-ataattggag--ttaaatctaaacta-ggctgtaacacg--
cttg-ttaatgagaagatc--agaaacgaaagttactccaa-ct-ta-----aacttgaa
ttcacgacagctgggaaacaaactgggattagataccccactatgccccgccgtaaactt
t-taa-ttaca---cc-c---ccatcgcccgggaactacgagccaagcttaaaacccaaa
ggacttgacggt-accccacatccacctagaggagcctgttctacaatcgataacccccg
tttaacctcaccatttttagcca-a-tcagtctgtatacctccgtcg-tcagcttaccac
gtgagcgacccataagtgagcttaatg------------------ccc--a---------
tt-cgccaacacgtcaggtcaaggtgcagcaaataaaatg-ggaagaaatgggctacact
ttcta-a-gataga-aaaca-cgaaagactacctatgaaaccc-tagtcagaaggcggat
ttagtagtaaaaagagatca-gagagctctttttaactcggcactggggtgtgtacacac
cgccc-gtcaccctcttc-gaag---c-t---c-ac-a---------ga-cagtta-tta
acc---------agacccc---c--gct-atat------agaagnnnnnnnnnnnnnnnn
nnnnnnnnnnnnnnnnnnnnnnnnnnnnnnnnnnnnnnnnnnnnnnnnnnnnnnnnnnnn
nnnnnnnnnnnnnnnnnnnnnnnnnnnnnnnnnnnnnnnn-nnn
>Phasmahyla_cochranae
------------------------------------tggtcctaacct-taaa-atcaac
tt-gttcttaacttacacatgcaagtttccgcattcctgtg-ag-aacgccca--aaaac
--ctctattt--gagataaggagctggtatcaggcaca-cttatt-tagcccaagacacc
tagtcat-gccacatccacaaggaat--ttcagcagtgattaaaattgtac-ataagc-g
tcagctagattcagttagagaa--ca-aagagccggcaaaactggtgccagccgccgcgg
ttaca-cca-gaggcctaagttga-ttt--ttt-tcggcgt-aaagcgtgattaaag---
--t--------ct-tttt-acaattaaag--tttaaatcccacta-agctgtgacacg--
cttg-tgcttgagaaaacc--aaaaacgaaagttactttaa-ct-aa--atcaacttgaa
ttcacgacagttaagacacaaactgggattagataccccactatgcttaaccgtaaacct
t-taa-ttaca---cc-cctttcaacgcccgagaactacgagcaaagcttaaaactcaaa
ggacttgacggt-atcccacatccacctagaggagcctgtcctttaatcgataacccccg
cttaacctcaccatttttagtta-attcagcttgtatacctccgtcg-tcagcttaccac
gtgagcgcaac-ttagtaagcttaatg------------------tcctaa---------
ta-catcaacacgtcaggtcaaggtgcagcaaacaaaatgtggaagagatgggctacact
ttcta-a-tttaga-agaca-cgaaaaactatctatgaaa-cc-tagttagaaggcggat
ttagcagtaaaaagaaatta-gagagttctttttaattaggcactgggatatgtacacac
cgccc-gtcaccctcttc-aaag---c-t---t-tt-t---------at-tagtaa-ata
a-c---------aaattca---c--gca-ctta------agaag----------------
---------------------------------------------------------agg
taagtcgtaacaaggtaagtataccggaaggtgtgcttgg-aaa
>Phasmahyla_cruzi
------------------------------------tggtcctaacct-taaa-atcaac
tc-ctacttaacttacacatgcaagtttccgcattcctgtg-aa-aacgccct---aaac
--ctcttccc--gaagtaaggagctggtatcaggcaca-cttata-tagcccaagacacc
tagccat-gccacatccacaaggaat--ttcagcagtgattaaaattgtac-ataagc-g
tcagctagattcagttaaagtt--ct-aagagccggcaaaactggtgccagccgccgcgg
ttaca-ccaagaggctcaagttga-ttt--ttc-tcggcgt-aaagcgtgattaaag---
--t--------ct-tttt-ataattaaag--ttaaattcccatta-agctgtgacacg--
ctta-tgtttgagaaaacc--aaaaacgaaagttactttaa-tt-aa--accaacttgaa
tccacgacagttaagacacaaactgggattagataccccactatgcttaaccataaacct
t-taa-ttaca---cc-cc--ccaacgcccgagaactacgagcaaagcttaaaactcaaa
ggacttgacggt-accccacatccacctagaggagcctgtcctttgatcgataatccccg
cttaacctcaccatttttagtta-attcagcctgtatacctccgtcg-tcagcttaccac
gtgagcgtaac-ctagtaagcttaatg------------------tcctca---------
ca-catcaacacgtcaggtcaaggtgcagcaaataaaatgtggaagagatgggctacact
ttcta-g-tttaga-aaaca-cgaaaaactatttatgaaa-tc-tagttagaaggcggat
ttagcagtaaaaagaaacta-gagagttctttttaattaggcactggggtatgtacacac
cgccc-gtcaccctcttc-aaag---c-c---t-tt-t---------at-tagtat-ata
a-c---------aaataca---c--gca-ttta------agaag----------------
---------------------------------------------------------agg
taagtcgtaacawggtaagtataccggaaggtgtgcttgg-aaa
>Phasmahyla_exilis
------------------------------------tggtcctaacct-taaa-atcatc
tt-gtactaaacttacacatgcaagtttccgcattcctgtg-aa-aacgccct--aaacc
--ccctattt--gggataaggagctggtatcaggcaca--taaca-tagcccaaaacacc
tagccat-gccacatccacaaggaat--ttcagcagtgattaaaattgtac-ataagc-g
tcagctagattcagttaaagta--ca-cagagccggcaaaactggtgccagccgccgcgg
ttaca-ccaagaggctcaagttga-ttt--ttc-tcggcgt-aaagcgtgattaaag---
--t--------ct-tctt-ataattaaag--ttaaatcctcacta-agctgtgacacg--
cttg-tgttagagaaaacc--aaaaacgaaagttactttaa-tt-aa--atcaacttgaa
ttcacgacagttaagtcacaaactgggattagataccccactatgcttaaccgtaaacct
t-taa-ttaca---cc-ca--ctaacgcccgagaactacgagcgaagcttaaaactcaaa
ggacttgacggt-accccacatccacctagaggagcctgtcctttaatcgataatccccg
cttaacctcaccatttttagttt-attcagcctgtatacctccgtcg-tcagcttaccac
gtgagcgtaat-ctagtaagcttaatg------------------tcctta---------
ta-aatcaacacgtcaggtcaaggtgcagcaaataaaatgtggaagagatgggctacact
ttcta-a-tttaga-agaca-cgaaaaactatctatgaaa-cc-tagttagaaggcggat
ttagcagtaaaaagaaacta-gagagttctttttaattaggcactggggtgtgtacacac
cgccc-gtcaccctcttc-aaagc--c-c---c-ct-t---------at-tagtaa-ata
a-c---------aaattca---c--gta-ctta------agaag----------------
---------------------------------------------------------agg
taagtcgtaacaaggtaagtataccggaaggtgtgcttgg-aaa
>Phasmahyla_guttata
------------------------------------------------------------
------------------------------------------------------------
------------------------------------------------------------
------------------------------------------------------------
------------------------------------------------------------
------------------------------------------------------------
------------------------------------------------------------
------------------------------------------------------------
------------------------------------------------------------
------------------------------------------------------------
------------------------------------------------------------
------------------------------------------------------------
------------------------------------------------------------
------------------------------------------------------------
------------------------------------------------------------
------------------------------------------------------------
------------------------------------------------------------
------------------------------------------------------------
------------------------------------------------------------
----------catggtaagtataccggaaggtgtgcttgg-aaa
>Phasmahyla_jandaia
------------------------------------tggtcctaacct-taaa-atcaac
tc-gtacttaacttacacatgcaagtttccgcattcctgtg-aa-aacgccct--gaaac
--ctccattt--gaggtaaggagctggtatcaggcaca-ctaatt-tagcccaaaacacc
tagtatc-accacatccacaaggaac--ttcagcagtgattaaaattgtat-ataagc-g
tcagctagattcagttaaagtt--ca-aagagccggcaaaactggtgccagccgccgcgg
ttaca-ccaagaggcccaagttga-ttt--ttc-tcggcgt-aaagcgtgattaaag---
--t--------ct-attt-ataattaaag--ttaaatcctcacta-agctgtgacacg--
cttg-tgtttgagaaaacc--aaaaacgaaagttactttaa-ct-aa--accaacttgaa
ttcacgacaattaagatacaaactgggattagataccccactatgcttaatcgtaaacct
t-taa-ttaca---tc-c---ccaacgcctgggaactacgagcaaagcttaaaactcaaa
ggacttgacggt-accccacatccacctagaggagcctgtcctttaatcgataccccccg
cttaacctcaccatttttagtta-actcagcctgtatacctccgtcg-tcagcttaccac
gtgagcgtaatcttagtaagcttaatg------------------tcctta---------
ta-catcaacacgtcaggtcaaggtgcagcaaataaaatgtggaagagatgggctacact
ttcta-a-tttaga-aaaca-cgaaaaactatttatgaaa-cc-tagttagaaggcggat
ttagcagtaaaaagaaacta-gagagttttttttaatttggcactggggtgtgtacacac
cgccc-gtcaccctcttc-aaag---c-c---t-tt-t---------at-tagtaa-ata
a-c---------aaaccca---c--gca-ctta------agaag----------------
---------------------------------------------------------agg
taagtcgtaacaaggtaagtataccggaaggtgtgcttgg-aaa
>Phasmahyla_lisbella
------------------------------------------------------------
------------------------------------------------------------
------------------------------------------------------------
------------------------------------------------------------
------------------------------------------------------------
------------------------------------------------------------
------------------------------------------------------------
------------------------------------------------------------
------------------------------------------------------------
------------------------------------------------------------
------------------------------------------------------------
------------------------------------------------------------
------------------------------------------------------------
------------------------------------------------------------
------------------------------------------------------------
------------------------------------------------------------
------------------------------------------------------------
------------------------------------------------------------
------------------------------------------------------------
--------------------------------------------
>Phrynomedusa_dryade
ga-----attttaaaaattctttaaacacaaagatttggtcctaatct-taga-atcaat
tt-ttacttaacttacacatgcaagtctccgcactcctgtg-aa-aacgccct--aaact
--tct-ttta--gaaacaaggagctggtatcaggcaca--ttaat-tagcccaaaacacc
tagctat-gccacatcttcaaggaac--ttcagcagtgattaaaattgaat-ataagc-g
atagctagattcagttaaagta--ta-aagagttggcaaaactggtgccagccgccgcgg
ttaca-ccaagtaactcaaattga-tcg--aat-tcggcgt-aaagcgtgattaaag---
--t---------t-ttca-aaaattaaag--ttacacccctacta-agctgtgacacg--
cttg-tatatgagaaaacc--aaatacgaaagttactttat-ta-aa--atcaacttgaa
ttcacgacaattaggatacaaactgggactagataccccactatgcctaatcgtaaactt
t-caa-ttaca---tt-c---aaaacgccagggaactacgagtaaaacttaaaacccaaa
ggacttgacggt-atcccatatccttctagaggagcctgtcctataatcgataatccccg
tttaaccttaccacttttagtta-aatcagcctgtatacctccgtcg-tcagcttaccac
gtgagcg-aatcttagtaagcttaatg------------------ccttc----------
ta-cgccaatacgtcaggtcaaggtgcagcaaacaaagtg-gaaagagatgggctacact
ttcta-t-tttaga-agaaa-cgaaagactatttatgaaa-tc-tagtcagaaggcggat
ttagcagtaaaaa-aaacta-ggtagttttttttaactcggcactggagtgtgtacacac
cgccc-gtcaccctcttc-aaag---c-c---t-ac-t---------at-aagtaa-ata
a-c---------aaaatta---c--gca-ttaa------agaag----------------
---------------------------------------------------------agg
taagtcgtaacatggtaagcataccggaaggtgtgcttgg-aaa
>Phyllomedusa_bahiana
----------------------------taaaggtttggtcctaacct-taaa-atcaat
tt-atacttaacttacacatgcaagtttcagcacccctgtg-ag-aacgccct--aaaat
--cccccatt--gggacaaggagctggtatcaggcaca-tctact-tagcccaaaacacc
tagctat-gccacatcctcaaggaat--ttcagcagtgattaatattggac-atatgc-g
acagccagattcagttaaagta--tg-cagagccggcaaaattggtgccagccgccgcgg
ttata-ccaattgactcgaattga-ttt--cat-tcggcgt-aaagcgtgattaaag---
--c---------c-acct-aaaattaagg--tcaaacccccacta-agctgtgacacg--
cttg-tgtctaggaagttc--aaaaacgaaagttactttaa-tt-ta--ttcaacttgaa
ttcacgacagttgggaaacaaactgggattagataccccactatgctcaaccgtaaactt
t-tat-ttaca---ac-t---gtaacgccagagaactacaagcaaagcttaaaactcaaa
ggacttgacggt-accccatatccacctagaggagcctgttctataatcgataacccccg
ctttaccttaccatttttagctt--atcagtctgtatacctccgtcg-tcagcttaccac
gtgagcg-aatctcagtaagcttaatg------------------cccat----------
ta-cgccaatacgtcaggtcaaggtgcagcaaacaaaatgtgaaagaaacgggctacact
ctcta-a-tttaga-ataca-cgaaaaact--ttatgaaa-cc-aagttggaaggcggat
ttagcagtaaaaagaaatca-aggagttctttttaataaggcactggggtgtgtacacac
cgccc-gtcaccctcttc-aaag---c-c---a-ct-t---------ca-tagtat-tta
a-c---------ccctata---t--gca-ccca------agaag----------------
---------------------------------------------------------agg
taagtcgtaacatggtaagtataccggaaggtgtgcttgg-aaa
>Phyllomedusa_bicolor
------------------------------------tggtcctgacct-tata-atcaat
ta-acacttaacttacacatgcaagtctcagcacccctgtg-ag-aacgccct--aaaat
--tcc-cact--ggaacaaggagccggtatcaggcaca-ctttta-tagcccaaaacacc
tagctat-gccacatcctcaaggaac--ctcagcagtgattaatattgaat-atatgc-g
acagctagattcagttaaagtg--at-tagagtcggcaaaattggtgccagccgccgcgg
ttata-ccaatcaactcaaattga-ttt---at-tcggcgt-aaagcgtgattaaag---
--t---------t-attc-aaaattaaaa--ttaaacctacatta-agctgtaacacg--
cttg-tgattgggaaactc--aaaaactaaagttattttaa-ct-at--ctcaacttgaa
ttcacgacagttaagaaacaaactgggattagataccccactatgcttaaccgtaaactt
t-cac-ttaca---tt-t---tcaacgccagagaactacgagcaaagcttaaaactcaaa
ggacttgacggt-accccacatccacctagaggagcctgtcctataatcgataacccccg
cttaacctcaccatttttagctt--gtcagtctgtatacctccgtcg-tcagcttaccac
gtgagcg-atcctcagtaagcttaatg------------------ccca-----------
ca-cgccaatacgtcaggtcaaggtgcagcaaacaaaatgtgaaagagatgggctacact
ttcta-t-tttaga-agata-cgaaaaactatttatgaaa-cc-tagttagaaggtggat
ttagcagtaaaaagaaacca-gaaagttctttttaactgggcactggggtgtgtacacac
cgccc-gtcaccctcttc-aaag---c-c---a-ct-t---------aa-cagtat-tta
a-c---------tactcaa---t--gca-ttca------agaag----------------
---------------------------------------------------------agg
taagtcgtaacatggtaagtataccggaaggtgtgcttgg-aaa
>Phyllomedusa_boliviana
------------------------------------tggtcctgacct-taaa-atcaat
ta-gtacttaatttacacatgcaagtctcagcacccctgtg-ag-aacgccct--aaaat
--ccc-tgtt-tgggacaaggagctggtatcaggcaca-attaat-tagcccaaaacacc
tagccaa-gccacatcctcaaggaaa--ttcagcagtgattaatattgaat-atatgt-g
acaacaagattcaattaaagta--ca-cagagccggcaaaattggtgccagccgccgcgg
ttata-ccaatcaactcaaattga-ttt--aat-tcggcgt-aaagcgtgattaaag---
--t---------a-gcct-ataattaaag--tttaaccctcacta-agccgtgacacg--
cttg-tgactgagaaaacc--aaaaacgaaagttactttaa-tt--------tacttgaa
ctcacgacagttgagaaacaaactgggattagataccccactatgctcaaccgtaaactt
t-tat-ttaca---cc-c---ataacgccagagaactacgagcaaagcttaaaactcaaa
ggacttgacggt-accccatatccacctagaggagcctgtcctatgatcgataacccccg
ctttacctcaccatttttagctt--atcagtctgtatacctccgtcg-tcagcttaccac
gtgagcg-aactccagtaagcctaatg------------------cccg-----------
ta-cgccaatacgtcaggtcaaggtgcagcaaacaaaatgtgtaagagatgggctacact
ttcta-g-tttaga-agata-cgaaaaact--ttatgaaa-cc-tagttagaaggcggat
ttagcagtaaaaagaaacca-gaaagttctttttaactaggcactggggtgtgtacacac
cgccc-gtcaccctcttc-aaag---c-c---a-ct-t---------aa-tagtat-tta
a-c---------cactata---t--gca-ctca------agaag----------------
---------------------------------------------------------agg
taagtcgtaacatggtaagtataccggaaggggtgcttgg-aaa
>Phyllomedusa_burmeisteri
------------------------------------tggtcctagcct-taaa-atcaat
tt-atacttaatttacacatgcaagtttcagcacccccgtg-ag-aacgcccta-aaaat
--ccc-tact--gggacaaggagccggtatcaggcaca-cctatt-tagcccaaaacacc
tagccat-gccacatcctcaaggaac--ttcagcagtgattaatattgaat-atatgc-g
acagccagattcagttaaagta--tg-tagagccggcaaaattggtgccagccgccgcgg
ttata-ccaattgactcaaattga-ttt--cat-tcggcgt-aaagcgtgattaaag---
--c---------c-atct-aaaattaagg--tcaaacccccacta-agccgtgacacg--
cttg-tgactaggaagccc--aaaaacgaaagttactttaa-tt-ga--ttcaacttgaa
ttcacgacagttgagaaacaaactgggattagataccccactatgctcaaccgtaaactt
t-tat-ttaca---ac-t---gtaacgccagagaactacaagcaaagcttaaaactcaaa
ggacttgacggt-accccatatccacctagaggagcctgttctataatcgataacccccg
ctttaccttaccatttttagctt--atcagtctgtatacctccgtcg-tcagcttaccac
gtgagcg-gatctcagtaagcttaatg------------------cccat----------
ta-cgccaatacgtcaggtcaaggtgcagcaaacaaaatgtgaaagaaatgggctacact
ctcta-a-tttaga-atata-caaaaaact--ttatgaaa-cc-aagtttgaaggcggat
ttagcagtaaaaagaaatca-aagagttctttttaataaggcactagggtgtgtacacac
cgccc-gtcaccctcttc-aaag---c-c---a-ct-t---------aa-tagtat-tta
a-c---------ctttata---t--gca-ccca------agaag----------------
---------------------------------------------------------agg
taagtcgtaacatggtaagtataccggaaggtgtgcttgg-aaa
>Phyllomedusa_camba
------------------------------------tggtcctaactt-ttaa-atcaat
tg-atacttaacttacacatgcaagtctcagcacccccgtg-ag-aatgccct--aaacc
--ccc-taat--gggataaggagctggtatcaggcaca-cctgct-tagcccaagacacc
tagttat-gccacatcctcaaggaat--ttcagcagtgattaatattgaac-atatgc-g
acagccagattcagttaaagta--ca-aagagccggcaaaattggtgccagccgccgcgg
ttata-ccaattgactcaaattga-ttt--cat-tcggcgt-aaagcgtgattaaag---
--c---------a-tcta-aaaattaaaa--ttaaatcttcacta-agctgtgacacg--
cttg-tgactgggagattc---aaaacgaaagtcattttaa-tt-aa--ttcaacttgaa
ctcacgacagttaagaaacaaactgggattagataccccactatgcttaaccgtaaactt
t-tat-ttaca---ac-c---tcaacgccagagaactacgagcaaagcttaaaactcaaa
ggacttgacggt-accccatatccacctagaggagcctgtcctatgatcgataatccccg
ctttacctcaccatttttagctt--atcagcctgtatacctccgtcg-tcagcttaccac
gtgagcg-aacctcagtaagcttaatg------------------ccca-----------
ca-cgccaatacgtcaggtcaaggtgcagcaaacaaaatgtgaaagagatgggctacact
ctcta-a-tttaga-aaaca-cgaaaaactatttatgaaa-tc-tagtttaaaggcggat
ttagtagtaaaaagaaatca-gagaattctttttaataaggcactggggtgtgtacacac
cgccc-gtcaccctcttc-aaag---c-t---a-ct-t---------aa-tagtac-cta
a-c---------cacttta---t--gca-ttta------agaag----------------
---------------------------------------------------------agg
taagtcgtaacatggtaagtataccggaaggtgtgcttggcaaa
>Phyllomedusa_chaparroi
aa-----ccctaaaaagttctttagacacaaaagtttggtcctaactt-ttta-atcaat
tt-ttacttaacttacacatgcaagtctcagcatccccgtg-ag-aatgccct--aaccc
--ccc-taat--gggacaaggagctggtatcaggcaca-accact-tagcccaaaacacc
tagctat-gccacatcctcaaggaac--ttcagcagtgattaatattgaat-atatgc-g
acagccagattcagttaaagta--ca-aagagccggcaaaattggtgccagccgccgcgg
ttata-ccaattgactcaaattga-ttt--cat-tcggcgt-aaagcgtgattaaag---
--t---------t-ttcaaaaaattaaaa--ttaaatcttcacta-agccgtgacacg--
cttg-tgactgggagatcc---aaaacgaaagtcattttaa-tt-ag--ttcaacttgaa
ctcacgacagttgagaaacaaactgggattagataccccactatgcttaaccgtaaactt
t-tat-ttaca---ac-c---acaacgccagagaactacgagcaaagcttaaaactcaaa
ggacttgacggt-accccacatccacctagaggagcctgtcctatgatcgataatccccg
ctttacctcaccatttttagctt--atcagtctgtatacctccgtcg-tcagcttaccac
gtgagcg-aacctcagtaagcttaatg------------------ccca-----------
ca-cgccaatacgtcaggtcaaggtgcagcaaacaaaatgtgaaagagatgggctacact
ctcta-a-tttaga-aaaca-cgaaaaactacttatgaaa-tc-tagtttaaaggcggat
ttagcagtaaaaagaaatca-gagagttctttttaataaggcactggggtgtgtacacac
cgccc-gtcaccctcttc------------------------------------------
------------------------------------------------------------
------------------------------------------------------------
--------------------------------------------
>Phyllomedusa_distincta
------------------------------------tggtcctagcct-taaa-atcagt
tt-atacttaacttacacatgcaagtttcagcacccctgtg-ag-aacgccct--aaaac
--ccc-cgct--gggacaaggagctggtatcaggcaca-cctatt-tagcccaaaacacc
tagctat-gccacatcctcaaggaat--ttcagcagtgattaatattgaat-atatgc-g
acagccagattcagttaaagta--tg-cagagccggcaaaattggtgccagccgccgcgg
ttata-ccaattgactcaaattga-ttt--cat-tcggcgt-aaagcgtgattaaag---
--c---------c-acct-aaaattaaga--tcaaacccccacta-agccgtgacacg--
cttg-tgtctgggaggccc--aaaaacgaaagttactttaa-tt-ca--ttcaacttgaa
ttcacgacagttgagaaacaaactgggattagataccccactatgctcaaccgtaaactt
t-aat-ttaca---ac-t---ataacgccagagaactacaagcaaagcttaaaactcaaa
ggacttgacggt-accccatatccacctagaggagcctgttctataatcgataacccccg
ctttaccttaccatttttagctc--atcagtctgtatacctccgtcg-tcagcttaccac
gtgagcg-aatctcagtaagcttaatg------------------cccat----------
ta-cgccaatacgtcaggtcaaggtgcagcaaacaaaatgtgaaagaaatgggctacact
ctcta-a-tttaga-atata-cgaaaaact--ttatgaaa-cc-aagttggaaggcggat
ttagcagtaaaaagaaatca-aaaagttctttttaataaggcactggggtgtgtacacac
cgccc-gtcaccctcttc-aaag---c-t---a-ct-c---------aa-tagtat-tta
a-c---------ctttata---t--gca-ccca------agaag----------------
---------------------------------------------------------agg
taagtcgtaacatggtaagtataccggaaggtgtgcttgg-aaa
>Phyllomedusa_iheringii
------------------------------------tggtcctagcct-taaa-atcagt
tt-atacttaacttacacatgcaagtttcagcacccctgtg-ag-aacgccct--aaaac
--ccc-cgct--gggacaaggagctggtatcaggcaca-cctatt-tggcccaaaacacc
tagctat-gccacatcctcaaggaat--ttcagcagtgattaatattgaat-atatgc-g
acagccagattcagttaaagta--tg-cagagccggcaaaattggtgccagccgccgcgg
ttata-ccaattgactcaaattga-ttt--cat-tcggcgt-aaagcgtgattaaag---
--c---------c-acct-aaaattaagg--tcaaacccccacta-agccgtgacacg--
cttg-tatctgggaagtcc--aaaaacgaaagttactttaa-tt-ta--ttcaacttgaa
ttcacgacagttgagaaacaaactgggattagataccccactatgctcaaccgtaaactt
t-aat-ttaca---ac-t---gtaacgccagagaactacaagcaaagcttaaaactcaaa
ggacttgacggt-accccatatccacctagaggagcctgttctataatcgataacccccg
ctttaccttaccatttttagctt--atcagtctgtatacctccgtcg-tcagcttaccac
gtgagcg-aatctcagtaagcttaatg------------------cccat----------
ta-cgccaatacgtcaggtcaaggtgcagcaaataaaatgtgaaagaaatgggctacact
ctcta-a-tttaga-atata-cgaaaaact--ttatgaaa-cc-aagttggaaggcggat
ttagcagtaaaaagaaatca-aagagttctttttaataaggcactggggtgtgtacacac
cgccc-gtcaccctcttc-aaag---c-t---a-ct-t---------aa-tagtat-tta
a-c---------ctttgta---t--gca-ccca------agaag----------------
---------------------------------------------------------agg
taagtcgtaacatggtaagtataccggaaggtgtgcttgg-aaa
>Phyllomedusa_neildi
------------------------------------tggtcctaactt-ttaa-atcaat
ta-atacttaacttacacatgcaagtctcagcacccccgtg-ag-aatgccct--aaacc
--ccc-taat--gggacaaggagctggtatcaggcgca-cccact-tagcccaagacact
tagctat-gccacatcctcaaggaac--ttcagcagtgattaatattgaat-atatgc-g
acagccagattcagttaaagta--ca-aagagccggcaaaattggtgccagccgccgcgg
ttata-ccaattgactcaaattga-ttt--cat-tcggcgt-aaagcgtgattaaag---
--t---------t-atttaaaaattaaaa--ttaaatcttcacta-agccgtgacacg--
cttg-tgactgggaggtcc---aaaacgaaagtcattttaa-tt-at--tccaacttgaa
tccacgacagttaagaaacaaactgggattagataccccactatgcttaaccgtaaactt
t-tat-ttaca---ac-c---acaacgccagagaactacgagcaaagcttaaaactcaaa
ggacttgacggt-accccacatccacctagaggagcctgtcctataatcgataatccccg
ctttacctcaccatttttagctt--atcagtctgtatacttccgtcg-tcagcttaccac
gtgagcg-aatctcagtaagcttaatg------------------ccta-----------
ca-cgccaatacgtcaggtcaaggtgcagcaaacaaaatgtgaaagagatgggctacact
ctcta-a-tttaga-agaca-cgaaaaactacttatgaaa-tc-tagtttaaaggcggat
ttagcagtaaaaagaaatca-gagagttctttttaataaggcactggggtgtgtacacac
cgccc-gtcaccctcttc-aaag---c-t---a-ct-t---------aa-tagtac-cta
a-c---------cactata---t--gca-ttca------agaag----------------
---------------------------------------------------------agg
taagtcgtaacatggtaagtataccggaaggtgtgcttggcaaa
>Phyllomedusa_sauvagii
------------------------------------tggtcctgacct-taaa-atcaat
tt-atacttaacttacacatgcaagtctcagcacccctgtg-ag-aacgcccta-aaatc
--ccc-cact--gggacaaggagctggtatcaggcaca-cctatt-tagcccaaaacacc
tagttat-gccacatcctcaaggaat--ttcagcagtgattaatattgaat-atatgc-g
acagccagattcagttaaagta--ca-cagagccggcaaaattggtgccagccgccgcgg
ttata-ccaattgactcaaattga-ttt--cat-tcggcgt-aaagcgtgattaaag---
--c---------t-ccgctaaaattaaag--ttaaacctccacta-agccgtgacacg--
cttg-tgtctgggaaatcc--aaaaacgaaagttaccttaa-tt-ta--ttcaacttgaa
ttcacgacagttgagaaacaaactgggattagataccccactatgctcaaccgtaaactt
t-tat-ttaca---ac-t---gtaacgccagagaactacaagcaaagcttaaaactcaaa
ggacttgacggt-accccacatccacctagaggagcctgttctataatcgataacccccg
ctttaccttaccatttttagctt--atcagtctgtatacctccgtcg-tcagcttaccac
gtgagcg-aacctcagtaagctcaatg------------------cccat----------
ta-cgccaatacgtcaggtcaaggtgcagcaaacaaaatgtgaaagaaatgggctacact
ctcta-a-tttaga-ataca-cgaaaaact--ctatgaaa-cc-aagttggaaggcggat
ttagcagtaaaaagaaatca-aaaagttctttttaataaggcactggggtgtgtacacac
cgccc-gtcaccctcttc-aaag---c-t---a-ct-t---------aa-tagtat-tta
acc---------ccctata---t--gca-ccca------agaag----------------
---------------------------------------------------------agg
taagtcgtaacatggtaagtataccggaaggtgtgcttgg-aaa
>Phyllomedusa_tarsius
------------------------------------tggtcctaactt-ttaa-atcaat
ta-atacttaacttacacatgcaagtctcagcacccccgtg-ag-aatgccct--aaacc
--ccc-taat--gggacaaggagctggtatcaggcaca-cccact-tagcccaagacact
tagctat-gccacatcctcaaggaac--ttcagcagtgattaatattgaat-atatgc-g
acagccagattcagttaaagta--ca-aagagccggcaaaattggtgccagccgccgcgg
ttata-ccaattgactcaaattga-ttt--cat-tcggcgt-aaagcgtgattaaag---
--t---------t-atttaaaaattaaaa--ttaaatcttcacta-agccgtgacacg--
cttg-tgactgggaggtcc---aaaacgaaagtcattttaa-tt-ac--tccaacttgaa
ttcacgacagttaagaaacaaactgggattagataccccactatgcttaaccgtaaactt
t-tat-ttaca---ac-c---acaacgccagagaactacgagcaaagcttaaaactcaaa
ggacttgacggt-accccacatccacctagaggagcctgtcctatgatcgataatccccg
ctttacctcaccatttttagctt--atcagtctgtatacctccgtcg-tcagcttaccac
gtgagcg-aatctcagtaagcttaatg------------------ccta-----------
ca-cgccaatacgtcaggtcaaggtgcagcaaacaaaatgtgaaagagatgggctacact
ctcta-a-tttaga-agaca-cgaaaaactacttatgaaa-tc-tagtttaaaggcggat
ttagcagtaaaaagaaatca-gagagttctttttaataaggcactggggtgtgtacacac
cgccc-gtcaccctcttc-aaag---c-c---a-ct-t---------aa-tagtac-tta
a-c---------cactata---t--gca-ttca------agaag----------------
---------------------------------------------------------agg
taagtcgtaacatggtaagtataccggaaggtgtgcttggcaaa
>Phyllomedusa_tetraploidea
------------------------------------tggtcctagcct-taaa-atcagt
tt-atacttaacttacacatgcaagtttcagcacccctgtg-ag-aacgccct--aaaac
--ccc-cg-c-tgggacaaggagctggtatcaggcaca-cctatt-tagcccaaaacacc
tagctat-gccacatcctcaaggaat--ttcagcagtgattaatattgaat-atgtgc-g
acagccagattcagttaaagta--tg-cagagccggcaaaattggtgccagccgccgcgg
ttata-ccaattgactcaaattga-ttt--cat-tcggcgt-aaagcgtgattaaag---
--c---------c-acct-aaaattaagg--tcaaacccccacta-agccgtgacacg--
cttg-tgtctgggaagtcc--aaaaacgaaagctactttaa-tt-ta--ttcaacttgaa
ttcacgacagttgagaaacaaactgggattagataccccactatgctcaaccgtaaactt
t-aat-ttaca---ac-t---gtaacgccagagaactacaagcaaagcttaaaactcaaa
ggacttgacggt-accccatatccacctagaggagcctgttctataatcgataacccccg
ctttaccttaccatttttagctt--atcagtctgtatacctccgtcg-tcagcttaccac
gtgagcg-aatctcagtaagcttaatg------------------cccat----------
ta-cgccaatacgtcaggtcaaggtgcagcaaacaaaatgtgaaagaaatgggctacact
ctcta-a-tttaga-atata-cgaaaaact--ttatgaaa-cc-aagttggaaggcggat
ttagcagtaaaaagaaatca-aaaagttctttttaataaggcactggggtgtgtacacac
cgccc-gtcaccctcttc-aaag---c-t---a-ct-t---------aa-tagtat-tta
a-c---------ccttata---t--gcacctca------agaag----------------
---------------------------------------------------------agg
taagtcgtaacatggtaagtataccggaaggtgtgcttgg-aaa
>Phyllomedusa_trinitatis
------------------------------------tggtcctaactt-ttaa-atcaat
ta-atacttaacttacacatgcaagtctcagcacccccgtg-ag-aatgccct--aaacc
--ccc-taat--gggacaaggagctggtatcaggcaca-cccact-tagcccaagacact
tagctat-gccacatcctcaaggaac--ttcagcagtgattaatattgaat-atatgc-g
acagccagattcagttaaagta--ca-aagagccggcaaaattggtgccagccgccgcgg
ttata-ccaattgactcaaattga-ttt--cat-tcggcgt-aaagcgtgattaaag---
--t---------t-atttaaaaattaaaa--ttaaatcttcacta-agccgtgacacg--
cttg-tgactgggaggtcc---aaaacgaaagtcattttaa-tt-at--tccaacttgaa
tccacgacagttaagaaacaaactgggattagataccccactatgcttaaccgtaaactt
t-tat-ttaca---ac-c---acaacgccagagaactacgagcaaagcttaaaactcaaa
ggacttgacggt-accccacatccacctagaggagcctgtcctataatcgataatccccg
ctttacctcaccatttttagctt--atcagtctgtatacctccgtcg-tcagcttaccac
gtgagcg-aatctcagtaagcttaatg------------------ccta-----------
ca-cgccaatacgtcaggtcaaggtgcagcaaacaaaatgtgaaagagatgggctacact
ctcta-a-tttaga-agaca-cgaaaaactacttatgaaa-tc-tagtttaaaggcggat
ttagcagtaaaaagaaatca-gagagttctttttaataaggcactggggtgtgtacacac
cgccc-gtcaccctcttc-aaag---c-t---a-ct-t---------aa-tagtac-cta
a-c---------cactata---t--gca-ttca------agaag----------------
---------------------------------------------------------agg
taagtcgtaacatggtaagtataccggaaggtgtgcttggcaaa
>Phyllomedusa_vaillantii
------------------------------------tggtcctgatct-tata-atcaat
ta-tcacttaacttacacatgcaagtctcagcactcctgtg-ag-aatgccct--aaaat
--ttc-cccc--gaaataaggagccggtatcaggcaca-tcc-ta-tagcccaaaacacc
tagctac-gccacatcctcaaggaac--ctcagcagtgattaatattgaac-atatgc-g
acagccagattcagttaaagtg--ag-tagagccggcaaaattggtgccagccgccgcgg
ttaca-ccaattgactcaaattga-ttt--tat-ccggcgt-aaagcgtgattaaag---
--t---------t-a-ctaaaaattaaaa--ttaaacctgcacta-agctgtaacacg--
cttg-tgaccgggaggccc--aaaaactaaagtcattttaa-ct-ac--ttcaacttgaa
ttcacgacagttaagaaacaaactgggattagataccccactatgcttaaccgtaaactt
t-aat-ttaca---accc---ctaacgccagagaactacgagcaaagcttaaaactcaaa
ggacttgacggt-accccacatccacctagaggagcctgtcctataatcgacaatccccg
cttaacctcaccatttttagctt--atcagtctgtatacctccgtcg-tcagcttaccac
gtgagcg-aacctcagtaagcttaatg------------------ccaa-----------
ta-cgccaatacgtcaggtcaaggtgcagcaaacaaaatgtgaaagagatgggctacact
ctcta-c-tctaga-gaaca-cgaaaaactacttatgaaa-cc-tagttagaaggcggat
ttagcagtaaaaagaaacta-gaaaattctttttaactaggcactggggtgtgtacacac
cgccc-gtcaccctcttc-aaag---c-t---a-tt-t---------aa-tagtac-tta
a-c---------taccctg---c--gca-ttca------agaag----------------
---------------------------------------------------------agg
taagtcgtaacatggtaagcataccggaaggtgtgcttgg-aaa
>Phyllomedusa_venusta
------------------------------------------------------------
------------------------------------------------------------
------------------------------------------------------------
------------------------------------------------------------
------------------------------------------------------------
------------------------------------------------------------
------------------------------------------------------------
------------------------------------------------------------
------------------------------------------------------------
------------------------------------------------------------
------------------------------------------------------------
------------------------------------------------------------
------------------------------------------------------------
------------------------------------------------------------
------------------------------------------------------------
------------------------------------------------------------
------------------------------------------------------------
------------------------------------------------------------
------------------------------------------------------------
--------------------------------------------
>Physalaemus_nattereri
-a----------------------------------------------------------
-------------tacacatgcaagtctccgcacccctgtg-aa-aacgcccttcaagcc
--ccc-ccctcagggacaaggagctggtatcaggcccg--aaact-ctgcccaagacacc
tagctat-gccacacccacaagggaa--ctcagcagtgattaacattgaac-ataagc-g
acagcttgactcagttaaagta--aa-aagagccggcaaatctggtgccagccgccgcgg
ttata-ccacgtggctcaaattga-tta--aaa-tcggcgt-aaagcgtgatttaag---
--c---------c-ataaaaaaattgaag--ttaaactaaaacta-agccgtgacacg--
cttg-tttttaagaaagcc--ataaacgaaagttactccaa-tt-aa--atcaccttgaa
ttcacgacagttggggcacaaactgggattagataccccactatgcctaaccgtaaactc
t-aac-ttacata----t---acatcgccagggaactacgagcaaagcttaaaacccaaa
ggacttgacggt-accccaaatccacctagaggagcctgtcctataatcgataacccccg
cttaacctcaccacccctggcta--ttcagcctgtatacctccgtcg-tcagcttaccac
gtgagcg-aatattagtgagcttaatg-----------------cccc-t----------
ta-caccaaaacgtcaggtcaaggtgcagcacatgaggtg-ggaagagatgggctacatt
ttcta-a-tttaga-aaata-cgaaagactacctatgaaa-cc-tagtctgaaggcggat
ttagaagtaaaaagaaacaa-gagtgttctctttaactaggcactggggtgtgtacacac
cgccc-gtcaccctcttc-aaag---c-t---a-ac-a---------aa-aagttt-tta
a-c---------taacctg---t--gc--tacat-----agaag----------------
---------------------------------------------------------agg
caagtcgtaacatggtaagcgtaccggaaggtgtgcttgg-aaa
>Pithecopus_araguaius
------------------------------------------------------------
------------------------------------------------------------
------------------------------------------------------------
------------------------------------------------------------
------------------------------------------------------------
------------------------------------------------------------
------------------------------------------------------------
------------------------------------------------------------
------------------------------------------------------------
------------------------------------------------------------
------------------------------------------------------------
------------------------------------------------------------
------------------------------------------------------------
------------------------------------------------------------
------------------------------------------------------------
------------------------------------------------------------
------------------------------------------------------------
------------------------------------------------------------
------------------------------------------------------------
--------------------------------------------
>Pithecopus_ayeaye
------------------------------------------------------------
------------------------------------------------------------
------------------------------------------------------------
------------------------------------------------------------
------------------------------------------------------------
------------------------------------------------------------
------------------------------------------------------------
------------------------------------------------------------
------------------------------------------------------------
------------------------------------------------------------
------------------------------------------------------------
------------------------------------------------------------
------------------------------------------------------------
------------------------------------------------------------
------------------------------------------------------------
------------------------------------------------------------
------------------------------------------------------------
------------------------------------------------------------
------------------------------------------------------------
----------catggtaagtataccggaaggtgtgcttgg-aaa
>Pithecopus_azureus
------------------------------------tggtcccaaccc-taga-atcaac
tt-gtacttaacttacacatgcaagtctcagcacccctgtg-ag-aacgccct--aaacc
--ccc-tact-cgggacaaggagctggtatcaggcaca-c-ctct-tagcccataacacc
tagccat-gccacatcctcaaggaac--ctcagcagtgatcaacattgaaa-atacgc-g
tcagcaagattcagttaaagta--ca-gagagccggcaaaattggtgccagccgccgcgg
ttata-ccaatagactcaagttga-tta--ta--tcggcgt-aaagcgtgatttaag---
--t---------t-ctcgcccaattaaag-attgaaccctcacta-agctgtgacacg--
cttg-tgcctgagaaagtc--aaaaacgaaagctactttaa-tt-aa--ccccacttgaa
ctcacgacagttaagacacaaactgggattagataccccactatgcttaaccgtaaacct
t-aaa-ttacatt----a---taaacgccagagaactacgagcgaagcttaaaactcaaa
ggacttgacggt-accccacatccacctagaggagcctgtcctataatcgataacccccg
ctttacctcaccatttttagtca---tcagcctgtatacctccgtcg-tcagcttaccac
gtgagcg-aactacagtgagcctaatg------------------cca-t----------
ca-cgccaacacgtcaggtcaaggtgcagctaataaaatgtggaagagatgggctacact
ctcta-a-tttaga-aaata-cgaaaaactatctatgaaa-cc-tagttagaaggcggat
ttagcagtaaaaagaaacta-gagtgttctttttaatacggcactggggtgtgtacacac
cgccc-gtcaccctcttc-aaaata-c-c---a-tc-t---------ta-tagtat-tta
a-c---------ttatcta---t-cac--ttca------agaag----------------
---------------------------------------------------------agg
taagtcgtaacatggtaagtataccggaaggtgtgcttgg-aaa
>Pithecopus_centralis
------------------------------------tggtcctgaccc-taaa-gtcaat
tc-gtactcaacttacacatgcaagtctcagcacccccgtg-ag-aacgccct--aaac-
--ccc-tatt-cggaataaggagctggtatcaggcaca-c-tata-tagcccaaaacacc
tagctac-gccacatcctcaagga-accctcagcagtgatcaatattgaaa-atatgc-g
acagcaagattcagttaaagta--ca-gagagccggcaaaattggtgccagccgccgcgg
ttata-ccaatagactctagttgaccct----a-tcggcgt-aaagcgtgattaaag---
--g-tc---tcct-cac--ctcattaaagatt-aaatcctcacta-agctgtgacacg--
cttgtgc-ctgagaaaccc--ggaaacgaaagttacttt-aatt-tattccccacttgaa
ctcacgacagttaagacacaaactgggattagataccccactatgcctaaccgtaaactt
t-aaa-ttacatc----a---tgaacgccagagaactacgagcaaagcttaaaactcaaa
ggacttgacggt-accccacatccacctagaggagcctgtcctataatcgataacccccg
cttcaccttaccatttttagtca--atcagtctgtatacctccgtcg-tcagcttaccac
gtgagcg-aaccatagtaagcttaatg-----------------cca--a----------
tg-cgccaatacgtcaggtcaaggtgcaactaacaaaatgtgaaagagatgggctacact
ctcta-a-tttaga-aaaca-cgaaaaact--ttatgaaa-tc-tagttagaaggcggat
ttagcagtaaaaagaaacta-gagagttctttttaatacggcactggggtgtgtacacac
cgccc-gtcaccctcttc-aagacc---cca-at---t---------tcatagtac-cta
a-c--taact--ttctacc----tta-------------agaag----------------
---------------------------------------------------------agg
taagtcgtaacatggtaagtataccggaaggtgtg---------
>Pithecopus_gonzagai
------------------------------------------------------------
------------------------------------------------------------
------------------------------------------------------------
------------------------------------------------------------
------------------------------------------------------------
------------------------------------------------------------
------------------------------------------------------------
------------------------------------------------------------
------------------------------------------------------------
------------------------------------------------------------
------------------------------------------------------------
------------------------------------------------------------
------------------------------------------------------------
------------------------------------------------------------
------------------------------------------------------------
------------------------------------------------------------
------------------------------------------------------------
------------------------------------------------------------
------------------------------------------------------------
--------------------------------------------
>Pithecopus_hypochondrialis
------------------------------------------------------------
------------------------------------------------------------
------------------------------------------------------------
------------------------------------------------------------
------------------------------------------------------------
------------------------------------------------------------
------------------------------------------------------------
------------------------------------------------------------
--------------------------gattagataccccactatgcttaaccgtaaactt
t-aaa-ttacaac----a---caaacgccagagaactacgagcaaagcttaaaactcaaa
ggacttgacggt-accccatatccacctagaggagcctgtcctataatcgataacccccg
ctttacctcaccatttttagtcg---tcagcctgtatacctccgtcg-tcagcttaccac
gtgagcg-aaccacagtgagcctaatg------------------tct-a----------
ca-cgtcaacacgtcaggtcaaggtgcagttaacaaaatgtggaagagatgggctacact
ctcta-a-tttaga-ggata-cgaaaaact--ttatgaaa-cc-tagttagaaggcggat
ttagcagtaaaaagaaacta-gagagttctttttaatacggcactggggtgtgtacacac
cgccc-gtcaccctcttc-aaaatc-t-c---a-ct-t------------cagtat-cta
a-c---------ttatttc---t-tac--tgca------agaag----------------
---------------------------------------------------------agg
taagtcgtaacatggtaagtataccggaaggtgtgcttgg-aaa
>Pithecopus_megacephalus
------------------------------------tggtcctaaccc-taaa-gtcaac
tc-gtattcaacttacacatgcaagtttcagcacccccgtg-ag-aacgccct--aaacc
--tcc-tatt-tggaggaaggagctggtatcaggcaca-c-tata-tagcccaaaacacc
tagctac-gccacatcctcaaggaacc-ctcagcagtgaccaatattgaaa-atatgc-g
acagcaagattcagttagagta--ca-gagagccggcaaaattggtgccagccgccgcgg
ttaca-ccaatagactctagttga-ccc--ta--tcggcgt-aaagcgtgattaaag---
--ttt-------t-ttccccccattaaag-atgaaatcctcacta-agctgtgacacg--
cttg-tgcatgagaaagcc--agaaacgaaagttactttaattt-aa---cccacttgaa
ttcacgacagttaagacacaaactgggattagataccccactatgcttaatcgtaaactt
t-aaa-ttacaac----a---taaacgccagagaactacgagcaaagcttaaaactcaaa
ggacttgacggt-accccacatccacctagaggagcctgtcctataatcgataacccccg
ctttacctcaccatttttagtta--gtcagtctgtatacctccgtcg-tcagcttaccac
gtgagcg-aaccatagtaagcctaatg------------------cca-a----------
tg-cgccaatacgtcaggtcaaggtgcaactaaaaaaatgtggaagagatgggctacact
ctcta-a-tttaga-aaaca-cgaaaaact--ttatgaaa-tc-tagttagaaggcggat
ttagcagtaaaaagaaacta-gagagttctttttaatacggcactggggtgtgtacacac
cgccc-gtcaccctcttc-aagacc-c-t--aa-ct-t---------ca-tagtat-cta
a-c---------taattcc---c-tac--ttta------agaag----------------
---------------------------------------------------------agg
taagtcgtaacatggtaagtataccggaaggtgtgcttgg-aaa
>Pithecopus_nordestinus
------------------------------------------------------------
------------------------------------------------------------
------------------------------------------------------------
------------------------------------------------------------
------------------------------------------------------------
------------------------------------------------------------
------------------------------------------------------------
------------------------------------------------------------
----------------------------------accccactatgcttaaccgtaaacct
t-aaa-ttacatt----a---caaacgccagagaactacgagcaaagcttaaaactcaaa
ggacttgacggt-accccacatccacctagaggagcctgtcctataatcgataacccccg
ctttacctcaccatttttagtca---tcagcctgtatacctccgtcg-tcagcttaccac
gtgagcg-aaccacagtgagcctaacg------------------cct-a----------
ct-tgcc-acacgtcaggtcaaggtgcagctaataaaatgtggaagagatgggctacact
ctcta-a-tttaga-aaata-cggaaaactatatatgaaa-cc-tagttagaaggcggat
ttagcagtaaaaagaaaata-gagagttctttttaattcggcactggggtgtgtacacac
cgccc-gtcaccctcttc-aaaac--c-t--aa-cc-a---------aa-tagtat-tta
a-c---------taatctc---t-tac--tgta------agaag----------------
---------------------------------------------------------agg
taagtcgtaacatggtaagtataccggaaggtgtgcttgg-aaa
>Pithecopus_oreades
------------------------------------tggtcctggccc-taaa-gtcaat
tc-gtactcaacttacacatgcaagtctcagcacccccgtg-ag-aacgccct--aaa-c
--ccc-tatt-cggtataaggagctggtatcaggcaca-c-tata-tagcccaaaacacc
tagctac-gccacatcctcaaggaacc-ctcagcagtgatcaatattgaaa-atatgc-g
acagcaagattcagttaaagta--ca-gagagccggcaaaattggtgccagccgccgcgg
ttata-ccaatagactctagttga-ccc--ta--tcggcgt-aaagcgtgattaaagg--
--tct-------c-ctcacctcattaaag-attaaatcctcacta-agctgtgacacg--
cttg-tgcctgagaaaccc--ggaaacgaaagttactttaattt-aattccccacttgaa
ctcacgacagttaagacacaaactgggattagataccccactatgcctaaccgtaaactt
t-aaa-ttacatc----a---tgaacgccagagaactacgagcaaagcttaaaactcaaa
ggacttgacggt-accccacatccacctagaggagcctgtcctataatcgataacccccg
cttcaccttaccatttttagtca--atcagtctgtatacctccgtcg-tcagcttaccac
gtgagcg-aaccatagtaagcttaatg------------------cca-a----------
tg-cgccaatacgtcaggtcaaggtgcaactaacaaaatgtgaaagagatgggctacact
ctcta-a-tttaga-aaaca-cgaaaaact--ttatgaaa-tc-tagttagaaggcggat
ttagcagtaaaaagaaacta-gagagttctttttaatacggcactggggtgtgtacacac
cgccc-gtcaccctcttc-aagacc-c-c--aa-tt-t---------ca-tagtac-cta
a-c---------taacttt---c-tac--ctta------agaag----------------
---------------------------------------------------------agg
taagtcgtaacatggtaagtataccggaaggtgtgcttgg-aaa
>Pithecopus_palliatus
------------------------------------tggtcccagccc-taaa-gtcaat
ta-gtactcaacttacacatgcaagtctcagcactcctgtg-ag-aacgccct--aaacc
--ccc-tatt-tgggacaaggagccggtatcaggcaca-c-tatt-tagcccataacacc
tagccat-gccacaccctcaaggaac--ctcagcagtgaccaatattgaaa-atacgc-g
acagcgagattcagttaaagtt--ca-aagagccggcaaaattggtgccagccgccgcgg
ttaca-ccaattgactcaaattga-ctt--aa--tcggcgt-aaagcgtgattaaag---
--t-t---------cctatcccattaaag-at-taattcccacta-agctgtgacacg--
cttg-tgcttgagaaaaac--aaaaacgaaagtttctttaa-tt-ac--ctccacttgaa
ttcacgacagttaagacacaaactgggattagataccccactatgcttaaccgtaaactt
t-aaa-ttacaat----a---ttaacgccagagaactacaagcaaagcttaaaactcaaa
ggacttgacggt-accccatatccacctagaggagcctgtcctataatcgataacccccg
ctttacctcaccatttttagtta--atcagtttgtatacctccgtcg-tcagcttaccac
gtgagcg-aatcacagtgagcttaatg------------------cca-g----------
aa-cgccaatacgtcaggtcaaggtgcaactaacaaaatgtggaagagatgggctacact
ctcta-a-tttaga-acata-cgaaaaact--ttatgaaa-cc-tagttagaaggcggat
ttagcagtaaaaagaaacta-gagagttctttttaataaggcactggggtgtgtacacac
cgccc-gtcaccctcttcaaaaacc-t-c--ta-tt-t---------ta-tagtat-tta
a-c---------taatttt---t-cat--ttta------agaag----------------
---------------------------------------------------------agg
taagtcgtaacatggtaagtataccggaaggtgtgcttgg-aaa
>Pithecopus_rohdei
------------------------------------tggtcctagccc-taaa-gtcaat
tc-gtactcaacttacacatgcaagtttcagcacccccgtg-ag-aacgccct---aacc
--ccc-tact-cgggacaaggagcaggtatcaggcact-c-tata-tagcccaaaacacc
tagctac-gccacatcctcaaggaacc-ctcagcagtgatcaatattgaaa-atatgc-g
acagcaagattcagttaaagta--ca-gagagccggcaaaattggtgccagccgccgcgg
ttata-ccaatagactctagttga-ccc--aa--tcggcgt-aaagcgtgattaaag---
--tcc--ccg--c-cccatcttattaaag-at-aaatcctcacta-agctgtgacacg--
cttg-tgcctgagaaagtc--gaaaacgaaagttactttaattt-aa--ccccacttgaa
ttcacgacagttaagacacaaactgggattagataccccactatgcttaaccgtaaactt
t-taa-ttacaac----a---cgaacgccagagaactacgagcaaagcttaaaactcaaa
ggacttgacggt-accccacatccacctagaggagcctgtcctataatcgataacccccg
cttcacctcaccatttttagcta--atcagtctgtatacctccgtcg-tcagcttaccac
gtgagcg-aaccatagtaagcctaatg------------------cca-a----------
tg-cgccaatacgtcaggtcaaggtgcaactaacaaaatgtggaagagatgggctacact
ctcta-a-tttaga-aaaca-cgaaaaact--ttatgaaa-tc-tagttagaaggcggat
ttagcagtaaaaagaaacta-gagagttctttttaatacggcactggggtgtgtacacac
cgccc-gtcaccctcttc-aagacc-c-c--aa-ct-t------------tagtat-tta
a-c---------taacttt---t-tat--ctta------agaag----------------
---------------------------------------------------------agg
taagtcgtaacatggtaagtataccggaaggtgtgcttgg-aaa
>Pithecopus_rusticus
------------------------------------------------------------
---------------------------------------------------ct-------
-------------------------ggtatcaggcaca-c-tata-tagcccaaaacacc
tagccat-gccacatcctcaaggaacc-ctcagcagtgatcaatattgaaa-atatgc-g
acagcaagattcagttaaagta--ca-gagagccggcaaaattggtgccagccgccgcgg
ttata-ccaatagactctagctgacccc--ca--tcggcgt-aaagcgtgattaaag---
--tct---------tttttcctattaaag-at-aaaatctcacta-agctgtgacacg--
cttg-tgcctgagaaaacc--aaaaacgaaagttactttaattt-aa--ttccacttgaa
ctcacgacagttaagacacaaactgggattagataccccactatgcttaaccgtaaactt
t-taa-ttacact----a---taaacgccagagaactacgagcaaagcttaaaactcaaa
ggacttgacggt-accccacatccacctagaggagcctgtcctataatcgataacccccg
cttcacctcaccatttttagtta--atcagtctgtatacctccgtcg-tcagcttaccac
gtgagcg-aaccatagtaagcctaatg------------------cca-a----------
tg-cgccaatacgtcaggtcaaggtgcaactaacaaaatgtggaagagatgggctacact
ctcta-a-tttagaaaaaca-cgaaaaact--ttatgaaa-tc-tagttagaaggcggat
ttagcagtaaaaagaaacta-gagagttctttttaatacggcactggggtgtgtacacac
cgccc-gtcaccctcttc-aagacc-c-a--aa-tt-t---------ta-tagtac-cta
a-c---------taacttt---c-tac--ctta------agaag----------------
---------------------------------------------------------agg
taagtcgtaacatggtaagtataccggaaggtgtgcttgg-aaa
>Ptychohyla_euthysanota
------------------------------------tggtcctgacct-taaa--tcaat
tt-ttactcaatttatacatgcaagtctccgcacccctgtg-ag-aacgccct--ta-tt
--tcc-tgtc-aggaacaaggagctggtatcaggcaca-a-tttt-tagcccaagacacc
tagtttg-accacacccacaaggg-ta-cccagcagtaattaacattgagt-ataagc-g
acagcttgactcagttagggta--aa-cagggccggcaaatccggtgccagccgccgcgg
ttaca-ccacgaggcccaaattgatctt--tt--tcggcgt-aaagcgtgattaaag---
--t-ta--------ttaacacaattatag-tt-gtaccaaaacta-agccgtaacacg--
cttg-tttctgagaaacac--aaaaacgaaagttactat-atat-ac--accaacttgaa
cccacgacagctggggaacaaactgggattagataccccactatgctcagccgtaaactt
t-aaa-ttacatc----t---acatcaccggggaactacgagctaagcttaaaacccaaa
ggacttgacggt-accccacatccacctagaggagcctgtcctataatcgataacccccg
cttaacctcaccatttttagcat--aacagcctatatacctccgtcg-tcagcttacccc
gtgagtg-attctcagtgagcttaatg-----------------tcc--t----------
ta-cgtcaaaacgtcaggtcaaggtgcagtaaataaaatg-ggaagagatgggctacact
ctcta-a-tataga-gtaca-cgaaagact--ttatgaaa-tt-tagtcagaaggcggat
ttagaagtaaaaagggacca-tagagctctttttaatacggcactggggtgtgtacacac
cgccc-gtcaccctcttc-aaagcc-a-a--aa--------------ga-tagtac-tta
a-c--acaaga-cagctga---c-t--------------agaag----------------
---------------------------------------------------------agg
caagtcgtaacatggtaagcgtaccggaaggtgcacttgg-aaa
>Ranoidea_aurea
------------------------------------tggtcctggcct-tgag-gtcaat
tt-gtacttaatttacacatgcaagtatccgcacccctgtg-ag-aatgccct--taaca
--tcc-tttt-aggaataaggagccggtatcaggcaca-c-taac-atgcccaagacacc
tagccat-gccacaccctcaaggg-ac-ttcagcagtgattaacattgaac-atgagc-g
acagctcgattcagttaaagta--ca-taaagccggcaaatctggtgccagccgccgcgg
ttaca-ccaagaggcttaaattgacttc--aa--tcggcgt-aaagcgtgattaaag---
--t-ta--------ctg--aaaaataaag-tc-aaactctaacta-agccgtagtacg--
cttg-tttttaggaagatc--ataaacgaaagttacttt-atct-ta--atcaacttgaa
ctcacgacagctaggaaacaaactgggattagataccccactatgcctagccgtaaactt
t-aat-ttacacc----a---taatcgcctgggaactacgagcaaagcttaaaacccaaa
ggacttgacggt-accccatatccatctagaggagcctgtcctgtaatcgataacccccg
cttaacctcaccatttctagcct--atcagcctgtatacctccgtcg-tcagcttaccac
gtgagcg-caatttagtaagcttaatg-----------------tcc--a----------
ca-cgtcaatacgtcaggtcaaggtgcagtaaataaaatg-ggaagagatgggctacact
ttcta-t-cttaga-ataaa-cggaaaactatttatgaaa-tc-tagttagaaggcggat
ttagtagtaaagagaaatta-gagagttctctttaacccggcactggggtgtgtacacac
cgccc-gtcaccctcttc-aaagcc-a-a--aa--------------gaccagtat-tta
a-c--aaactt-acgcaaa---t-t--------------agaag----------------
---------------------------------------------------------agg
taagtcgtaacatggtaagtataccggaaggtgtgcttgg-aaa
>Ranoidea_australis
------------------------------------tggtcctggcct-tgca-gtcagc
tt-gtacttaacttacacatgcaagtatccgcacccctgtg-ag-aacgccct--taaca
--tcc-tttt-aggaataaggagctggtatcaggcaca-t-taat-ttgcccaagacacc
tagccat-gccacacccacaaggg-aa-ctcagcagtgattaacattgaac-atgagc-g
acagctcgattcagttaaagta--ca-caaagccggccaatctggtgccagccgccgcgg
ttaca-ccaagaggcttaagttgacccc--aa--tcggcgt-aaagcgtgattaaag---
--t-ta--------cca--caaaataaag-tt-aaactagaacta-agccgtaaaacg--
cttg-ttgctaggagatcc--aaagacgaaagttacttt-atct-aa--aacaacttgaa
ctcacgacagctgggaaacaaactgggattagataccccactatgcccagccgtaaactt
t-aaa-ttacacc---cc---caatcgccagggaactacgagctaagcttaaaacccaaa
ggacttgacggt-accccacatccacctagaggagcctgtcctataatcgataacccccg
cttaacctcaccatttttagccc--atcagcctgtatacctccgtcg-tcagcttaccac
gtgagcg-tggttcagtaagcttaatg-----------------tcc--c----------
ag-cgtcaatacgtcaggtcaaggtgcagtaaataaaatg-ggaagagatgggctacact
ttcta-a-tttaga-ataaa-cgaaagactacctatgaaa-tc-tagtcagaaggcggat
ttagaagtaaaaagaaatca-gagagttctttttaacccggcactggggtgtgtacacac
cgccc-gtcaccctcttc-aaagct-a-a--aa--------------aaccagtat-tta
a-c--aaactc-ctgcaaa---t-t--------------agaag----------------
---------------------------------------------------------agg
taagtcgtaacatggtaagcgtaccggaaggtgcgcttgg-aaa
>Ranoidea_caerulea
------------------------------------tggtcctagcct-tgag-atcaac
tt-gtacttaacttacacatgcaagtatccgcacccctgtg-aa-aacgccct--taata
--tcc-ttat-aggaataaggagccggtatcaggcgca-t-catt-ttgcccaagacacc
tagctat-gccacacccacaaggg-ac-ttcagcagtgattaatattgaac-ataagc-g
acagcttgattcagttaaagta--ca-caaagccggcaaatctggtgccagccgccgcgg
ttaca-ccaagaggcttaagttgacttc--ga--tcggcgt-aaagcgtgattaaag---
--t-ca--------tta--aaaaataaag-tc-aaactactacta-agctgtagtacg--
cttg-tacgtaggaatctc--ataaacgaaagttacttt-aact-ac--aacaacttgaa
ctcacgaaagctagggaacaaactgggattagataccccactatgcctagccgtaaactt
t-aaa-ttacacc----t---caatcgcctgggaactacgagcaaagcttaaaacccaaa
ggacttgacggt-accccatatccacctagaggagcctgtcctataatcgataacccccg
cttaacctcaccatttttagcct--atcagcctgtatacctccgtcg-tcagcttaccac
gtgagcg-aagttaagtaagcttaatg-----------------tcc--a----------
ta-cgtcaatacgtcaggtcaaggtgcagtaaataaaatg-ggaagagatgggctacatt
ttcta-t-cataga-ataaa-cgaaagactatttatgaaa-cc-tagtcagaaggcggat
ttagcagtaaaaagaaacca-gagagttctttttaacccggcactggggtgtgtacacac
cgccc-gtcaccctcttc-aaagcc-a-a--aa--------------gaccagtat-tta
a-c--actttt-tagcata---c-t--------------agaag----------------
---------------------------------------------------------agg
taagtcgtaacatggtaagtataccggaaggtgtgcttgg-aaa
>Ranoidea_dayi
---------------------------------gcttggtcctggctt-taaa-atcaat
tt-ttactcaacttacacatgcaagtatccgcactcccgtg-ag-tataccct--tacta
--tcc-tcct-aggactaaggagttggtatcaggcaca-t-taat-ttgcccaaaacacc
tagcctc-gccacacccacaaggg-tc-ttcagcagtgattaatattgaac-atgagc-g
acagctcgattcagttagagta--aa-gaaagccggccaatttggtgccagccgccgcgg
gtaca-cca-gaggcttaagttgatttt--ca--tcggcgt-aaagcgtgaccaaaga--
--t-cc---g----acag-aaaaataaag-ta-aaaccacaacta-agccgtaacaag--
cttg-tttctgggaatgcc--aaatacgaaagttacttt-atac-a------agcttgaa
-tcacgacagctgggggacaaactgggattagataccccactatgcccagccgtaaacct
t-aaa-ttacata----a---caaccgcctgggaactacgagcaaagcttaaaacccaaa
ggacttgacggtgaccccacatccgtctagaggagcctgtcctgtaatcgataacccccg
ttcaacctcaccacccttagata--atcagtatgtgtactgccgtcg-tcagcttaccat
gtgaatg-cagttcagtgagctcaatg-----------------ttc--a----------
tc-caactatacgtcaggtcaaagtgcagctaatagagtg-ggatgtgatgggctacatt
ttcta-a-tctaga-acaca-cggaagact--ttatgaaa-ta-aagtcagaaggcggat
ttagtagtaaaaagaaaata-gagagttctttttaatatggctctggggcatgtacacac
cgccc-gtcaccctcttc-gaagca-a-a--aa--------------acttagtaactta
a-c--aaaatt-atgcaac---c-a--------------agaag----------------
---------------------------------------------------------agg
taagtcgtaacaaggtaagcgtaccggaaggtgcgcttgg-aaa
>Ranoidea_genimaculata
---------------------------------gcttggtcctggcct-tgaa-gtcaac
tg-gtacttaacttacacatgcaagtctccgcacccccgtg-ag-aacgccct--tcata
--tcc-ttct-aggaacaaggagccggtatcaggcaca-t-tatt-atgcccaaaacacc
tagccat-gccacacccccaaggg-at-ttcagcagtgattaattttgaac-atgaac-g
acagttcgattcagttaaagta--ca-taaagccggcaaatctggtgccagccgccgcgg
ttaca-ccaagaggcttaaattgactac--aa--tcggcgt-aaagcgtgattaaag---
--t-cc--------ata--aaaaataaag-tt-aaactacaacta-agctgtaatacg-c
tttg-ttactaggagcccc--aaaaacgaaagttacttt-aatc-aa--aacaacttgaa
ttcacgacagctgggaaacaaactgggattagataccccactatgcccagccgtaaacct
t-aaa-ctacacc----a---caatcgcccgggtactacgagcaaagcttaaaacccaaa
ggacttgacggt-accccacatccgcctagaggagcctgtcctataatcgataacccccg
cttaacctcaccatttttagtaa--atcagcctgtatacctccgtcg-ccagcttacccc
gtgagtg-acactcagtaagcttaatg-----------------tcc--g----------
ta-cgtcaacacgtcaggtcaaggtgcagtaaatgaaatg-ggaagagatgggctacact
ttctg-c-cgcaga-acaaa-cgaaaaattagttatgaaa-tc-tagttagaaggaggat
ttagcagtaaaaagaaatca-gaaagttctttttaacccggcactggggtgtgtacacac
cgccc-gtcaccctcttc-aaggcc-t-a--aa--------------aat-agttc-ata
a-c--aaactc-aagcaaa---t-a--------------agaag----------------
---------------------------------------------------------agg
caagtcgtaacatggtaagtataccggaaggtgtgcttgg-aaa
>Ranoidea_lesueurii
---------------------------------gcttggtcctggcct-tgaa-atcaac
tt-gtacttaacttacacatgcaagtttccgcacccctgtg-ag-aacgccct--taata
--tcc-ttct-aggaataaggagccggtatcaggctcaat---tc-acgcccaagacacc
tagcttc-gccacacccccaaggg-ac-ttcagcagtgattaactttgaac-atgagc-g
acagctcgattcagtcaaagta--ca-taaagccggctaatctggtgccagccgccgcgg
ttaca-ccaagaggcttaagttgacttc--aa--tcggcgt-aaagcgtgattaaag---
--t-ta--------cta--cagaataaag-tt-aaactactacta-agctgtaataag--
cttg-ttattaggaacccc--aaaaacgaaagttacttt-atca-aa--aacaacttgaa
ttcacgacagctagggaacaaactgggattagataccccactatgcctagccgtaaactt
t-taa-ttacacc----t---caatcgcccgggaactacgagcaatgcttaaaacccaaa
ggacttgacggt-accccacatccacctagaggagcctgtcctataatcgataacccccg
cttaacctcaccatttttagcct--atcagcctgtatacctccgtcg-tcagcttaccac
gtgagcg-caatttagtaagcataacg-----------------tcc--a----------
ct-cgtccatacgtcaggtcaaggtgcagtaaataaaatg-ggaagagatgggctacact
ttcta-a-tttaga-aaaaa-cgaaaaactacttatgaaa-tc-tagtttgaaggcggat
ttagtagtaaaaagaaacaa-gagtgttctttttaacttggcactggggtgtgtacacac
cgccc-gtcaccctcttc-gaagcc-a-a--ta--------------atc-agtat-tta
a-c--taacct-aagcaata--c-c--------------agaag----------------
---------------------------------------------------------agg
caagtcgtaacatggtaagtataccggaaggtgtgcttgg-aaa
>Ranoidea_nannotis
---------------------------------gttttgtcctagcct-tgaa-gtcaat
tt-ttacttaaattacacatgcaagtatccgcatcccggtg-aa-aacgccct--tg-tt
--tcc-tttt-agggacaaggagccggtatcaggcgca-c-taac-tcgcccaagacacc
tagcctc-gccacacccacaaggg-ac-tccagcagtggttaacattgaat-ataagc-g
acagcttgattcagttaaagta--aa-taaagccggcaaatttagtgccagccgccgcgg
ttaca-ctaaaaggcttaagttgacctc--ca--tcggcgt-agagcgtgattaaag---
--t-ta---a--t-aaa--aaaaataaag-tt-aaactatgactc-agctgtgacacg--
cttg-accttaggaaactc--aaaaacgaaagttacttt-aacc-aa--aacaacttgaa
ctcacgacagctgggaaacaaactgggattagataccccactatgcctagccgtaaactt
tacaa-ttacatc----t---taatcgccagggaactacgagcaaagcttaaaacccaaa
ggacttgacggt-accccatatccggctagaggagcctgtcctataatcgataacccccg
tttaacctcaccattcttagcct--atcagtctgtatacctccgtcg-tcagcttacccc
gtgagtg-ctattcagtaagctaaata-----------------tct--acacatgcttg
ta-caacaatacgtcaggtcaaggtgcaattaatagaatg-ggaagagatgggctacatt
ttcta-c-cctaga-acata-cgaaaaact--ttatgaaaccc-tagttagaaggaggat
ttagtagtaaaaagaaaata-gagagttcttttgaacttggcactggggtgtgtacacac
cgccc-gtcaccctcttc-aaaact-a-a--aa----t---------ata-agtat-tta
a-c--aaaata-taaaaata-------------------agagg----------------
---------------------------------------------------------agg
caagtcgtaacatggtaagtataccggaaggtgtgcttgg-aaa
>Rheohyla_miotympanum
------------------------------------tagtcccaacct-tgta-atcaat
ta-ctacttaacttacacatgcaagtttccgcgcccctgtg-ag-aaagccct--caact
--tcc-taga-agaagacaggagccgatatcaggcaca-a-tctt-tagcccaaaacatc
tagtttt-accacacccacaaggg-ta-ttcagcagtgactaactttgagt-ataagc-g
acagctagactcagttaaagta--aa-tagggccggcaaatctggtgccagccgccgcgg
ctata-ccatg-ggcccaaattgatctc--ct--tcggcgt-aaagcgtgattaaag---
--catt---t--t-tct--ataactatag-tt-ttactagaccta-agctgtaacatg--
cttgtaccct-ggaaatcc--ataaacgaaagttactat-atct-tc--acctacttgaa
ctcacgacagctagggcacaaactgggattagataccccactatgcctagccgttaacct
t-aaa-ttacaac----a---tcatcgccagggaagtacgagccaagcttaaaacccaag
ggacttgacggt-accccatatccacctagaggagcctgtcctataatcgataatccccg
cttaacctcaccatttttagctc--ttcaacctgtatacctccgtcg-tcagcctacctc
gtgagtg-actcttagtgagcctaatg-----------------ttt--a----------
ca-catcagcacgtcaggtcaaggtgcagtttataaaatg-ggaagtgatgggctacact
ctcca-a-catgga-gaata-cgaaagact--ttatgaaa-tt-tagtcagaaggcggat
ttagaagtaaaatgagacca-ttaagctcattttaatacggcactggggtgtgtacacac
cgccc-gtcaccctcctc-aaa----t-a-atagcc-a---------ctc-agtat-tta
a-ctttaact--aattcaca-------------------cgagg----------------
---------------------------------------------------------agg
caagtcgtaacatggtaagcgtaccggaaggtgcgcttgg-aat
>Rhinella_dorbignyi
-------ccctaaaaagtcctttaaacacaaaggtttggtcctagcct-tgaa-gtcagt
ta-ttacttaatatacacatgcaagtatccgctcccctgtg-ag-aacgccct--taaac
--ccc-tttt-agggacaaggagctggtatcaggcacg-a-aaat-ctgcccaagacacc
tagctat-gccacacccacaaggg-aa-ttcagcagtgattaacattgaga-ataagc-g
aaagcttgactcagttaaagtaa-ga-tagagccggctaatctggtgccagccgccgcgg
ttaca-ccacgtggctcaaattgacccc--at--acggcgt-aaagcgtgattaaag---
--t-tt--------tca--ttttctagag-tt-aaactaaaatta-agctgtgacacg--
cctgtttattaagaaaccc--aaaaacgaaagttactct-aaca-ta--accaacttgaa
ctcacgacagctggggaacaaactgggattagataccccactatgcccagcagtaaactt
t-tat-ttacacc----t---aaatcgccagggaactacgagctaagcttaaaacccaaa
ggacttgacggt-accccatatccccctagaggagcctgtcctataatcgataatccacg
tttaacctcaccatttctagtta--ctcagcctgtatacctccgtcg-tcagcttaccac
gtgagcg-ttaattagtgagcctaatg-----------------ttt--t----------
tt-caccaacacgtcaggtcaaggtgcagcaaatgaaatg-ggaagagatgggctacact
ttcta-t-attaga-aaaaa-cgaaaaactatttatgaaa-tc-tagttggaaggcggat
ttagcagtaaaaaggaatca-gaatgttcattttaacccggcactggggtgtgtacacac
cgccc-gtcaccctcttc-aaagct-t-c--ta----a---------cct-agtcc-tta
a-c--aaact--aaagcaca--a-c--------------agaag----------------
---------------------------------------------------------agg
caagtcgtaacatggtaagtataccggaaggtgtgcttgg-aaa
>Rhinella_granulosa
-------ccctaaaaagtcctttagacacaaaggtttggtcctggcct-tgaa-gtcagt
ta-ttacttagtatacacatgcaagtatccgctcccctgtg-aa-aacgccct--taaac
--ccc-tttt-agggacaaggagctggtatcaggcacg-a-aaat-ctgcccaagacacc
tagctat-gccacacccacaaggg-aa-ttcagcagtgattaacattgaga-ataagc-g
aaagcttgactcagttaaagtaa-ga-tagagccggccaatctggtgccagccgccgcgg
ttaca-ccacgtggctcaaattgacccc--ct--acggcgt-aaagcgtgattaaag---
--t-tt--------ata--ttatctagag-tt-aaactaaaatta-agctgtgacacg--
cctgtttattaagaaaacc--aaaaacgaaagttactct-aaca-ca--atcaacttgaa
ctcacgacagctggggaacaaactgggattagataccccactatgcccagcagtaaactt
t-tat-ttacacc----t---aaatcgccagggaactacgagctaagcttaaaacccaaa
ggacttgacggt-accccatatccccctagaggagcctgtcctataatcgataatccacg
tttaacctcaccatttctagtta--ctcagcctgtatacctccgtcg-tcagcttaccac
gtgagcg-taaattagtgagcctaatg-----------------tct-------------
tt-caccaacacgtcaggtcaaggtgcagcaaatgaaatg-gaaagagatgggctacact
ttcta-c-attaga-agaaa-cgaaaaactacttatgaaa-tc-tagttggaaggcggat
ttagcagtaaaaaggaatca-gaatgtccattttaacccggcactggggtgtgtacacac
cgccc-gtcaccctcttc-aaagct-t-a--ta----a---------cct-agtct-tta
a-c--caacc--aaagcgca--a-c--------------agaag----------------
---------------------------------------------------------agg
caagtcgtaacatggtaagtataccggaaggtgtgcttgg-aaa
>Rhinella_major
-------ccctaaaaagtcctttaaacacaaaggtttggtcctggcct-tgaa-gtcagt
ta-ttacttaatatacacatgcaagtatccgctcccctgtg-aa-aacgccct--taaac
--ccc-tttt-agggacaaggagctggtatcaggcacg-a-aaat-ctgcccaagacacc
tagctat-gccacacccacaaggg-aa-ttcagcagtgattaacattgaga-ataagc-g
aaagcttgactcagttaaagtaa-ga-tagagccggctaatctggtgccagccgccgcgg
ttaca-ccacgtggctcaaattgacccc--ct--acggcgt-aaagcgtgattaaag---
--t-tt--------tta--ttttctagag-tt-aaactaaaatta-agctgtgacacg--
cctgtttattaagaaaccc--aaaaacgaaagttactct-aaca-ca--accaacttgaa
ttcacgacagctgggaaacaaactgggattagataccccactatgcccagcagtaaactt
t-tat-ttacatt----t---aaatcgccagggaactacgagctaagcttaaaacccaaa
ggacttgacggt-accccatatccccctagaggagcctgtcctataatcgataatccacg
tttaacctcaccatttctagtta--ctcagcctgtatacctccgtcg-tcagcttaccac
gtgagcg-ataattagtgagcctaatg-----------------ctt--t----------
tt-caccaacacgtcaggtcaaggtgcagcaaatgaaatg-ggaagagatgggctacact
ttcta-c-attaga-aaaaa-cgaaaaactatttatgaaa-tc-tagttggaaggcggat
ttagcagtaaaaaggaatca-gaatgtccattttaacccggcactggggtgtgtacacac
cgccc-gtcaccctcttc-aaagct-t-c--ta----a---------cct-agtcc-tta
a-c--aaact--aaagcacg--a-c--------------agaag----------------
---------------------------------------------------------agg
caagtcgtaacatggtaagtataccggaaggtgtgcttgg-aaa
>Rupirana_cardosoi
------------------------------------tggtcctagcct-tgta-atcaat
ta-ctacttaatatacacatgcaagtatccgcacccctgtg-aa-aacgccct--taaat
--ccc-cgct-agggataaggagctggtatcaggcaca-a-taat-ttgcccaagacacc
tagctat-gccacacccacaaggg-aa-ttcagcagtgattaacattgaac-ataagc-g
acagcttgattcagttaaagta--aa-tagagccggctaatctggtgccagccgccgcgg
ttaca-ccacgtggctcaaattgatttc--ta--tcggcgt-aaagcgtgatttaag---
--agcc------c-tt---aaaattgaag-ta-aaactaaaacta-agctgtgacacg--
cttgtta-ttaagaaaatc--aagaacgaaagtcacttc-aatt-aa--ttcaacttgaa
ttcacgacaactaggacacaaactgggattagataccccactatgcctagtcgtaaactt
t-aaa-ttacacc----a---ccatcgccagggaactacgagctaagcttaaaacccaaa
ggacttgacggt-accccacatccacctagaggagcctgtcctataatcgataacccccg
tttaacctcaccacttttagcct--atcagcctgtatacctccgtcg-tcagcttaccac
gtgagcg-tcccctagtgagcttaatg-----------------ccc--t----------
ta-caccaatacgtcaggtcaaggtgcagcatataaagtg-ggaagagatgggctacact
ctcta-a-cttaga-aaaaa-cgaaagactatttatgaaa-cc-tagtcagaaggcggat
ttagtagtaaaaagaaacta-gagcgttctttttaacccggcactggggtgtgtacacac
cgccc-gtcaccctcttc-aaagca-a-a--ta--------------aac-agtat-ata
a-c--caact--tatgcatc--a-c--------------agaag----------------
---------------------------------------------------------agg
caagtcgtaacatggtaagtataccggaaggtgtgcttgg-aaa
>Scinax_catharinae
------------------------------------tggtcctggcct-tgga-atctat
ta-ctatttaacttacacatgcaagtctccgcacccctgtg-aa-aacgccct--taaat
--ccc-cctc-agggagaaggagctggtatcaggctca-a-c-tt-aagcccaagacacc
tagctac-gccacacccacaaggg-aa-ctcagcagtgattaacattgaca-ataagc-g
caagcttgattcagttagaata--aa-gagagccggcaaatctggtgccagccgccgcgg
ctata-ccacgaggctcaaattgatctc--ca--ccggcgtaaaagcgtgattaaag---
--t-ca------t-tt---taaactgtag-tt-aaactaaaatta-ggttgttatatt--
cttattt-taccgaaaccc--aaaaacgaaagttactac-aata-ta--accaacttgat
ctcacgacagctgggaaacaaactgggattagataccccactatgcccaaccgtaaactt
t-aac-ttacatt----c---aaatcgcctgggtactacgagcaaagcttaaaacccaaa
ggacttgacggt-accccacatccacctagaggagcctgtcctataatcgataacccccg
tttaacctcaccacttttagcct--accagcctgtatacctccgtcg-tcagtttaccac
gtgagcg--tctctagtgagcttgatg-----------------tcc--ac--------c
cc-cgtcaaaacgtcaggtcaaggtgcagcttataaagtg-ggaagagatgggctacact
ctcta-a-cttaga-atata-cgaaagactacttatgaaa-ct-tagtcagaaggcggat
ttagaagtaaaaagggataa-gaaagctctttttaataaggcactggggtgtgtacacac
cgccc-gtcaccctcttc-aaagct-a-a--ta---aa---------act-agtat-ata
a-c--tgtac--aaggcaga--a-t--------------agaag----------------
---------------------------------------------------------agg
caagtcgtaacatggtaagtataccggaaggtgtacttgg-aaa
>Sphaenorhynchus_dorisae
------------------------------------tggtcccagcct-tgta-atcaat
tt-ttacttaatatacacatgcaagtctccgcccccctgtg-aa-aacgccct--taaat
--ccc-ctct-agggatgaggagctgatatcaggctca-a-tatt-tagcccaaaacatc
tagctac-gccacacccacaaggg-aa-ttcagcagtgattaacattagat-attagc-g
acagcttgatccagttaaagta--aa-aagagccggcaaatctggtgccagccgccgcgg
ttaca-ccacgtggctcaaattgacctc--tt--tcggcgt-aaagcgtgatttaag---
--t-aa------a-ct---taaaatatag-tt-aaattaaaatta-agcagtaacacg--
cttgtgt-ttaagaaaatc--aataacgaaagttactat-aact-ct--atcaacttgaa
ttcacaataactagaacacaaactgggattagataccccactatgcctagtcgtaaacct
t-aac-ttacaaa----t---aaatcgcctgggaactacgagcaaagcttaaaacccaaa
ggacttgacggt-accccaaatccacctagaggagcctgtcctataatcgataacccccg
ctaaacctcaccatttttagctt-tttcagcttgtatacctccgtcg-tcagcttaccac
gtgagcg-aactatagtgagcttaatg-----------------tta--a----------
ta-caccaacacgtcaggtcaaggtgcagcaaataaaatg-ggaagagatgggctacact
ctcta-a-tttaga-aaaca-cgaaaaacta-ttatgaaa-tt-tagttagaaggcggat
ttagaagtaaaaagaaaaaatgaatgttcttttaaacttggcactggggtgtgtacacac
cgccc-gtcaccctcctc-aaagca-t-a---a----a---------gac-agttt-ata
a-c--aaatt--aatgcacc--a-t--------------agaag----------------
---------------------------------------------------------agg
caagtcgtaacatggtaagcataccggaaggtgtgcttgg-aaa
>Tepuihyla_rodriguezi
-------------------------------------ggtcctagcc--tgtg-atcaat
ta-ttacttaatatacacatgcaagtctccgcacccctgtg-aa-aacgccct--taaat
--ccc-cact-agggataaggagctggtatcaggcaca-a-tact-tagcccaagacacc
tagctat-gccacacccacacgga-ag-ttcagcagtgattaacattgaaa-ataagc-g
acagcttgactcagttaaagta--aa-aagagccggcaaatctggtgccagccgccgcgg
ttaca-ccatgtggctcaaattgacccc--ct--tcggcgt-aaagcgtgattaaag---
--t-tt---t--t-ac---taaattatag-ct-gaactaaaacta-agctgtgacacg--
cttgtat-ttaggaaaatc--aaaaacgaaagttactgt-aatt-aa--aacaacttgaa
cccacgacagttgagacacaaactgggattagataccccactatgcttaaccgtaaactt
t-aaa-ttacacc----g---atatcgcctgggaactacgagcaaagcttaaaacccaaa
ggacttgacggt-accccacatccccctagaggagcctgtcctataatcgacaacccccg
ttcaacctcaccatttttagcct--atcagcctgtatacctccgtcg-tcagcttaccac
gtgagcg-accctaagtgagcctaatg-----------------ccc--a----------
ca-cgccaacacgtcaggtcaaggtgcagcaaataaaatg-ggaagagatgggctacact
ctcta-c-tgtaga-aaata-cgaaagactatttatgaaa-cc-tagtcagaaggcggat
ttagtagtaaaaagaaacaa-gagcgctctttttaacacggcactggggtgtgtacacac
cgccc-gtcaccctcttc-aaagct-a-a--c-----a---------gaa-agtcc-ata
a-c--acacc--taagcacg--a-t--------------agaag----------------
---------------------------------------------------------agg
caagtcgtaacatggtaagtataccggaaggtgtgcttgg-aaa
>Trachycephalus_mesophaeus
------------------------------------tggtcctagcct-tgta-atcaat
ta-ttacttaatatacacatgcaagtctccgcacccctgtg-aa-aacgccct--taaat
--ccc-cact-tgggataaggagctggtatcaggcaca-a-tttt-tagcccaagacacc
tagctac-gccacacccacacggg-aa-ctcagcagtgattaacattgaat-ataagc-g
acagcttgactcagttaaagta--aa-aagagccggcaaatctggtgccagccgccgcgg
ttaca-ccacgtggctcaaattgatttc--tt--tcggcgt-aaagcgtgattaaag---
--t-ta------t-aa---aaaattatag-cc-aaactaaaacta-agctgtgacacg--
cttgtat-ttaggaaaacc--aaaaacgaaagttactat-aatt-ag--aacaacttgaa
cccacgacagttggggcacaaactgggattagataccccactatgcccaaccgtaaactt
t-taa-ttacacc----c---ctatcgcctgggaactacgagcaaagcttaaaacccaaa
ggacttgacggt-accccacatccacctagaggagcctgtcctataatcgataacccccg
tttaacctcaccatttttagcat--atcagcctgtatacctccgtcg-tcagcttaccac
gtgagcg-actcttagtgagcttaatg-----------------ccc--c----------
ta-cgccaacacgtcaggtcaaggtgcagcaaataaaatg-ggaagagatgggctacact
ttcta-t-tctaga-agata-cgaaagactatttatgaaa-cc-tagtcagaaggcggat
ttagtagtaaaaagagacaa-gagagctctttttaacatggcactggggtgtgtacacac
cgccc-gtcaccctcttc-aaagct-g-a--t-----a---------aaa-agtta-ata
a-c--aaatt--ttagcgct--a-c--------------agaag----------------
---------------------------------------------------------agg
caagtcgtaacatggtaagtataccggaaggtgtgcttgg-aaa
>Phasmahyla_spectabilis
------------------------------------------------------------
------------------------------------------------------------
------------------------------------------------------------
------------------------------------------------------------
------------------------------------------------------------
------------------------------------------------------------
------------------------------------------------------------
------------------------------------------------------------
------------------------------------------------------------
------------------------------------------------------------
------------------------------------------------------------
------------------------------------------------------------
------------------------------------------------------------
------------------------------------------------------------
------------------------------------------------------------
------------------------------------------------------------
------------------------------------------------------------
------------------------------------------------------------
------------------------------------------------------------
--------------------------------------------
>Leptodactylus_mystaceus
------------------------------------------------------------
------------------------------------------------------------
------------------------------------------------------------
------------------------------------------------------------
------------------------------------------------------------
------------------------------------------------------------
------------------------------------------------------------
------------------------------------------------------------
------------------------------------------------------------
------------------------------------------------------------
------------------------------------------------------------
------------------------------------------------------------
------------------------------------------------------------
------------------------------------------------------------
------------------------------------------------------------
------------------------------------------------------------
------------------------------------------------------------
------------------------------------------------------------
------------------------------------------------------------
--------------------------------------------
>Callimedusa_atelopoides
gat-gaaccttaaaaagttctttaaacacaaaggtttggtcctaaccc-taaa-atcaat
tt-gtacttaatttacacatgcaagtctcagcatccccgtg-ag-aacgccct--aaaat
--ccc--ctcttgggataaggagccggtatcaggcaca-c---ttacagcccaaaacacc
tagttat-accacttcctcaagga-aa-ttcagcagtgatcaatattgaat-atacgc-g
acagcaagattcagttaaggta--ca-gagagccggcaaaattggtgccagccgccgcgg
ttata-ccaattgactcaaatcgacttc--ag--tcggcgt-aaagcgtgattcaag---
--tcattat----------ttaactaaag-ac-aaaccttcacta-agctgtgacacg--
cttgtgt-ctgagaaaatc--aaaaacgaaagttacttt-aatt-aa--ccccacttgaa
ttcacgacagttagggtacaaactgggattagataccccactatgcctaaccgtaaactt
t-taa-ttacaac----t---caaacgccagagaactacgagcaaagcttaaaactcaaa
ggacttgacggt-accccacatccacctagaggagcctgtcctataatcgataacccccg
cttaaccttaccatttttagctt--atcagtctgtatacctccgtcg-tcagcttaccac
gtgagcg-aatcatagtaagctcaacg-----------------ccc--a----------
ta-cgccaacacgtcaggtcaaggtgcaactaacaaaatgtgaaagagatgggctacact
ttcta-a-tttaga-ataca-cgaaaaac--tttatgaaa-cc-tagttagaaggcggat
ttagcagtaaaaagaaacta-gagagttctttttaatttggcactggggtgygtacacac
cgccc-gtcaccctcttc-aaagccct-a-c-ca----------------aagtac-tta
a-c--taatcactagctcc---a----------------agaag----------------
---------------------------------------------------------agg
taagtcgtaacatggtaagtataccggaaggtgtgcttgg-aaa
>Callimedusa_duellmani
gat-gaatcctaaaaagttctttagacacaaaggtttggtcctaaccc-taaa-gtcaat
tc-gaacccaacttacacatgcaagyctcagcattcccgtg-aa-aacgccct--aaaat
--ccc--ttatcgggacaaggagcyggtatcaggcaca-c-ttttatggcccaaaacacc
tagctat-gccacatcctcaagga-aa-ctcagcagtgattaatattgaat-atacgc-g
acagcaagattcagttaaagtt--ca-gagagccggcaaaattggtgccagccgccgcgg
ttata-ccaatcgactcaaattgacttc--aa--tcggcgt-aaagcgtgattaaag---
--tctttac----------tcaattaaag-ac-aaaccttcacta-agctgtgacacg--
cttgtgc-ttgagaaaacc---aaaacgaaagttacttt-aatt-ta--ccccacttgaa
ttcacgacagttaagacacaaactgggattagataccccactatgcctaaccgtaaactt
t-taa-ttacaac----c---taaacgccagagaactacgagcaaagcttaaaactcaaa
ggacttgacggt-a-cccacatcca-ctagaggagcctgtcctataatcgataatccccg
cttaacctcaccatttttagcta--atcagtctgtatacctccgtcg-tcagcttaccac
gtgagcg-aatcatagtaagcctaatg-----------------cct--a----------
ta-cgccaacacgtcaggtcaaggtgcagctaacaaaatgtggaagagatgggctacact
ttcta-a-tttaga-agata-cgaaaaactatttatgaaa-tc-tagttagaaggcggat
ttagcagtaaaaagaaacta-gagagttctttttaatttggcactggggtgtgtacacac
cgccc-gtcaccctcttc-aaagttcc-acc-ca----------------tagtat-tta
a-c--ttattcttattacc---a----------------agaag----------------
---------------------------------------------------------agg
taagtcgtaacatggtaagtataccggaaggtgtgcttgg-aaa
>Callimedusa_ecuatoriana
---------------------------------------tcctaacca-taaa-gtcaat
tt-gaacccaacctacacatgcaagtctcagcacacccgtg-ag-aacgccct--aaaac
--ccc--ttattgggacaaggagctggtatcaggctca-c-ttttacagcccaaaacacc
tagttat-accacatcctcaagga-aa-ctcagcagtgattaacattgaat-atgcgc-g
acagcgagattcagttagagtt--ca-aagagccggcaaaattggtgccagccgccgcgg
ttata-ccaatagactcaaattgacttc--aa--tcggcgt-aaagcgtgattaaag---
--tctttac----------ttaattaaag-ac-aaacctccacta-agctgtgacacg--
cttgtgt-ttgagaaaatc--aaaaacgaaagttacttt-aatt-ag--ccccacttgaa
ctcacgacagttaagacacaaactgggattagataccccactatgcctaaccgtaaactt
t-tac-ttacaac----c---taaacgccagagaactacgagcaaagcttaaaactcaaa
ggacttgacggt-accccacatccacctagaggagcctgtcctataatcgataatccccg
cttaacctcaccatttttagctt--atcagtctgtatacctccgtcg-tcagcttaccac
gtgagcg-aatcatagtaagcctaatg-----------------ccc--a----------
ca-cgccaatacgtcaggtcaaggtgcagctaacaaaatgtgaaagagatgggctacact
ttcta-a-tttaga-agata-cgaaaaac--tttatgaaa-ac-tagttagaaggcggat
ttagcagtaaagagaaacta-gagagttctctttaatttggcactggggtgtgtacacac
cgccc-gtcaccctcttc-aaagccca-acc-ca----------------tagtat-tta
a-c--taactttaaaaccccc-a----------------agaag----------------
---------------------------------------------------------agg
taagtcgtaacatggtaagtataccggaagg-------------
>Callimedusa_perinesos
gat-gaaccctataaagttctttagacacaaaggtttggtcctaaccc-taaa-gtcaat
tt-gaactcaacttacacatgcaagtctcagcacccccgtg-ag-aacgccct--aaaac
--ccc--ttactgggacaaggagctggtatcaggctca-ctttttttagcccaaaacacc
tagtttc-accacatcctcaagga-ag-atcagcagtgattaatattgaat-atgcgc-g
acagcaagattcagttagagtt--ca-gagagccggcaaaattggtgccagccgccgcgg
ttata-ccaatagactcaaattgacttc--aa--tcggcgt-aaagcgtgattaaag---
--tctttaa----------ttaattaaag-ac-aaacctccacta-agctgtgacacg--
cttgtgt-ttgagaaaatc--aaaaacgaaagtttcttt-aattaaa--ccccacttgaa
ctcacgacagttaagacacaaactgggattagataccccactatgcctaaccgtaaacct
t-tac-ttacaat----c---taaacgccagagaactacgagcaaagcttaaaactcaaa
ggacttgacggt-accccacatccacctagaggagcctgtcctataatcgataaccctcg
cttaacctcaccatttttagcta--atcagtctgtatacctccgtcg-tcagcttaccac
gtgagcg-aatcatagtaagcctaatg-----------------ccc--a----------
ca-cgccaatacgtcaggtcaaggtgcaactaacaaaatgtgaaagagatgggctacact
ttcta-a-tttaga-agata-cgaaaaac--tttatgaaa-cc-tagttagaaggcggat
ttagcagtaaaaagaaacta-gagagttctttttaacttggcactggggtgtgtacacac
cgccc-gtcaccctcttc-aaa-ccta-atc-ca----------------tagtat-tta
a-c--taacttttgaccccccaa----------------agaag----------------
---------------------------------------------------------agg
taagtcgtaacatggtaagtataccggaaggtgtgcttgg-aaa
>Cryptobatrachus_remotus
g-----cccctagaaagacctctaaacacaaaggtttggtcctgacct-tgag-atcaat
tt-ttacttaacttacacatgcaagtctcagcgcaccagtg-aa-gacgccct--aaaat
--cccattcatagggataaggagccggcatcaggcaca-a-taat-ttgcccatgacgcc
tagccac-gccacacccacaaggg-ta-tacagcagtgattaaccttgagt-ataagc-g
aaagcttgactcagttagagta--aa-tagagccggcaaatctagtgccagccgccgcgg
ttaca-ccag-aggctcaaattgaaacc--ca--tcggcgt-aaagcgtgattaaaa---
--ttatatc----------tgatttagag-tt-aaacctaaacta-agctgtaatacg--
cttgt-t-gaagggaaagc--caaaacaaaagttactct-aact-aa--accaatttgaa
ctcacgacagtcgagacacaaactgggattagataccccactatgctcgatcgtaaacct
t-aac-ttacaac----c---aaatcgccagggaactacaagcaaagcttaaaacccaaa
ggacttgacggt-accccatatccccctagaggagcctgtcctataatcgatgatccccg
tttaacctcaccatttttagcct--ttcagcctgtatacctccgtcg-ccagctcaccac
gtgagcg-aaatccagtgagctcaatg---------------aattt--a----------
tc-cttcaacacgtcaggtcaaggtgcagcaaatataatg-ggaagagatgggctacact
ttcta-g-cttaga-aaaca-cggaagactaccaatgaaa-tc-tagtccaaaggcggat
ttagcagtaagaagagatta-gttagctcttctaaatttggcactggggtgtgtacacac
cgccc-gtcaccctcttc-aaaaaaca-taa-aa----------------tagtat-tta
a-c--tcgcttt----ccc--aaaatt------------agaag----------------
---------------------------------------------------------agg
taagtcgtaacatggtaagcgtaccggaaggtgtgcttgg-aaa
>Hemiphractus_helioi
-------------------------acacaaaggtttggtcccagcct-tgga-atcagt
tt-ttacttaatatacacatgcaagcctcaacacccccgtg-aa-aacgccct--taaat
--ttc-cccaaagaaataaggagctggtatcaggctca-a-cagt-cagcccaaaacacc
tagcttc-gccacacccacacggg-ca--acagcagtgatcaacattgaac-ataagc-g
tcagcttgattcagttaaagta--ac-aagagccggcaaacctggtgccagccgccgcgg
ttaca-ccacaggactcaaattgatacc--tt--ccggcgt-aaagcgtgattaaag---
----agcca----------taaactagag-tt-aaactcaaacta-agctgtagcacg--
cttgtat-taaagaagaccc-taaaacgaaagttactct-attc-aa--cccaacttgaa
ctcacgacagctaagacacaaactgggattagataccccactatgcctagccgtaaactt
t-aaa-ttacatttacac---ccatcgccaggaaactacgagcaaagcttaaaacccaaa
ggacttgacggt-accccacatccacctagaggagcctgtcctataatcgataatccacg
ctccacctcaccatttttagctt---tcaacctgtatacctccgtcg-ccagcttaccac
gtgagcg-caacccagtgagcctaatg-----------------ccc--a----------
ta-caccaaaacgtcaggtcaaggtgcagtaaatgaaatg-gaaagtgatgggctacact
ctcta-g-tctaga-aaata-cgaaaaac--attttgaaa-cc-cagttagaaggcggat
ttagtagtaagaggagatca-gaatactccccttaacagagcactggggtgcgtacacac
cgccc-gtcacccccttc-aaagcc-g-caa-gt----------------cactac-tta
a-c--cagctgaaaggctt-----acc------------agaag----------------
---------------------------------------------------------agg
caagtcgtaacatggtaagcgtaccggaaggtgcacttgg-aga
>Hemiphractus_proboscideus
gatggaacctaatcccatcccataaacataaaggtttggtcctagcct-tgaa-atcaac
tt-ttacttaacatacacatgcaagcctccacacccccgtg-aa-aacgccct--taaac
--ttc-cccacagaaaaaaggagccggtatcaggcaca-a-taat-tagcccaaaacacc
tagcttc-gccacacccacacggg-aa-ctcagcagtgaccaatattgaat-atgagc-g
ccagctcgattcagttaaagca--aa-aagagccggcaaacctggtgccagccgccgcgg
ttaca-ccactggactcaaattgatatc--tt--tcggcgt-aaaatgtgattaaagaaa
cctcccccc----------ccccctagaa-tt-aaatttaaacta-agctgtagcacg--
cttgtat-taaagaag-cc--cgcaacaaaagttattct-atcc--a--ttaaacttgaa
cccacgacagctagcatacaaactgggattagataccccactatgcctagccataaactt
t-aac-ttacacc--c-a---caatcgccaggaaactacgagcaaagcttaaaacccaaa
ggacttgacggt-accccacatccacctagaggagcctgtcctataatcgataaccctcg
ctaaacctcaccacttttagcta--aacagcctgtatacctccgtcg-tcagcctaccac
gtgagcg-ccactcagtaggcctaacg-----------------ctt--a----------
tt-caccaaaacgtcaggtcaaggtgcagtatataaagtg-gaaagagatgggctacact
ctcta-a-tttaga-gcaca-cgaaaaac--accatgaaa-ca-cagttagaaggcggat
ttagtagtaagaaaagacca-gactgcctttcttaatagagcactgaggcgcgcacacac
cgccc-gtcacccccctc-aaaatt---aca-ag----------------tagtac-tta
a-c--ctgcacctaagaca-----a--------------agagg----------------
---------------------------------------------------------ggg
taagtcgtaacaaggtaagcgtaccggaaggtgcgcttgg-aaa
>Hemiphractus_scutatus
-------------------------acacaaaggtctggtcccagcct-tgaa-atcaat
tt-ttactaaacttatacatgcaagcctccgcacccctgtg-aa-aacgccct--tagat
--ttc-ctataagaaacaaggagccggtatcaggcccc-a-ctat-ttgcccaaaacacc
tagcttc-gccacacccacacggg-ta-atcagcagtaatcaacattgaat-ataagc-g
ccagcttgattcagttaaagta--aa-aagagccggcaaacctggtgccagccgccgcgg
ttaca-ccactggactcaaattgatatc--ct--tcggcgt-aaagcgtgattaaaga--
----atata----------aaaactagag-ta-aaatttaaacta-agctgtaacacg--
cttgcac-taaagaac-cc--caaaacgaaagtcactct-accc-cc--acctacttgaa
ttcacgacagctaagacacaaactgggattagataccccactatgcctagccgtaaacct
t-aaa-ttacccc--c-c---ccatcgccaggagactacgagcaaagcttaaaacccaaa
ggacttgacggt-accccacatccacctagaggagcctgtcctataattgataccccaca
cttaacctcaccatttttagcct--aacaacctgtatacctccgtcg-tcagcttaccgt
gtgaacg-ccactcagtgagcctaatg-----------------ctt--a----------
tt-caccaaaacgtcaggtcaaggtgcagttaataaaatg-ggaagagatgggctacact
ctcta-g-tctaga-aaata-cagaaaacaa--catgaaa-ta-cagttggaaggcggat
ttagtagtaagagaaagtca-gaatacttttcttaacagagcactggggtgtgtacacac
cgccc-gtcaccctcctc-gaagct-a-tta-at----------------ccgtac-tta
a-c--ccatt--aaagcac-----acc------------agaag----------------
---------------------------------------------------------agg
caagtcgtaacatggtaagcacaccggaaggtgttcttgg-aaa
>Litoria_inermis
---------------------------------gcttggtcctggcct-tgaa-atcaat
tc-gcacttaatttacacatgcaagtatccgcaaccctgtg-ag-aacgccct--taaac
--ccc-tct--tgggataaggagctggtatcaggcaca-a-catt-aagcccaagacacc
tagctat-gccacacccacaaggg-at-atcagcagtgatcaacattaaat-ataagc-g
acagcttgatttagttaaagtg--ca-aagagccggcaaatctggtgccagccgccgcgg
ttaca-ccaagaggcccaaattgatttt--ag--tcggcgt-aaagcgtgattaaag---
--t-taaca----------cctattagag-tt-aaactaaaatta-agccgtagcacg--
cttgttt-ttaggaaaccc--aaaaacgaaagttaccct-aatt-ta--aacaacttgaa
ttcacgacaactgggaaacaaactgggattagataccccactatgcctagtcgtaaactt
t-aac-ttacatt----a---ttatcgccagggaactacgagcaaagcttaaaacccaaa
ggacttgacggt-accccatatccacctagaggagcctgtcctataatcgataccccccg
ctttaccttaccatttttagcct--atcagcctgtatacctccgtcg-tcagcttaccac
gtgagcg-aaattaagtgagctcaatg-----------------ttc--t----------
ta-catcaatacgtcaggtcaaggtgcagcaaatgaaatg-gaaagagatgggctacact
ttcta-t-gttaga-atata-cgaaagactatttatgaaa-tc-tagtcagaaggcggat
ttagaagtaaaaagaaacta-tagtgttctttttaacccggcactggggtgtgtacacac
cgccc-gtcaccctcttc-aaagca---cta-at---------------acagtat-tta
a-c--acact--taagcaa----ta-c------------agaag----------------
---------------------------------------------------------agg
taagtcgtaacatggtaagtataccggaaggtgtgcttgg-att
>Litoria_rubella
------------------------------------------------------------
-------------------tgcaagtctccgcacccctgtg-aa-aacgccct--taaca
--tcc-ttc--tggagcaaggagccggtatcaggcaca-c-ttac-atgcccaagacacc
tagctat-gccacacccacaaggg-ac-ttcagcagtgattaacattaaac-atgagc-g
acagctcgatttagttaaagtg--ta-gagagccggcaaatctggtgccagccgccgcgg
ttaca-ccaaggggctcaaattgatttt--at--tcggcgt-aaagcgtgattaaag---
--t-taatt----------aagaatagag-ct-aaactaaaatta-agccgtagcacg--
cttgttt-acaggaaaacc--aaaaacgaaagttactct-aaca-gc--aacaacttgaa
ctcacgacaactagggtacaaactgggattagataccccactatgcctagtcgtaaactt
t-aaa-ttacacc----t---tcatcgcccgggaactacgagcaatgcttaaaacccaaa
ggacttgacggt-accccacatccacctagaggagcctgtcctataatcgataatccccg
tttaacctcaccatttttagcta--atcagcctgtatacctccgtcg-tcagcttaccac
gtgagcg-cactttagtaagcctaatg-----------------ttt--t----------
tt-catcaacacgtcaggtcaaggtgcagcagataaaatg-ggaagagatgggctacact
ttcta-a-cttaga-acata-cgaaagatcacttatgaaa-cc-tggtcggaaggaggat
ttagtagtaaaaagaaataa-gagagttctttttaacctggaactggggtgtgt------
------------------------------------------------------------
------------------------------------------------------------
------------------------------------------------------------
--------------------------------------------
>Nyctimystes_foricula
----------------------------canaggtttggtcctggcctntgta-atcaat
ttnttacttaacttacacatgcaagtatccgcacccctgtg-aa-aacgccct--taaca
n-ccc-ttctngggnaaaaggagccggtatcaggcaca-ttaaat-nggcccaagacacc
tagctatngccacatccacaagganat-ttcagcagtgattaattttgaac-atgagc-g
tcagcccgactcagttaaagtaanag-anaagccggcaaatctggtgccagccgccgcgg
ttaca-ccaagaggcttatattgacttcnnaa--tcggcgt-aaagcgtgattaaag---
--t-taat----c-caaa-tnnnntaaag-tt-aaactagaacta-agccgtagtacngc
nttgtat-ctaagaacanccaaanaacgaaagttactttaaatt-aa--ancaacttgaa
ctcacgacagttagaacacaaactgggattagataccccactatgtctaaccgtaaactt
tnaaa-ttacacc--tnn---caatcgcctgggaactacgagcaaagcttaaaacccaaa
ggacttgacggt-accccacatccacctagaggagcctgtcctataatcgataacccccg
cttaacctcaccatttttagtctnnatcagcctgtatacctccgtcg-tcagcttaccac
gtgagcg-aatcttagtaagcttaacgtnnnnnnnnnnnnnnnnnct--t----------
ta-catcaacacgtcaggtcaaggtgcagcaaatgaattg-ggaagagatgggctacact
ttctaca-antaga-atatancggaaaactatacatgaaa-ttntagttagaaggcggat
ttagtagtaaaaagaaactangagagttctctttaactcggcactggggtgtgtacacac
cgccc-gtcaccctcttc-aaag-------------------------------------
------------------------------------------------------------
------------------------------------------------------------
--------------------------------------------
>Odontophrynus_americanus
------------------------------------------------------------
------------------------------------------------------------
------------------------------------------------------------
------------------------------------------------------------
------------------------------------------------------------
------------------------------------------------------------
------------------------------------------------------------
------------------------------------------------------------
-----------------------------------ccccactatgcccagccgtaaactt
t-taa-ttactcc----c---gaatcgcctgggaactacgagcaaagcttaaaacccaaa
ggacttgacggt-accccacatccacctagaggagcctgtcctataatcgataatccccg
tttaacctcaccatttttagctt--atcagtctgtatacctccgtcc-tcagcttacctc
gtgagcg-aaatctagtaagcctaatg-----------------ccc--a----------
ca-cgccaatacgtcaggtcaaggtgcagcaaatgaaatg-ggaagagatgggctacact
ctcta-a-cataga-acata-caaaagactacctatgaaa-cc-tagtcagaaggcggat
ttagaagtaaaaagaaaata-gagtgttctttttaacccggcactggggtgtgtacacac
cgccc-g-----------------------------------------------------
------------------------------------------------------------
------------------------------------------------------------
--------------------------------------------
>Phrynomedusa_appendiculata
------------------------------------------------------------
--------------------------------------------------tct-------
------------------------------------------------------------
-------------------------------------------------------ggg--
------------------------------------------------------------
------------------------------------------------------------
------------------------------------------------------------
------------------------------------------------------------
---------attagg-----------------ataccccactatgcctaatcgtaaactt
t-taa-ttacatc----c---gaaacgccagggaactacgagtaaaacttaaaacccaaa
ggacttgacggt-accccatatccccctagaggagcctgtcctataatcgataacccccg
ttaaacctcaccatttttagtta-aatcagcctgtatacctccgtcg-tcagcttaccac
gtgagcg-aatattagtaagcttaatgc----------------cctt-t----------
ta-cgccaatacgtcaggtcaaggtgcagcaaacaaattg-gaaagagatgggctacact
tttta-t-tttaaa-agaaa-cgaaagactatttatgaaa-tc-tagtcagaaggcggat
ttagcagtaaaaagagttaa-gagagttctttttaatttggcactggggtgtgtacacac
cgccc-gtcaccctcctc-a----------------------------------------
------------------------------------------------------------
------------------------------------------------------------
--------------------------------------------
>Phrynomedusa_marginata
gat-gaatttnaaaaaattctttaaacacaaagatttggtcctaatct-taaa-atcaat
tt-ttacttaacttacacatgcaagtctccgcactcctgtg-aa-aacgccctaaaaac-
--ttc-tttt-agaaacaaggagctggtatcaggcaca-t-taat-tagcccaaaacacc
tagctat-gccacatcttcaagga-ac-ttcagcagtgattaaaattgaat-ataagc-g
atagctagattcagttaaggta--aa-aagagttggcaaaactggtgccagccgccgcgg
ttaca-ccaagtagctcaaattgattaa--at--tcggcgt-aaagcgtgattaaag---
--t-tt------t-caa--aaaattaaag-tt-acacccctacta-agctgtgacacg--
cttgtat-atgagaaaatc--aaatacgaaagttacctt--att-aa--atcaacttgaa
ttcacgacaattaggacacaaactgggattagataccccactatgcctaatcgtaaactt
t-caa-ttacatt----c---aaaacgccagggaactacgagtaaaacttaaaacccaaa
ggacttgacggt-tccccatatccttctagaggagcctgtcctataatcgataatccccg
tttaaccttaccacttttagtta-aatcagcctgtatacctccgtcg-tcagcttaccac
gtgagcg-aatcttagtaagcttaatg-----------------cctt-c----------
ta-cgccaatacgtcaggtcaaggtgcagtaaacaaagtg-gagagagatgggctacact
ttcta-c-cttaga-agaaa-cgaaagactatttatgaaa-tc-tagtcagaaggcggat
ttagcagtaaaaa-agacta-gatagttttttttaattcggcactggagtgtgtacacac
cgccc-gtcaccctcttc-aaagct---t---at---t---------ata-agtaa-ata
a-c--aaaat--tacgcat----taa-------------agaag----------------
---------------------------------------------------------agg
taagtcgtaacatggtaagtataccggaaggtgtgcttgg-aaa
>Proceratophrys_boiei
------------------------------------------------------------
------------------------------------------------------------
------------------------------------------------------------
------------------------------------------------------------
------------------------------------------------------------
------------------------------------------------------------
------------------------------------------------------------
------------------------------------------------------------
-----------------------------------ccccactatgcccagccgtaaactt
t-tac-ttacacc----c---aaatcgcctgggaactacgagctaagcttaaaacccaag
ggacttgacggt-accccacatccacctagaggagcctgtcctgtaatcgataatccacg
ttcaacctcaccatttctagccc--atcagcttgtatacctccgtcc-tcagcttacctc
gtgagtg-atatctagtaagcttaatg-----------------ccc--c----------
ta-cgccaacacgtcaggtcaaggtgcagcaaatgaaatg-ggaagagatgggctacact
ctcta-a-cctaga-agaca-cgaaagactacccatgaaa-cc-tagtcggaaggcggat
ttagaagtaaagagaaaata-gcatgttctttttaacctggcactggggtgtgtacacac
cgccc-g-----------------------------------------------------
------------------------------------------------------------
------------------------------------------------------------
--------------------------------------------
>Ranoidea_alboguttata
------------------------------------------------------------
-------------------tgcaagtatccgcacccctgtg-ag-aacgccct--taacc
--tcc-tttt-aggaataaggagctggtatcaggcaca-c-taat-ctgcccaagacacc
tagccac-gccacacccacaaggg-ac-ttcagcagtgattaacattgaac-atgagn-g
gcagctcgattcagttaaagta--ca-caaagccggcaaatctggtgccagccgccgcgg
ttaca-ccaagaggcttaagttgactcc--ga--tcggcgt-aaagcgtgattaaag---
--t-ta------c-ct---taaaataaag-tt-aaactaaaatta-agccgtaaaacg--
cttgttt-ctaggaagccc--ataaacgaaagttacttt-acct-aa--aacaacttgaa
ctcacgacagctggggaacaaactgggattagataccccactatgcccagccgtaaactt
t-aaatttacacc----a---caatcgccagggaactacgagccaagcttaaaacccaaa
ggacttgacggt-accccatatccacctagaggagcctgtcctataatcgataacccccg
cttaacctcaccatttttagctt--atcagcctgtatacctccgtcg-tcagcttaccgc
gtgagcg-cgacccagtaagcttaatg-----------------tcc--a----------
ta-cgtcaatacgtcaggtcaaggtgcagtaaataaaatg-ggaagagatgggctacact
ttcta-c-tataga-ataaa-cgaaagactacttatgaaa-tc-tagtcagaaggcggat
ttagaagtaaaaagaaatca-gagagttctttttaacctggcactggggtgtgt------
------------------------------------------------------------
------------------------------------------------------------
------------------------------------------------------------
--------------------------------------------
>Ranoidea_brevipes
gat-gaaccctaaaaagttctttaaacacaaaggtttggtcctggcct-tgaa-gtcatc
tt-gtacttaacttacacatgcaagtatccgcacccctgtg-ag-aacgccct--taaca
--tcc-ttct-aggaataaggagctggtatcaggcaca---taat-ttgcccaagacacc
tagccat-gccacacccacaaggg-ac-ttcagcagtgattaacattgaac-atgagc-g
acagctcgattcagttaaagta--ca-taaagccggcaaatctggtgccagccgccgcgg
ttaca-ccaagaggcttaagttgactcc--ga--tcggcgt-aaagcgtgattaaag---
--t-ta------t-ta---caaaataaag-tt-aaactaaaacta-agccgtagtacg--
cttgttt-ataggaaactc--ataaacgaaagttacttt-acct-aa--aacaacttgaa
ctcacgacagctggggaacaaactgggattagataccccactatgcccagccgtaaactt
t-aaa-ttacacc----c---aaatcgccagggaactacgagctaagcttaaaacccaaa
ggacttgacggt-accccatatccacctagaggagcctgtcctataatcgataacccccg
cttaacctcaccatttttagcct--atcagcctgtatacctccgtcg-tcagcttaccac
gtgagcg-tgactcagtaagcttaatg-----------------tcc--a----------
ta-cgtcaatacgtcaggtcaaggtgcagtaaataaaatg-ggaagagatgggctacact
ttcta-c-cataga-acaaa-cgaaagactacttatgaaa-cc-tagtcagaaggcggat
ttagaagtaaaaagaaacta-gagagttctttttaacccggcactggggtgtgtacacac
cgccc-gtcaccctcttc-aaagct-a-a-a-a----a---------acc-agtat-ata
a-c--aagac--tttgcaa---att--------------agaag----------------
---------------------------------------------------------agg
taagtcgtaacatggtaagtataccggaaggtgtgcttgg-aaa
>Ranoidea_manya
gat-gaaccctaaaaagttctttaaacacaaaggtttggtcctggcct-tgaa-gtcatc
tt-gtacttaacttacacatgcaagtatccgcacccctgtg-ag-aacgccct--taaca
--tcc-tttt-aggaataaggagctggtatcaggcaca---ttat-ttgcccargacacc
tagccat-gccacacccacaaggg-ac-ttcagcagtgattaacattgaac-atgagc-g
acagctcgattcagttaaagta--ca-taaagccggcaaatctggtgccagccgccgcgg
ttaca-ccaagaggcttaagttgactcc--ta--tcggcgt-aaagcgtgattaaag---
--t-ta------t-tg---aaaaataaag-tt-aaactaaaacta-agccgtagtacg--
cttgttt-ctaggaaaccc--ataaacgaaagttacttt-atct-aa--aacaacttgaa
ttcacgacagctggggaacaaactgggattagataccccactatgcccagccgtaaactt
t-aaa-ttacacc----t---caatcgccagggaactacgagctaagcttaaaacccaaa
ggacttgacggt-accccatatccacctagaggagcctgtcctataatcgataacccccg
cttaacctcaccatttttagcct--atcagcctgtatacctccgtcg-tcagcttaccac
gtgagcg-taactcagtaagcttaatg-----------------tcc--a----------
ca-cgtcaatacgtcaggtcaaggtgcagtaaataaaatg-ggaagagatgggctacact
ttcta-t-cataga-ataaa-cggaagactacctatgaaa-tc-tagtcagaaggcggat
ttagaagtaaaaagaaacca-gagagttctttttaacccggcactggggtgtgtacacac
cgccc-gtcaccctcttc-aaagct---a-a-a----a---------att-agtat-tta
a-c--aaact--tttgcaa---att--------------agaag----------------
---------------------------------------------------------agg
taagtcgtaacatggtaagtataccggaaggtgtgcttgg-aaa
>Ranoidea_maini
------------------------------------------------------------
------------------------------------------------------------
------------------------------------------------------------
------------------------------------------------------------
------------------------------------------------------------
------------------------------------------------------------
------------------------------------------------------------
------------------------------------------------------------
-----------------------------------------------cagccgtaaactt
t-aaa-ttacacc----t---caatcgccagggaactacgagctaagcttaaaacccaaa
ggacttgacggt-accccatatccacctagaggagcctgtcctataatcgataacccccg
cttaacctcaccatttttagcct--atcagcctgtatacctccgtcg-tcagcttaccac
gtgagcg-taatccagtaagcttaatg-----------------tcc--c----------
ca-cgtcaatacgtcaggtcaaggtgcagtaaataaaatg-ggaagagatgggctacact
ttcta-t-aataga-ataaa-cgaaagactacttatgaaa-tc-tagtcagaaggcggat
ttagaagtaaaaagaaacca-gagagttctttttaacccggcactggggtgtgtacacac
cgccc-gtcaccctcttc-aaagct-a-a-a-a----a---------att-agtaa-tta
a-c--aaact--tttgcaa---att--------------agaag----------------
---------------------------------------------------------agg
taagtcgtaacatggtaagtataccggaaggtgtgcttgg-aaa
