# Supplementary material for: Marine introgressions and Andean uplift have driven diversification in neotropical Monkey tree frogs (Anura, Phyllomedusinae)
Source: PeerJ. 2024 Apr 16;12:e17232. doi: 10.7717/peerj.17232 (PMC11027904; doi:10.7717/peerj.17232)
Supplement: Supplemental Information 2 — Aligned sequences for all 13 genes utilized (12S, 16S, CXCR4, cytb, NCX1, ND1, ND2, POMC, RAG1, RHOD, SIA, SLC8A3, TYR). [file peerj-12-17232-s002.zip › B_tRNAVal_aln.fasta]

>Adenomera_diptyx
cacaatatagcttaattacctaaagcgtcccgcttacaccgggcagatctctgtgaaacc
cagattattgtga
>Agalychnis_annae
caaaatgtagcttaa----ctaaagcacttcgcttacaccgaaggtatgtctgttaaacc
cggaccactttga
>Agalychnis_callidryas
caaaatgtagcttaa----ctaaagcacttcgcttacaccgaaggtatatctgttaaaac
cggatcatcttga
>Agalychnis_dacnicolor
caaagtatagcttaat---ttaaagcctttcgcttacaccgaaaatatgtccgttaaact
cagactactttga
>Agalychnis_hulli
caaaatgtagcttaat---ttaaagcatctcgcttacaccgaaaacatgtccgttaaact
ctgaccattttga
>Agalychnis_lemur
caaaatgtagcttaa----ttaaaacatytcgcttacaccgaaaacatgtctgtttaacc
cggaccattttga
>Agalychnis_moreletii
caaaatgtagcttaa----ctaaagcacttcgcttacaccgaagatatgtctgttaaacc
cggaccactttga
>Agalychnis_saltator
caaagtgtaacttaa----ctaaagtgcttcgcttacaccgaaaacatgtctgttaaacc
cagaccactttga
>Agalychnis_spurrelli
caaaatgtagcttaa----ctaaagcacttcgcttacaccgaagatatgtctgttaaacc
cggaccactttga
>Agalychnis_terranova
------------------------------------------------------------
-------------
>Amazophrynella_minuta
cgcaatatagcttaa----ataaagcatctcgcttacaccgagagtatgtttgtgaaaac
caaactatttcga
>Aplastodiscus_leucopygius
caaaatatagcttag----ctaaagcatctcgcttacaccgagaaaacgtttgttagatc
caaactattttga
>Boana_crepitans
caaaatgtagcttaa----agaaagcatctcgcttacaccgagaaaatgtttgataaagt
cgaaccattttga
>Bokermannohyla_hylax
caaaatgtagtctaa----ctaagacatctcgcttacaccgagggaaaatctgttgaacc
cggatcatcttga
>Callimedusa_baltea
caaattgtagcttaa----ctaaagcatttcgcttacaccgaaaacatgtctgttaaatc
cggaccactttga
>Callimedusa_tomopterna
caaattgtagcttaa----ctaaagcatttcgcttacaccgaaaatatatctgttaaaac
cagatcactttga
>Ceratophrys_aurita
cagaatatagcttaa----taaaagcatctcgcttacaccgaggagacatccgtgaaaac
cagattattctga
>Ceratophrys_cranwelli
cagagcatagcttaa----taaaagcatctcgcttacaccgagaagacatcagtgaaaac
cagattgctctga
>Ceratophrys_ornata
cagagcatagcttag----taaaagcatctcgcttacaccgagaagacatcagtgaaaac
cagattgttctga
>Ceratophrys_stolzmanni
cagcgtatagcttaa----ctaaagcatctcgcttacaccgagaaaacatctgtgaaaac
cagattaccctga
>Chacophrys_pierottii
cagaatatagcttaa----taagagcatctcgcttacaccgagaagacatccgtgaaaac
cagattattctga
>Corythomantis_greeningi
caaaatatagcttaa----ccaaagcatctcgcttacaccgagaaaatatctgttaaacc
cggattattttga
>Cruziohyla_calcarifer
caatatgtaacttaa----ttaaagtatttcgcttacaccgaaaacatacctgttaaacc
caggtcatcttga
>Cruziohyla_craspedopus
------------------------------------------------------------
-------------
>Cruziohyla_sylviae
------------------------------------------------------------
-------------
>Dendropsophus_nanus
cattatgtagcttaa----ctaaagcatctcgcttacaccgagaagatatctgtgaaaac
caggtcattttga
>Duellmanohyla_rufioculis
caaagtgtagcccaa----ctaaagcacctcgtttacaccgagcagatgtctgtt-aact
cagaccaccttga
>Fritziana_ulei
cgtagtatagcttaat---ccaaagcaccccgcttacaccggggggacacccgtgagacc
cgggttacttcga
>Gastrotheca_fissipes
cataacttagcttaa----caaaagcatcttgcttacaccaagaagacatctgttcaaat
cagatttttatga
>Gastrotheca_pseustes
cataacatagcttag----taaaagcatctcgcttacaccgagaagtcatctgttaaaac
cagatttttatga
>Hylomantis_aspera
caaaatgtagcttaa----ttaaagcacttcgcttacaccgaaaacatgtctgctaaacc
cggaccactttga
>Hylomantis_granulosa
caaaatgtagcttaa----ttaaagcatttcgcttacaccgaaaacatgtctgttaaatc
cgggccactttga
>Hyloscirtus_armatus
caagatgtagcttaa----ttaaatcacctcgcttacaccgagaaaatatttgtgcaact
caaatcattttga
>Itapotihyla_langsdorffii
caaaatatagcttaa----ctaaagcatctcgcttacaccgagaaaatatctgtgaaacc
cagattattttga
>Lepidobatrachus_asper
cagaatatagcttaa----taaaagcatctcgcttacaccgagaagacatccgtgaaaac
cagattattctga
>Lepidobatrachus_llanensis
cagaatatagcttaat---taaaagcatctcgcttacaccgagaagatatccgtgaaaac
cagattattctga
>Litoria_freycineti
caagacgtagcttaa----ataaagcatctcgcttacaccgaaaaaatgcccattgaatc
tgggccatcttga
>Litoria_meiriana
caaaatgtagcttaa----ttaaagcttttcgcttacaccgaaaaaatgtccgataaata
cgaaccattttga
>Nesorohyla_kanaima
caaaatgtagcttaa----ttaaagcccttcgcttacaccgaaatcacatctgttgaacc
cagatcattttga
>Nyctimantis_brunoi
caaaatatagcttaa----ccaaagcatctcgcttacaccgagaaaatatctgtgaaact
cggattattttga
>Nyctimantis_siemersi
caaaatatagcttaa----ccaaagcatctcgcttacaccgaaaaaatatctgtgaaact
cagattattttga
>Nyctimystes_infrafrenatus
caaagtgtagcttaa----ccaaagcatctcgcttacaccgagaaaatgcccgtgaaacc
cgagtcactttga
>Nyctimystes_kubori
caaaatatagcttag----ctaaagcatctcgcttacaccgagaaaacgcctgttaaaac
cagtctattttga
>Nyctimystes_narinosus
caaaatgtagcttaa----ccaaagcatcccgcttacaccgagaaaatgcctgttaaact
cagtccattttga
>Nyctimystes_pulcher
caaaatgtagcttaa----ttaaagcatctcgcttacaccgagaaaatgcctgtgaaact
cagtccattttga
>Osteocephalus_leprieurii
caaaatatagcttaa----ctaaagcatctcgcttacaccgagaaaatatctgttaaact
cagattattttga
>Paratelmatobius_poecilogaster
nnnnnnnnnnnnnnn----ttaaagcatctcgcttacaccgagaagacatctgtgaaaac
cagattatttcga
>Phasmahyla_cochranae
caaaatgtagcttaa----ttaaagcatcttgcttacaccaaaaatatgtttgttaaact
caaaccactttga
>Phasmahyla_cruzi
caaagtgtagcttaa----ctaaagcattttgcttacaccaaaaacatgtttgttaaacc
cagaccacttcga
>Phasmahyla_exilis
caaagcgtagcttaa----ttaaagcattttgcttacaccaaaaatatatttgttaaacc
caaatcactttga
>Phasmahyla_guttata
caaagcgtagcttaa----ctaaagcattttgcttacaccaaaaatatgtttgttaaacc
caaaccactttga
>Phasmahyla_jandaia
caaagcgtagcttaa----ccaaagcattttgcttacaccaaaaacatgtttgttaaacc
caaaccactttga
>Phasmahyla_lisbella
------------------------------------------------------------
-------------
>Phrynomedusa_dryade
caaaatgtagcttaa----ttaaagcatttcgcttacaccgaaattatgcctgttaaa-t
cagaccaatttga
>Phyllomedusa_bahiana
caaaatgtagcttaa----ctaaagcatttcgcttacaccgaaaacatgtctgctaaacc
cggaccattttga
>Phyllomedusa_bicolor
caaaatgtagcttaa----ttaaagcatttcgcttacaccgaaaacatgtctgttagact
cagaccactttga
>Phyllomedusa_boliviana
caaaatgtagct--a----acaaagcatttcgcttacaccgaaaatatgtctgttaaacc
caaaccattttga
>Phyllomedusa_burmeisteri
caaaatgtagcttaa----ctaaagcatttcgcttacaccgaaaacatgtccactaaacc
cggaccattttga
>Phyllomedusa_camba
caaaatgtagcttaa----tcaaggtatttcgcttacaccgaaaacatgttcgttcaacc
cgaaccattttga
>Phyllomedusa_chaparroi
------------------------------------------------------------
-------------
>Phyllomedusa_distincta
caaagtgtagcttaa----ctaaagcacttcgcttacaccgaaaacatgtctgctaaacc
cggaccattttga
>Phyllomedusa_iheringii
caaagtgtagcttaa----ctaaagcatttcgcttacaccgaaaacatgtccactaaacc
cggaccattttga
>Phyllomedusa_neildi
cagaatgtagcttaa----ccaaagcatttcgcttacaccgaaaacatgtccgttaaacc
cgaaccattttga
>Phyllomedusa_sauvagii
caaaatgtagcttaa----ttaaagcacttcgcttacaccgaaaacatgtccactaaacc
cggaccattttga
>Phyllomedusa_tarsius
caaaatgtagcttaa----tcaaagcatttcacttacactgaaaacatgtccgttaaacc
cgaaccattttga
>Phyllomedusa_tetraploidea
caaagtgtagcttaa----ctaaagcatttcgcttacaccgaaaacatgtctgctaaacc
cggaccattttga
>Phyllomedusa_trinitatis
cagaatgtagcttaa----ccaaagcatttcgcttacaccgaaaacatgtccgttaaacc
cgaaccattttga
>Phyllomedusa_vaillantii
caaaatgtagcttaa----ctaaagcatttcgcttacaccgaaactatgtctgttaaact
cggaccatcttga
>Phyllomedusa_venusta
------------------------------------------------------------
-------------
>Physalaemus_nattereri
cgaaacgtaacttaac---ctaaagtatttcgcttacaccgaaagaatatctgtgaaaat
cagatcgtctcga
>Pithecopus_araguaius
------------------------------------------------------------
-------------
>Pithecopus_ayeaye
caaattgtagcttaa----tcaaagcccttcgcttacaccgaagatatgtctgttaaact
cggaccactttga
>Pithecopus_azureus
caaattgtagcttaa----ctaaagcatttcgcttacaccgaaaatatgtctgttaaact
cggaccactttga
>Pithecopus_centralis
------------------------------------------------------------
-------------
>Pithecopus_gonzagai
------------------------------------------------------------
-------------
>Pithecopus_hypochondrialis
caaattgtagcttaa----ctaaagcatttcgcttacaccgaaaacatgtctgttaaacc
cggaccactttga
>Pithecopus_megacephalus
caaattgtagcttaa----tcaaagcctttcgcttacaccgaaaatatgtctgttaaacc
cgggccactttga
>Pithecopus_nordestinus
caaattgtagcttaa----ccaaagcatttcgcttacaccgaaaatatgtctgttaaaat
cagaccactttga
>Pithecopus_oreades
caaattgtagcttaa----tcaaagcccttcgcttacaccgaagatatgtctgttaaact
cggaccactttga
>Pithecopus_palliatus
caaactgtagcttaa----tcaaagcacttcgcttacaccgaaactatgtctgttaaact
cggaccattttga
>Pithecopus_rohdei
caaattgtagcttaa----tcaaagcccttcgcttacaccgaaaatatgtctgttaaacc
cggaccactttga
>Pithecopus_rusticus
caaattgtagcttaa----tcaaagcccttcgcttacaccgaaaatatgtctgttaaacc
cggaccactttga
>Ptychohyla_euthysanota
caaaatgtagcttaa----ttaaagcacctcgcttacaccgagaaaaaatctgttaaacc
caggtcattttga
>Ranoidea_aurea
caagatgtagcttaa----ttaaagcatctcgcttacaccgagaaaatatccattaaacc
tgggttgtcttga
>Ranoidea_australis
caaggtgtagcttaa----ttaaagcatctcgcttacaccgagaaaatgcccgtttgact
cgagtcaccttga
>Ranoidea_caerulea
caagatgtagcttaa----ttaaagcatctcgcttacaccgaaaaaatgcctgttaaaca
cgggccatcttga
>Ranoidea_dayi
caagatgtagcttaa----ctaaagcatctcgcttacaccgagaaaatgcccattaaacc
tggaccatcttga
>Ranoidea_genimaculata
caaaatatagcttaa----ataaagcatctcgcttacaccgagaagatgcctgttaaaac
caagccattttga
>Ranoidea_lesueurii
caagatttagcttaa----ttaaagcatcccgcttacaccgggaaaatgcctgttaaacc
ctggccatcttga
>Ranoidea_nannotis
caaaatgtaacttaa----ttaaagtatctcgcttacaccgagaacatgcctgttaaact
caggtcattttga
>Rheohyla_miotympanum
caagatatagyttaa----ttaaaccacctcgcttacaccgaaaagatatctgtgagacc
cagattatcttga
>Rhinella_dorbignyi
cgtagtgtagcttaa----ctaaagcatctcgcttacaccgagaaaatgtccgtgaaaac
cagaccatttcga
>Rhinella_granulosa
cgtaatgtagcttaa----ctaaagcatctcgcttacaccgagaaaatgtccgtgaaaac
cagaccatttcga
>Rhinella_major
cgtaatgtagcttaa----ctaaagcatctcgcttacaccgagaaaatgtccgtgaaaac
cagaccatttcga
>Rupirana_cardosoi
cgaaatatagcttaa----caaaagcatctcgcttacaccgaaaagatatctgtgaaatc
cagattatttcga
>Scinax_catharinae
caaaacgtagcttaa----ctaaagcatcttgcttacaccaagaatatacctgttaaacc
caggtcgttctga
>Sphaenorhynchus_dorisae
caaaatgtagcttaa----ttaaagcccctcgcttacaccgagttaatatccgtgaaacc
ctgatcattttga
>Tepuihyla_rodriguezi
caaaatatagcttaa----ccaaagcatctcgcttacaccgagaaaatatctgttaaacc
cagattattttga
>Trachycephalus_mesophaeus
caaaatatagcttaa----ccaaagcatctcgcttacaccgagaaaatatctgttaaatc
cggattattttga
>Phasmahyla_spectabilis
------------------------------------------------------------
-------------
>Leptodactylus_mystaceus
------------------------------------------------------------
-------------
>Callimedusa_atelopoides
caaattgtagcttaa---------------------------------------------
-------------
>Callimedusa_duellmani
caaattgtagcttaa---------------------------------------------
-------------
>Callimedusa_ecuatoriana
------------------------------------------------------------
-------------
>Callimedusa_perinesos
caaattgtagctwaa---------------------------------------------
-------------
>Cryptobatrachus_remotus
------------------------------------------------------------
-------------
>Hemiphractus_helioi
------------------------------------------------------------
-------------
>Hemiphractus_proboscideus
caaaatatagcttaa---------------------------------------------
-------------
>Hemiphractus_scutatus
------------------------------------------------------------
-------------
>Litoria_inermis
caagacgtagcttaa----ataaagcatctcgcttacaccgaaaaaatgcccattaaacc
tgggccatcttga
>Litoria_rubella
------------------------------------------------------------
-------------
>Nyctimystes_foricula
------------------------------------------------------------
-------------
>Odontophrynus_americanus
------------------------------------------------------------
-------------
>Phrynomedusa_appendiculata
------------------------------------------------------------
-------------
>Phrynomedusa_marginata
caaaatgt----------------------------------------------------
-------------
>Proceratophrys_boiei
------------------------------------------------------------
-------------
>Ranoidea_alboguttata
------------------------------------------------------------
-------------
>Ranoidea_brevipes
caagatgt----------------------------------------------------
-------------
>Ranoidea_manya
caagatat----------------------------------------------------
-------------
>Ranoidea_maini
caagacgtagcttaa----tcaaagcatctcgcttacaccgaaaaaatacccgttaaacc
caggtcgtcttga
