# Supplementary material for: Marine introgressions and Andean uplift have driven diversification in neotropical Monkey tree frogs (Anura, Phyllomedusinae)
Source: PeerJ. 2024 Apr 16;12:e17232. doi: 10.7717/peerj.17232 (PMC11027904; doi:10.7717/peerj.17232)
Supplement: Supplemental Information 2 — Aligned sequences for all 13 genes utilized (12S, 16S, CXCR4, cytb, NCX1, ND1, ND2, POMC, RAG1, RHOD, SIA, SLC8A3, TYR). [file peerj-12-17232-s002.zip › C_16s_aln.fasta]

>Adenomera_diptyx
-gctgaacccctagccc----------cc--------a-----ttcattcca--tgc---
-tatcct------t-tta---actt-----cat---------------cta-tt--aac-
-taaaacattttaac-agcctagtaaaggagattgaaaaact-tt-t-aggagccacaaa
aagagtaccgcaagggaaagatgaaata-aaaatgaaat-aaatt--tcaagcaaaagat
agtaaagaccaaccctt-gtaccttttgcatcatggtttaactagt--caaatcaagcaa
aaagaccttcagtttgactccccgaaactaaacgagctactttgaggcagcttaatgagc
taacccgtctctgttgtaaaagagtgggaagacctctaagtagaggtgacagacctaccg
agtttagtgatagctggttgctt-aagaaaaggacataagtccttactaaat--------
-tgacc--tttg-----ta---tcaaaaactta-attttca----a-tttaagcccattc
aagtaaggtacagcctgcttgaaa-aaggatacaacctctacctatgggtaa--------
--ta-agtgc--------aa-cttctac----aactaagtgggcctaaaagcagccacct
taaa--taatagcgtcacagcttaattgttt---atta---gct------aaattac---
-atc---tttcacacaaaaccctatatcactattaagcaattctatagtaattatagaaa
attttatgttaaaactagtaacaagaa-gc-cac-tcttctc-ttaaatgcaagctcaca
tcagactggaccaacc---actgataaata-acacc-c--a--aatttaaaagtagtaac
caaacaagaaaactctact-cat---tttaatgttaacctaacacaagagcatttcaa-g
aaa-gattaaaag-aaaaagaaggaactcggcaaatattgaccccgcctg-tttaccaaa
aacatcgcctcttg-t---ctaa-c--ataagaggtc-cagcctgcccagtgacatt---
gttcaacggccgcggtatcctaaccgtgcgaaggtagcgtaatcacttgttctttaaatg
aggactagtatgaaaggcatcacgagagtcatactgtctcctttctctaatcagtgaaac
taatctccccgtgaagaagcgaggataaaaa-tataagacgagaagaccctatggagctt
a----aaac-aaat-aacat----ttgc--ctttct------aac------t-t----ca
aat-ttcaga-aaaat--ttctta-tc-t---cggca-ttataattatt-agttt-ttgg
ttggggtgacc-acgga-acaaaaaacaacttccgcaatgaa---a-g-ac--actcctt
a----actaagt-caagga-ctacgaccctacacatcaa-ca-aattgacatttattgac
c-----caacat--gt---tgatcaatggaccaa-g------------------------
------------------------------------------------------------
------------------------------------------------------------
--------------------
>Agalychnis_annae
-gctgaaaatttagccc----------aaa-------a-----ttttatgta--taa---
--atact------t-ttt---atta-----ttt---------------ttattt--aac-
-taaaacatttttaa-ggtttagtaaaggcgattgaataatc-tt-t-tggagccatatt
tgtagtaccgcaagggaataatgaaata-aaagtgaaat-aatct--ataagcacaaaat
agtagagatatttcctc-gtaccttttgcatcatgatttaactaga--ttaatcaagcaa
aatgaatttcagtttgccaccccgaaactaaacgagctacttcagggcagctttctgagc
taacccgtctctgttgcaaaagagtgggaagacccttaagtagaggtgataaacctaacg
agtttagtgatagctggttactt-aagaaacggatgtaagtccaacctaaag--------
-ttttt-actta-----ta-attctaaa--taa-acattag----actttagattcattc
aaataaggtacagcctatttgaaa-caggatacaacctaaataaatgggtaa--------
--tt-aaatt--------aa---tgtat----tatgaagtaggcctaaaagcagccatct
ttca---aaaagcgtcaaagcttaattataa---ttta---atc------aaattcc---
-attaatcttta---aaaacccttaatccctattaagtaattctataa-aattatagaag
ctattatgttaaaactagtaacaagaa-tt-aaa-acttctc-ttaaatataagcataag
tcagaatggatctacc---actgaccctta-acatc-c--ct-gaacctaaagtaacaac
cagtcaagaaaaacttact-tta---taatatgttaatctaacacaagaatattacaa-g
-ac-gattaaaag-aaaaagaaggaactcggcaaacaataacctcgcctg-tttaccaaa
aacatcgcctcctg-----acag-tttataggaggtc-cagcctgcccagtgacttt---
gttcaacggccgcggtatcctaaccgtgcgaaggtagcgtaatcacttgttctttaaatg
aggactagtatgaatggcatcacgaaggttatactgtctcctatttctaatcagtgaaac
taatcttcccgtgaagaagcgggaataaatc-tataagacgagaagaccctatggagctt
c----aaac-tctc-aacaa----ctat--cttttt------tta------c-t----ca
act-ctaaag-aaaataacattta-tc-t---agata-gtatgattgct-agttt-tcgg
ttggggtgacc-acgga-gtaaaacccatcctccacgatgaa---t-a-gg--acctgct
-----cctaagc-aaagaa-ctactattcaaagcatcaa-ga-aattgaca-atattgac
c-----caatat--tt---tgatcaacgaaccaa-gttaccctagggataacagcgcaat
ccatctaaagagttcatatcgacagatgggtttacgacctcgatgttggatcagggtatc
ccagtggt-gc-agccgctact-aaagg--tt-cgtt-tgttc-aacgattta-aaccct
--------------------
>Agalychnis_callidryas
-gctaaaaatttagccc----------aa--------a-----ttttttata--taa---
-cacatc------t-act---accg-----att---------------ccattt--aat-
-taaaacattttcaa-gatttagtaaaggtgattgaattatc-tt-t-tagagctacatc
tatagtaccgcaagggaataatgaaata-aaagtgaaat-aattt--ttaagcaaaaaat
agtagagattacccctc-gtaccttttgcatcatgatttaactagt--ttaatcaagcaa
aatgaatttcagtttgccatcccgaaactaaacgagctacttcagggcagcttcctgagc
caacccgtctctgtcgcaaaagagtggggagaccctaaagtagaggtgacagacctaacg
agtttagtgatagctggttactt-aagaaacggatgtaagtccaacctaaaa--------
-ttttt--ataa-----ta-attttaaa--taa-gtactaa----attttagatttattc
aaataaggtacagcctatttgaaa-caggatacaacctatgtaaatgggtaa--------
--tt-aaatt--------at---tgcct----tattaagtgggcctaaaagcagccatct
ttta---aaaagcgtcaaagcttaatttcta---taat---att------aaatttc---
-attaattttca---aaaacccttaatttatattaagtaattctataa-aactatagaag
atattatgttaaaactagtaacaagaa-ct-aaa-ccttctc-ttaaatataagtgtaag
tcagaacggattcccc---actgactacta-acatc-t--tt-gagcataaagtaataac
caatcaagaaaaacctact-tca---taatatgttaacctaacacaagagtattacaa-g
-ac-gattgaaag-aaaaagaaggaactcggcaaacaataacctcgcctg-tttaccaaa
aacatcgccttctg-a---ctaa-cctatagaaggtc-cagcctgcccagtgactct---
gttcaacggccgcggtatcctaaccgtgcgaaggtagcgtaatcacttgttctttaaatg
aggactagtatgaatggcatcacgaaggttatactgtctcctttttctaatcagtgaaac
taatcttcccgtgaagaagcgggaataaaat-tataagacgagaagaccctatggagctt
c----aaac-tctc-aacaa----ctat--cttttt------tta------t-a----ta
act-ctaaag-aaaataataacca-tc-t---aggta-gtatgactgct-agttt-ttgg
ttggggtgacc-acgga-gtaaaatttaacctccatgatgaa---c-a-gg--actggtt
-----cctaaac-aaagaa-ttactattcaaagtatcaa-aa-aattgacg-acattgac
c-----caatat--tt---tgatcaacgaaccaa-gttaccctagggataacagcgcaat
ccatctaaagagttcatatcgacagatgggtttacgacctcgatgttggatcagggtatc
ccagtggt-gc-agccgctact-aaagg--tt-cgtt-tgttc-aacgattta-aaccct
--------------------
>Agalychnis_dacnicolor
-gctaaaaatttaaccc----------aa--------g-----cttaattta--taa---
--atacc------t-act---acca-----ttt---------------ttgtaa--aac-
-taaaacatttttaa-ggttgagtaaaggcgattgaaatatc-tc-t-tggagtaataat
tttagtaccgcaagggaataatgaaata-aaaatgaaat-aactt--ttaagcataaaat
agtagagacataccctc-gtaccttttgcatcatggtttaactagt--ttaatcaagcaa
aatgaattttagtttgccatcccgaaattaaacgagctacttcagggcagctttctgagc
caacccgtctctgtcgcaaaagagtgggatgacccttaagtaggggtgatagacctaacg
agtttaatgatagctggttactt-aagaaacggatataagtccaacctaaaa--------
-ttttc---tta-----ta-atattaaa--taaaacactaa----attttagattcactc
aaataaggtacagcctatttgaaa-caggatacaacctatataaatgggtaat-------
-ttt-aaatt--------ac---tttat----cataaagtgggcctaaaagcagccatct
ttta---aaaagcgtcaaagcttaattataa---ataa---att------aaattcc---
-attaactctta---aaatcccttaatctttattaagtaattctataa-atttatagaag
atattatgttaaaactagtaacaagaa-tt-aaa-ttttctc-ttaaatataagtgtata
tcagtatgaacccctc---actgattatta-acatt-c--at-gagtttaaagtaacaac
taatcaagaaaaatttact-tta---tattatgttaacctaacacaagaatatttcaa-g
-ac-gattaaaag-aaaaagaaggaactcggcaaacattaacctcgcctg-tttaccaaa
aacatcgcctcctg-a---ataa-cctataggaggtc-cagcctgcccagtgactct---
gttcaacggccgcggtatcctaaccgtgcgaaggtagcgtaatcacttgttctttaaatg
aggactagtatgaatggcaccacgaaggttacactgtctcctttttctaatcagtgaaac
taatctccccgtgaagaagcgggggtaaata-tataagacgagaagaccctatggagctt
t----aaac-tctc-aacaa----ctat--cttttt----tctta------c-t----ta
act-cgaaag-aaaataatattta-tc-t---agata-atatgtttgct-agttt-tcgg
ttggggtgacc-gcgga-gtataatctaccctccacgatgaa---t-a-----attcatt
-----tttaagc-aaagaa-ttacatttcaaagcatcaa-aa-aattgact-atattgac
c-----caatat--tt---tgatcaacgaaccaa-gttaccctagggataacagcgcaat
ccatctaaagagtccatatcgacagatgggtttacgacctcgatgttggatcagggtatc
ccagtggt-gc-agctgttact-aaagg--tt-cgtt-tgttc-aacgattaa-aaccct
--------------------
>Agalychnis_hulli
-gctaaaaatctaaccc----------ta--------a-----aacaatgta--taa---
--atacc------c-atc---acct-----cta---------------tttata--aac-
-taaaacatttataa-aatttagtaaaggcgattgaaatata-ttat-cggagttatata
aacagtaccgcaaggaaatgatgaaata-aaaatgaaat-aatta--ttatgcacaaaat
agtagagatacaacctc-gtaccttttgcatcatgatttaactagt--ttaatcaagcaa
aatgaatttcagtttgttcccccgaaactaaacgagctacttcagggcagctttatgagc
caacccatctctgttgcaaaagagtgggatgaccttcaagtagaagtgatagacctaacg
agtttagtgatagctggttactt-aagaaatggatattagtcccgcctaaaa--------
-ttttc--ttaa-----tt-aataaaaa--taa-caacaaa----attttagagtaattc
aaataaggtacagcctatttgaaa-caggatacaacctaaataaatgggtaa--------
--tt-aaata--------at---ttttt----aataaagtaggcctaaaagcagccatct
tcta---aaaagcgtcaaagcttagttttaa---ttta---act------taatctt---
-attaattatga---aaaacccttaatctatattaagtaattctatat-tattatagaac
atattatgttaaaattagtaacaagaa-tc-aaa-atttctc-tcaaatgcaagtgtaaa
tcagatcggatacacc---actgattatta-acatt-c--tt-gaacctaaagtaataac
taatcaagaaaattttact-taa---ttacatgttaacctaacacaagagcattacaa-g
-acagatttaaag-aaaaagaaggaactcggcaaatattaacctcgcctg-tttaccaaa
aacatcgcctcttg-----attg-tatataagaggtc-cagcctgcccagtgacttt---
gttcaacggccgcggtatcctaaccgtgcgaaggtagcgtaatcacttgttctttaaata
aggactagtatgaatggcatcacgaaggttatactgtctcccttttctaatcagtgaaat
taatctttccgtgaagaagcgggaatatata-tataagacgagaagaccctatggagctt
t----aaac-tctc-agcaa----ctat----tttt------ata------t-c----ta
aat-cttaaa-aaaataaaattca-tc-t---tgata-gcatgactgtt-agttt-ttgg
ttggggtgacc-acgga-gtacaatttaacctccatgatgaa--tt-a-ga--acatgtt
-----tctaagc-aaagaa-ctacaattcaaagtatcaa-aa-aattgac--acattgac
c-----caataa--tt---tgatcaacgaaccaa-gttaccctagggataacagcgcaat
ccatcttaagagtccatatcgccagatgggtttacgacctcgatgttggatcagggtatc
ccagtggt-gt-agccgctact-aaagg--tt-tgtt-tgttc-aacaattaa-aaccct
--------------------
>Agalychnis_lemur
-gccaaaaatctaactc----------gaaa------a-----ataaattta--ttt---
--aattt------c-atc---atca-----tta---------------tcctct--aat-
-caaaacattcttaa-gatctagtaaaggcgattgaaacacc-ca-t-cgaagttatatt
aatagtaccgtaagggaacaatgaaata-aaaatgaaat-aacta--ttaagcacaaaat
agtagagttatcccctc-gtaccttttgcatcatgattcaactagt--ttaatcgagcaa
aatgattttaagttcgccgtcccgaaactaaatgagctacttcagggcagcttaatgagc
caacccgtctctgttgcaaaagagtgggatgaccctcaagtagaggtgatagacctaacg
aatttagtgatagctggttgctt-aagaaaaggatattagtcccacctaaag--------
-ttttt--taaa-----ta-gatttaaa--taa-aaattaa----actttagagcaattc
aaataaggtacagcctatttgaaa-caggatacaacctacttaattgggtaa--------
--tt-aaatt--------tt---tttat----aataaagtaggcctaaaagcagccatct
ttga---gaaagcgtcaaagcttaattatta---ttaa---act------aaatttc---
-accaaccttta---aaaaccctcactccgtactaagcaactctatat-aactatagaac
atactatgtttaaactagtaacaagaa-ct-taa-acttctc-ttaaatgtaagtgtaaa
tcagaacggatactcc---actgatcctta-acacc-c--ac-gaaaccaaagtaacaac
ttatcaagaaaactttact-tta---tattatgttaacctaacacaagcacatttcaa-g
-acagattgaaag-aaaaagaaggaactcggcaaacattaacctcgcctg-tttaccaaa
aacatcgcctcatg-a---aaaa-cctataagaggtc-cagcctgcccagtgactct---
gttcaacggccgcggtatcctaaccgtgcgaaggtagcgtaatcacttgttctttaaata
aggactagtatgaatggcaccacgaaggttatactgtctcctttttccaatcagtgaaac
taatcttcccgtgaagaagcgggaataatct-tataagacgagaagaccctatggagctt
t----aaat-tatc-aacaa----ttat--cttttt------tt----------------
aat-tttact-aaaacagaatcaa-tt-c---tgata-atatgattgtt-aattt-tcgg
ttggggtgacc-gcgga-gtaaaatttatcctccacgatgaa---c-a-gg--acatgct
-----cctaaac-aaagaa-ttacaattcaaagcatcaa-aa-aattgaca-ttattgac
c-----caatac--tt---tgatcaacgaaccaa-gttaccctagggataacagcgcaat
ctatcttaagagttcatatcgacagataggcttacgacctcgatgttggatcagggtatc
ccagtggt-gc-agccgctact-aaagg--tt-cgtt-tgttc-aacgattaa-aaccct
--------------------
>Agalychnis_moreletii
-gctgaaaatttagccc----------aaa-------a-----atttgtata--taa---
--acact------t-ttt---atct-----ctt---------------atattt--aat-
-taaaacatttttaa-ggtttagtaaaggcgattgaataatc-tt-t-tggagccatatt
tatagtaccgtaagggaataatgaaata-aaaatgaaat-attct--ataagcataaaac
agtagagataccccctc-gtaccttttgcatcatgatttaactaga--ttaaccaagcaa
aatgaatttcagtttgccaccccgaaactaaacgagctacttcagggcagctttctgagc
taacccatctctgtcgcaaaagagtgggaagacccttaagtagaggtgatagacctaacg
agtttagtgatagctggttactt-aagaaacggatgtaagtccaacctaaag--------
-tttta--gtaa-----ta-gttctaaa--taa-atattaa----actttagattcattc
aaataaggtacagcctatttgaaa-caggatacaacctagataaatgggtaa--------
--tt-aatat--------at---tgtat----tataaagtaggcctaaaagcagccacct
ttca---aaaagcgtcaaagcttaattatag---ttaa---atc------aaattcc---
-attaattttta---aaaacccttaaactatattaagtaattctataa-aattatagaag
atattatgttaaaactagtaacaagaattt-aaa-gcttctc-tttaatataagtataag
tcagaacggacccacc---actgactctta-acatt-c--ct-gaacctaaagtaataac
caatcaagaaaaacttact-tta---taacatgttaatctaacacaagaatattacaa-g
-ac-gattaaaag-aaaaagaaggaactcggcaaacaataacctcgcctg-tttaccaaa
aacatcgcctcctgaa---ttaa-cttataggaggtc-cagcctgcccagtgactct---
gttcaacggccgcggtatcctaaccgtgcgaaggtagcgtaatcacttgttctttaaatg
aggactagtatgaatggcatcacgaaggttatactgtctcctctttctaatcagtgaaac
taatctttccgtgaagaagcggaaataaact-tataagacgagaagaccctatggagctt
c----aaac-tctc-aacaa----ctat--cttttt------tta------t-t----ta
act-ctaaag-aaaataatactta-tc-t---agata-gtatgactgtt-agttt-ttgg
ttggggtgacc-acgga-gtaaaacccatcctccacgatgaa---t-a-gg--acctgct
-----cctaagc-aaagaa-ctactattcaaagcatcaa-ga-aattgaca-atattgac
c-----caatat--tt---tgatcaacgaaccaa-gttaccctagggataacagcgcaat
ccatctaaagagttcatatcgacagatgggtttacgacctcgatgttggatcagggtatc
ccagtggt-gc-agccgctact-aaagg--tt-cgtt-tgttc-aacgattaa-aaccct
--------------------
>Agalychnis_saltator
-gctaagaatttaaccc----------aaa-------a-----tttcaaata--tta---
--acacc------c-ctt---atca-----ttt---------------tagttt--aat-
-caaaacatttttaa-gattaagtaaaggcgattgaataatc-tt-t-tggagttatatt
tatagtaccgcaagggaataatgaaata-aaaatgaaat-aatt---ttaagcataaaat
agtagagactacccctc-gtaccttttgcatcatgatttaactagt--ctaaccaagcaa
aatgtattttagtttgccatcccgaaactagacgagctacttcagggcagcttcctgagc
taacccatctctgttgcaaaagagtggggagacccttaagtagaggtgataaacctaacg
agtctagtgatagctggttactt-aagaaacggatataagtccaacctaaag--------
-ttttt-tctta-----ta-attttaaa--taa-ctactga----actttagattcattc
aaataaggtacagcctatttgaaa-caggatacaacctaaataaatgggtaa--------
--tt-aaatt--------at---tatat----tatgaagtgggcctaaaagcagccatct
ttca---aaaagcgtcaaagcttaattataa---tcaa---atc------aaattcc---
-acaaactatta---aaaacccttaaaccctattaagtaattctataa-aattatagaaa
gtattatgttaaaactagtaacaagaa-tt-aaa-atttctc-acaaatataagtgtaaa
tcagaatggagctccc---actgattctta-acatt-c--at-gaacctaaagtaacaac
caatcaagagaaccttact-tta---taatatgttaacctaacacaagaatattccat-g
-at-gattaaaag-aaaaagaaggaactcggcaaacaataacctcgcctg-tttaccaaa
aacatcgcctcttg-a---ataa-cctataagaggtc-cagcctgcccagtgactct---
gttcaacggccgcggtatcctaaccgtgcgaaggtagcgtaatcacttgttctttaaatg
aggactagtatgaatggcatcacgaaggttatactgtctcctttttctaatcagtgaaac
taatcttcccgtgaagaagcggggataaatt-tataagacgagaagaccctatggagctt
t----aaac-tctc-aacaa----ttat--cttttt------tta------t-a----aa
att-ctaaag-aaaataacattta-tt-t---agata-atgtgattgtt-agttt-ttgg
ttggggtgacc-acgga-gtaaaacccaccctccatgatgaa---t-a-gg--acatgct
-----cctaagc-aaagaa-ctactattcaaagcatcaa-aa-aattaact-atattgac
c-----caatat--tt---tgatcaacggaccaa-gttaccctagggataacagcgcaat
ccatctaaagagttcatatcgacagatgggtttacgacctcgatgttggatcagggtatc
ccagtggt-gc-agccgctact-aaagg--tt-cgtt-tgttc-aacgattaa-aaccct
--------------------
>Agalychnis_spurrelli
-gctgaaaatttaaccc----------aaa-------a----tttttatata--ttt---
--ttacc------c-cct---acca-----ctt---------------ctatta--aat-
-taaaacatttttaa-gatcaagtaaaggcgattgaaaagtc-tt-t-tggagttatatt
tagagtaccgcaagggaataatgaaata-aaaatgaaat-aacct--ctaagcacaaaac
agtagagacacctcctc-gtaccttttgcatcatgatttatctagt--ctaatcaagcaa
aatgaatttcagtttgccatcccgaaactaaacgagctacttcagggcagcttcttgagc
taacccatctctgtcgcaaaagagtgggaagacccttaagtagaggtgacagacctaacg
agtttagtgatagctggttactt-aagaaatagatataagtctaacctaaag--------
-ttttc-attta-----ta-attctaaa--taa-acattaa----actttagataaattc
aaataaggtacagcctatttgaaa-caggatacaacctaaataaatgggtaa--------
--tt-aaact--------at---aatac----tacaaagtgggcctaaaagcagccacct
ttca---aaaagcgtcaaagcttaattataa---ttaa---acc------aaattcc---
-attaatactta---aaaacccttaacccctattaagtaactctataa-aattatagaag
atattatgttaaaactagtaacaagaa-tt-aaa-acttctc-ctaaatataggtgtaag
tcagaacggattctcc---actgactctta-acatc-c--ct-gaacctaaagtaataac
caaccaagaaaagtttact-tta---tattatgttaatctaacacaagaatattacaa-g
-ac-gattaaaag-aaaaagaaggaactcggcaaataataacctcgcctg-tttaccaaa
aacatcgcctcctg-a---ataa-cttataggaggtc-cagcctgcccagtgactct---
gtttaacggccgcggtatcctaaccgtgcgaaggtagcgtaatcacttgttctttaaatg
aggactagtatgaatggcatcacgaaggttatactgtctcctttttctaatcagtgaaac
taatcttcccgtgaagaagcgggaataaatt-tataagacgagaagaccctatggagctt
t----aaac-tctc-aacaa----ctat--cttttt------tta------t-t----ca
aat-cttaag-aaagtaatactta-tc-t---agata-gtatgtatgtt-agttt-ttgg
ttggggtgacc-acgga-gtaaaatttatcctccacgatgaa---t-atgg--acctgct
-----cctaaac-aaagaa-ttactattcaaagtatcaa-ga-aattgaca-acattgac
c-----caataa--tt---tgatcaacgaaccaa-gttaccctagggataacagcgcaat
ccatctaaagagttcatatcgacagatgggtttacgacctcgatgttggatcagggtatc
ccagtggt-gc-agccgctact-aaagg--tt-cgtt-tgttc-aacgattca-aac---
--------------------
>Agalychnis_terranova
------------------------------------------------------------
------------------------------------------------------------
------------------------------------------------------------
------------------------------------------------------------
------------------------------------------------------------
------------------------------------------------------------
------------------------------------------------------------
----tagtgatagctggttactt-aagaaacggatgtaagtccaacctaaaa--------
-ttttt--ataa-----ta-actttaaa--taa-gcactaa----attttagatttattc
aaataaggtacagcctatttgaaa-caggatacaacctacataaacgggtaa--------
--tt-aaatt--------at---tctat----tattaagtgggcctaaaagcagccatct
ttca---aaaagcgtcaaagcttaattattg---ttaa---act------aaattct---
-actaatttttt---aaaacccttaatttttattaagtaattctataa-aactatagaag
atattatgttaaaactagtaacaagaa-tt-aat-tattctc-ttaaatataagtgtaaa
tcagaacggatctccc---actgactacta-acatc-t--tt-gaccataaagtaataac
taatcaagaaaaatttact-tta---taatatgttaacctaacacaagagtattacaa-g
-ac-gattaaaag-aaaaagaaggaactcggcaaacaataacctcgcctg-tttaccaaa
aacatcgcctcctg-g---ccaa-tctataggaggtc-cagcctgcccagtgaccat---
gttcaacggccgcggtatcctaaccgtgcgaaggtagcgtaatcacttgttctttaaatg
aggactagtatgaatggcatcacgaaggttatactgtctcctttttccaatcagtgaaac
taatcttcccgtgaagaagcgggaataaaac-tataagacgagaagaccctatggagctt
c----aaac-tctc-aacaa----ctat--cttttt------tta------t-a----ta
act-ctaaag-aaaataatgatta-tc-t---agata-gtatgattgcc-agttt-ttgg
ttggggtgacc-acgga-gtaaaacacaacctccaagatgta---t-a-gg--attcatt
-----cctaaac-aaagaa-ttactattcaaagtatcaa-aa-aattgaca-acattgac
c-----caatat--tt---tgatcaacgaaccaa-gttaccctagggataacagcgcaat
ccatctaaagagttcatatcgacagatgggtttacgacctcgatgttggatcagggtatc
ccagtggt-gc-agccgctact-aaagg--tt-cgtt-tgttc-aacgattca-aaccct
--------------------
>Amazophrynella_minuta
-gctaaaaatctagccc----------aat-------a-----ttta-atta--tac---
--aaat-------c-act---agca-----taa---------------cctcaa--aat-
-taaaacatttttat-tttttagtaaaggagattaaaaaatt-tctt-tggagctgtata
aactgtaccgcaagggaaaaatgaaatactgaatgaaat--acta--taaagcataaaaa
agtaaagattatccctt-gtaccttttgcatcatggtttaactagt--ttaatctggcta
aaagcattaaagtctgaccccccgaaactaagtgagctacttcaaggcaactaaacgagt
caacccgtccctgtggcaaaagagtgggaagaccttcaagtagaggcaataaacctaacg
aacttagtgatagctggttaccc-aagaaaaggatttaagtccatcatgaag--------
---cac--atac----cca-gtttta----caatacaccaaacttgcttcaaactaattc
aaataaggtacagcctatttgaaa-aaggaaacaacctatactaatggataa--------
------aaat--------atacccccat----acccaagtaggcttaaaagcagccatct
ttaa---aaatgcgtcaaaacttaattatct---ttat---atc------taattcc---
-aacactcatct---ttactcctcaattattactgggtaattctataa-ttttatagaat
tttttatgttaaaattagtaacaagaa-ga-cga-ccttctc-tttaatgtaagtataaa
tcagaaaggaccaacc---actgatcatta-acgcc-c--gt-gaaccaaaaatagtaac
tcaccaagaaaactctatt-ctt---tcttacgttaaccttacacaagaacattacaa-g
aaa-aattaaaag-aaaaagaaggaactcggcaaatattaaccccgcctg-tttaccaaa
aacatcgcctcttg------taa-cccataagaggtc-cagcctgcccagtga-aat---
attcaacggccgcggtatcctaaccgtgcgaaggtagcgtaatcacttgttctccaaatc
aggactagtatgaatggcatcacgagggttacactgtctcctttttccaattagtgaact
taatctccccgtgaagaagctgggatatacc-tataagacgagaagaccctttggagctt
t----aaac-aatttagcac----ctgcattatcac------ctt------t-a----ta
ttt-ct---g-a----atccttta-cc-t--ccagca-gactgactaaa-agttt-tagg
ttggggtgacc-gcgga-gtaaaatataacctccacactgta-----a-ga--atctact
aaa--tcttaac-caagaa-gcacacttctaagtatcaa-ca-tactgacatccattgac
c-----caatat-att---tgatcaacgaaccaa-gttaccctagggataacagcgcaat
ccatttcaagagctcctatcgccaaatgggtttacgacctcgatgttggatcaggatctc
ccagtggt-gc-agccgctact-aatgg--tt-cgtt-tgttc-aacgattaa-aatcct
--------------------
>Aplastodiscus_leucopygius
-accaaaaatctagccc----------tga-------a-----tccc-cata--tgc---
--accc-------c-tct---accc----acca----------------cctta--aaa-
-caaaacattttact-attctagtaaaggcgatagaaaaatt-ta-t-ttgagctatact
gtaagtaccgcaagggaaagatgaaata-aaaatgaaat-aaacaa-ttaagtacagaaa
agtaaagcttcagtctt-gtaccttttgtattatggtttaactagt-ctttatcaagcaa
aacgaatttaagtttgctctcccgaaactaggcgagctacttcaaggcagcctaatgggc
caacccgtctctgtagcaaaagagtgggaagaccttcaagtagaggtgacagaccaatcg
agcctagaaatagctggttgcct-ggtaaaagaattttagttctacctaaag--------
--ttaa--ataa-----tg-tctaaaaa--caa-gccctat---tactttagaagtattc
aaataaggtacagcttatttgaaa-caggacacaacctagaataacgggtta--------
--cc-aaata--------gc---aaagt----attaaagtgggcctaaaagcagccatct
ttaa---aatagcgtcaaagcttaactactc---tatg---cct------taattcc---
-tccaattaatt---caaacccttaattaacaccaggcgcttctatac-cactatagaaa
acattatgttaaaactagtaacaagaa-ga-aac-ccttctctttaaatgtaaaagtaag
ccagaaaggataaacc---actgccaatta-acata-c--at-gacctaaaattagtaac
atcacaagaaaaccctact-gat---ataagtgttaatctaacacaagaacattttaa-g
aaa-gatttataa-aaaaggaaggaactcagcaaacatcagcctcgcctg-tttaccaaa
aacatcgcctcttg-a---atta--gtataagaggtc-cagcctgcccagtgaccca---
gtttaacggccgcggtatcctaaccgtgcgaaggtagcgtaatcacttgttctttaaatg
aggactagtatgaacggcatcacgaaggctgcactgtctccctttt-taatcagtgaaac
taatcttcccgtgaagaagcgggaatgctat-aataagacgagaagaccctatggagctt
t----aaac-tatctaacac----ttgc--tgcctc------ctc------t-a----cc
act-ctcagt-agcctcacaagaa----c--acagca-ttatgattaca-tgttt-tcga
ttggggtgatc-acgga-gtaaaaattaacctccacgccaaa---c-g-gg--cccaacc
-----cctgaac-tataag-ccacaactttaagtactaa-aa-aattattgtttattgac
c-----caatga--tt---tgatcaacgaaccaa-gttaccctagggataacagcgcaat
ccacttcaagagcccctatcgacaagtgggtttacgacctcgatgttggatcagggtatc
caagtggt-gc-agccgctact-aatgg--tt-cgtt-tgttc-aacgattaa-aaccct
--------------------
>Boana_crepitans
-gccaaaaacctagccc----------aata------a-----tact-ttaaa-------
--acacta-----c-aat---acct-----tat---------------tttaca--aaa-
-taaaccattttata-agtctagtaaaggtgataaaaaaact-aa-c-tggagctataca
aatagtaccgtaagggaaaattgaaata-aaagtgaaat-aaacat-ttaagcaacataa
agtagagactttacctc-gtaccttttgcatcatggtttaactagc-acaatgtaagcaa
aaagaattttagttttcctccccgaaactaagtgagctacttcgaggcagcttaatgagc
caacccgtctctgttgcaaaagagtgggaagaccttcaagtaggggtgatagacctaacg
aacttagtgatagctggttacct-ggtacaagaattttagttctacctaaag--------
ccttaa--aaag-----t--cctataaa-ctaa-ctacttt----gctttagagttattc
aaataaggtacagcctatttgaat-taggatacaacctaaactaatgggtaa--------
--at-aaact--t----------taagt----atttaagtgggcctaaaagcagccacct
ttta---aacagcgtcaaagcttgtctactt--ctaat---ttt------taattcc---
-aaaatttaacc---taaaccctttacctaaaccgggtaattctatac-atttatagaag
atataatgttaaaactagtaacaagaa-ga-aagcccttctc-ttaaatgcaagtgtaag
ccagaaaggattaacc---actgtcaatta-acaca-a--ct-gatttttaaatagtaac
actacaaggaaaccctatt-ttt---ttaagtgttaaactaacacaagagcatttcaa-g
aaa-gattaaaag-aaaaagaaggaactcggcaaacattaaccccgcctg-tttaccaaa
aacatcgcctcttg-a----aaa--ttataagaggtc-cagcctgcccagtgaccta---
gttcaacggccgcggtatcctaaccgtgcgaaggtagcgtaatcacttgttctttaaata
aggactagtatgaatggcaccacgagggtttaactgtctcctttttttaatcagtgaaac
taatctccccgtgaagaagctgggatttttt-tataagacgagaagaccctatggagctt
t----aaac-tattttacac----ttgc--tgctca------cta------a-c----ca
att-ttcaga-aattaaccttaaa-gc----atagca-ttttgatttat-agttt-tcga
ttggggtgatc-gcgga-gtaaaaattaacctccacgacgaa---a-g-ga----taact
-----cctgagc-cgtaag-ctacaactttaagcactaa-tattattaacgtctattgac
c-----caataa-ttt---tgatcaacgaaccaa-gttaccctagggataacagcgcaat
ccacttcaagagctcctatcgacaagtgggtttacgacctcgatgttggatcagggtgtc
ctagtggt-gc-agccgctact-aacgg--tt-cgtt-tgttc-aacgattaa-aaccct
--------------------
>Bokermannohyla_hylax
-actaaaaacctagccc----------caccacaaaca-----tttt-tc----------
-----cc------c-cat---attt-----tta---------------ctaaaa--aaa-
-taaaacattctaat-aatttagtaaaggcgataaaaaaatt-aa-t-tggagccataaa
aatagtaccgcaagggaaaggtgaaata-aaaatgaaat-aagga--taaagtaaaaaaa
agtagagacttaatctt-gtaccttttgcatcatggtttaaccagt-cttaattaagcaa
aacgaatttaagtttaaacccccgaaactagacgagctactacaaggcagtttaatgaac
caacccgtctctgtcgcaaaagagtgggatgaccttcaagtagaggtgatataccaaacg
agtctagtgatagctggttaccc-agtaaaagaattttagttctacctaaag--------
-cttac--cgaa-----ta-aacacaaa--tat-aaaatct----gctttagagttattc
aaataaggcacagcctatttgaaa-caggacacaacctggaataatgggtaa--------
--tt-t--tt--------at---aaaac----attaaagtgggcctaaaagcagccacct
ttaa---aatagcgtcaaagcctaaataaaaa-ccctc---act------caatttc---
-ataaacaattc---aaaacccttaattcacaccgggtaattccatac-ctttatggaat
atattatgttaaaactagtaacaagaa-ga-aagttcttctc-tttaatgcaagcataag
ccagcaaggacaaccc---actgtcaatta-acact-c--at-gaactttaagtagcaac
acaacaagaaaatcctact-taacaacttaatgttaacctaacacaagagcattacaa-g
aaa-gatttaaaa-aaaaagaaggaactcggcaaacattaaccccgcctg-tttaccaaa
aacatcgcctcttg-----ctta-tatataagaggtc-cagcctgcccagtgactta---
gttcaacggccgcggtatcctaaccgtgcgaaggtagcgtaatcacttgttctttaaatg
aggactagtatgaatggcaccacgagggttaaactgtctcctttttttgatcggtgaaac
taatctccccgtgaaaaagcggggatactta-tataagacgagaagaccctatggagctt
t----aaac-aaactaacat----ccgc--tacc-------actt------a-a----tt
act-ttcaga-attacaacaaaaa-ac-a---tagca-atttgattata-agttt-tcga
ttggggtgatc-acgga-gtaaaaaacaacctccacgacgaa---c-g-ga--ctaacct
-----ccttaac-aaaaag-ctacagcttcatgcattaa-ca-tattaacg-cctttgac
c-----catta---tt---tgatcaacgaaccaa-gttaccctagggataacagcgcaat
ctacttcgagagcccctatcgacaagtgggtttacgacctcgatgttggatcagggtatc
ccagtggt-gc-agccgctact-aacgg--tt-cgtt-tgttc-aacgattaa-aaccct
--------------------
>Callimedusa_baltea
-actaaaaacctaaccc----------aaa-------g-----tcaa-ttaa--tac---
--taatt------c--aa---attt-----tct-------------t-tttata--aat-
-taaaacattctaca-gttacagtaaaggcgattgaaatatc-tt-t-tggagttatact
actagtaccgcaagggaacgatgaaata-aaagtgaaat-aatta--tcaagtctaaagt
agtagagattcaacctc-gtaccttttgcatcatgatttaactagt-c-ccatcaagcaa
aatgtattaaagtttgccaccccgaaactaagtgagctacttcagggcagctttaagagc
caacccgtctctgttgcaaaagagtgggaagaccctcaagtagaggtgatagacctaacg
aacttagtgatagctggttactt-aagaaaaggattttagtcccacccaact--------
-tttat--ttaa-----ta-tatcaaaa--tgt-aaacaaa----tctttggagtaattc
aaataaggtacagcctatttgaat-caggatacaacctctacaactgggtaa--------
--ct-taac---------aca--catgt----aataaagtgggcccaaaagcagccatct
ttaa---aaaagcgtcaaagcttatttatac---actt---act------aaattcc---
-aataattatca---aaaacccttaacttgtattaagtaactctataa-aactatagaat
atattatgttaaaactagtaacaagaa-ca-aga-ccttctc-tataatacaagtgtaaa
tcagataggacaaacc---actgattttta-acatctt--at-ga--ctaaagtaataac
taagcaagaaaatcttacc-aca---tacaatgttaatctaacacaagagcatttcca-g
aca-gattaaaag-gaaaagaaggaactcggcaaatattaacctcgcctg-tttaccaaa
aacatcgcctcctg-a----taaccatataggaggtc-cagcctgcccagtgactct---
gtttaacggccgcggtatcctaaccgtgcgaaggtagcgtaatcacttgttctttaaata
aggactagtatgaacggcaccacgagggttatactgtctccttttcttaatcagtgaaac
taatcttcccgtgaagaagcgggaataaaaa-tataagacgagaagaccctatggagctt
t----aaac-t-taaaacaa----ttat--cttttt------tat------a------ta
aacctcaaag-gtaaccaaattaa-ct-t---aaata-atatgtctatt-agttt-tcgg
ttggggtgacc-gcgga-gtaaaatatatcctccgcattgaa---t-t-ta--gtatctt
-----cctaagc-aaaaaa-ctacaattttatgcatcaa-aa-aattgaca-ttattgac
c-----caatac--tt---tgatcaacgaactaa-gttaccctagggataacagcgcaat
ccatcttaagagctcatatcgacagatgggtttacgacctcgatgttggatcaggatatc
ccagtggt-gc-agccgctact-aaagg--tt-cgtt-tgttc-aacgattaa-aatcct
--------------------
>Callimedusa_tomopterna
-gctaaaaatctaaccc----------aaa-------a-----tctc-ttaa--tac---
--tcacc------c--ag---gttt-----tc--------------t-tttctt--aat-
-taaaccattttata-gttatagtaaaggcgatcaaaatatc-tt-t-tggagttatatc
tctagtaccgcaagggaatgatgaaata-aaaatgaaac-aatta--ttaagcaccaaac
agtagagatttatcctc-gtacctttcgcatcatgatttaactagt-t-atatcaagcaa
aacgtattaaagtttgccaccccgaaactaagcgagctacttcagggcagcttcaagagc
caacccgtctctgttgcaaaagagtgggaagaccctcaagtagaggtgatagacctaacg
agcctagtgatagctggttactt-aagaaaaggatcttagtccaacccaatt--------
-tttat--ttaa-----ta-tacctaaa--tat-aaactaa----gctttggagtaattc
aaataaggtacagcctatttgaat-taggatacaacctctacaaatgggtaa--------
--ct-aaatt--------tt---tatat----aataaagtaggcctaaaagcagccatct
ccaa---aa-agcgtcaaagcttatttatat---ctta---act------aaattcc---
-aataattatca---aaaacccttaatttatattaagtaattctataa-aattatagaac
ctattatgttaaaactagtaacaagga-ca-aga-ccttctc-ttaaatgtgagtgtaaa
tcagagtggacaagcc---actgattttta-acatctc--at------taaagtaacaac
taatcaagaaaattttact-tat---tataatgttaatctgacacaagagcattccaa-g
at--gattaaaag-gaaaagaaggaactcggcaaatattaacctcgcctg-tttaccaaa
aacatcgcctcctg-a----tta--acataggaggtc-cagcctgcccagtgactct---
gtttaacggccgcggtatcctaaccgtgcgaaggtagcgtaatcacttgttctttaaatg
aggactagtatgaatggcatcacgagggttatactgtctccttttccaaatcagtgaaac
taatctccccgtgaagaagcggggataaaaa-tataagacgagaagaccctatggagctt
a----aaac-t-ttcaacaa----ttat--atttta------ttt------a------ta
aac-ctaaag-gtaaccaaactaa-tc-c---ttata-gtatgtttgtt-agttt-tcgg
ttggggtgacc-gcgga-gtaaaacctaccctccatattgaa---t-t-aaa-ttattct
-----tattagc-aaaaaa-ctacaattttatgcatcaa-aa-aattgaca-ttattgac
c-----caatat--tt---tgatcaacgaaccaa-gttaccctagggataacagcgcaat
ccatctcaagagctcatatcgacggatgggtttacgacctcgatgttggatcaggatatc
ctagtggt-gc-agccgctact-aaagg--tt-cgtt-tgttc-aacgattaa-aatcct
--------------------
>Ceratophrys_aurita
-gctgaaaatctagccc----------aat-------t-----tttt-ctaa--tga---
---agcc-----cc--cc---gctt-----taa-------------c-tta-ca--aat-
-taaaacattcttag-aatttagtaaaggcgattgaaaaatt-tt-a-tggagccataaa
taaagtaccgcaagggaaagatgaaata-gaaattaaac-aactac-ttaagcacaaaaa
agtagagattacctctc-gtaccttttgcatcatggtttaactagt-c-caatcaagcaa
aacgatttaaagtttgacctcccgaaactaagcgagctacttcaaggcagctttttgagc
caacccgtctctgttgcaaaagagtgggaagaccttcaagtaggggtgacagacctaacg
agcttagtgatagctggttactc-aagaaaaggatcttagtccaacctaaag--------
-tttac--ttaa-----ta-aacttaaa--tgc-cccctta----actttagagcaattc
aaataaggtacagcctatttgaaa-caggatacaacctttaccaacgggtaa--------
--ga-aaaatggt-----at---aatat----aactaagtgggcctaagagcagccacct
ttaa---aatagcgtcaaagcctaatcatat---cttc---atc------taatgcc--c
cccttaccattc-----aacccttcctcaatattgagtacatctataa-gaatatagaag
attttatgttaaaactagtaacaagaa-ga-aga-ccttctc-ttaaatgtaagtgtaag
tcagaaaggacacacc---actgataatta-acacc-t--tt-gaacccaaagtagtaac
ttaacaagaaaactctact-tca---cccaatgttaacctaacacaagagcatttcaa-g
aaa-gattaaaag-aaaaagaaggaactcggcaaatattaacctcgcctg-tttaccaaa
aacatcgcctcttg-a----caa-aatataagaggtc-tagcctgcccggtgactct---
gtttaacggccgcggtatcctaaccgtgcgaaggtagcgtaatcacttgttctttaaatg
aggactagtatgaatggcatcacgagggttatactgtctcctttttctaatcagtgaaac
taatcttcccgtgaagaagcgggaataagac-tataagacgagaagaccctatggagctt
t----aaac-aaaataacaa----ttgc--ttcttt------att------t-t----aa
aat-tccaga-aatttaagtatta-tt-c---tagca-ctatgattatc-agttt-tagg
ttggggtgacc-gcgga-gtaaaaattaacctccacattgaa---a-g-ga---tatttt
-----ccttagc-aaaaag-ctacaactttatgcatcaa-ta-aattgacattaattgac
c-----caatat--tt---tgatcaacgaaccaa-gttaccctagggataacagcgcaat
ccacttcaagagctcctatcgacaagtgggtttacgacctcgatgttggatcagggtatc
ccagtggt-gc-agccgctact-aaagg--tt-cgtt-tgttc-aacgattaa-aaccct
--------------------
>Ceratophrys_cranwelli
-gccgaaaatctagccc----------aat-------t-----tttt-ctaa--tgg---
---aatc-----cc--atccacctt-----taa-------------t-ttacaa--aat-
-taaaacattcttaa-aattcagtaaaggcgattgaaaaatt-tt-a-tggagccataaa
tatagtaccgcaagggaaagatgaaata-gaaattaaac-aacttc-ttaagcacaaaaa
agtagagattacctctc-gtaccttttgcatcatggtttaactagt-c-caatcaagcaa
aacgacttaaagtttgacctcccgaaactaagcgagctacttcaaggcagctttttgagc
caacccgtctctgttgcaaaagagtgggaagaccttcaagtaggggtgacagacctaacg
agcttagtgatagctggttactc-aagaaaagaattttagtccaacctaaag--------
-tttat--ttaa-----tt-aatttaaa--tgc-cccttta----actttagagcaattc
aaataaggtacagcctatttgaaa-caggatacaacctttaccaacgggtaa--------
--ac-aaaatgat-----tc---aacat----aactaagtgggcctaagagcagccacct
ttaa---aatagcgtcaaagcttaattgtgc---cttc---atc------taatatc--t
aacaaaccagtg-----aacccttcctcaatattgagtacatctataa-aaatatagaag
attttatgttaaaactagtaacaagaa-ga-aga-ccttctc-ttaaatgtaagtgtaaa
tcagaaaggacacacc---actgataatta-acatc-t--at-gagcccaaagtagtaac
ttaacaagaaaaccctact-taa---tagagtgttgacctaacacaagagcatttcaa-g
aaa-gattaaaag-aaaaagaaggaactcggcaaatattaacctcgcctg-tttaccaaa
aacatcgcctcttg-a----taa-aatataagaggtc-tagcctgcccagtgactct---
gtttaacggccgcggtatcctaaccgtgcgaaggtagcgtaatcacttgttctttaaatg
aggactagtatgaatggcaccacgagggttatactgtctcctttctctaatcagtgaaac
taatcttcccgtgaagaagcgggaatgaaac-tataagacgagaagaccctatggagctt
t----aaac-aaaataacaa----ttgc--ttattt------att------a-c----ta
aat-tccaga-aatttaaatatta-tc-a---aagca-ctctgattatt-agttt-tagg
ttggggtgacc-gcgga-gtaaaaattaacctccacattgaa---a-g-ga--ttctttt
-----cctaagc-aaaaag-ctacgactttatgcatcaa-ta-aattgacattaattgac
c-----caatat--tt---tgatcaacgaaccaa-gttaccctagggataacagcgcaat
ccacttcaagagcccctatcgacaagtgggtttacgacctcgatgttggatcagggtgtc
ccggtggt-gc-agccgccacc-aaagg--tt-cgtt-tgttc-aacgattaa-aaccct
--------------------
>Ceratophrys_ornata
-gccaaaaatctagccc----------aat-------t-----tttt-ctaa--tgg---
---aatc-----cc--atcc-cctc-----tga-------------t-ttacaa--aac-
-taaaacattcttaa-aatttagtaaaggcgattgaaaaatt-tt-a-tggagccataaa
taaagtaccgcaagggaaagatgaaata-gaaattaaac-aactac-ttaagcacaaaaa
agtagagattacccctc-gtaccttttgcatcatggtttaactagt-c-taatcaagcaa
aacgacttaaagtttgacctcccgaaactaagcgagctacttcaaggcagctttttgagc
caacccgtctctgttgcaaaagagtgggaagaccttcaagtaggggtgacagacctaacg
agcttagtgatagctggttactc-aagaaaagaattttagtccaacctaaag--------
-tttat--ttaa-----tt-aatttaaa--tgc-cccttta----actttagagcaattc
aaataaggtacagcctatttgaaa-caggatacaacctttaccaacgggtaa--------
--ac-aaaatgat-----tc---aacat----aactaagtgggcctaagagcagccacct
ttaa---aatagcgtcaaagcttaattatgc---tttc---atc------taatgtc--t
aacaaaccagtg-----aaccctccctcaatattgagtatatctataa-aaatatagaag
attttatgttaaaactagtaacaagaa-ga-aga-ccttctc-ttaaatgtaagtgtaaa
tcagaaaggacacacc---actgataatta-gcatc-t--at-gaacctaaagtagtaac
ttaacaagaaaactctact-taa---tgggatgttaacctaacacaagagcatttcaa-g
aaa-gattaaaag-aaaaagaaggaactcggcaaatattaacctcgcctg-tttaccaaa
aacatcgcctcttg-a----taa-aatataagaggtc-tagcctgcccagtgactct---
gtttaacggccgcggtatcctaaccgtgcgaaggtagcgtaatcacttgttctttaaatg
aggactagtatgaatggcaccacgagggttatactgtctcctttctctaatcagtgaaac
taatcttcccgtgaagaagcgggaataaaat-tataagacgagaagaccctatggagctt
t----aaac-aaaataacaa----ttgc--ttcttt------att------g-c----ta
aat-tccaga-aatttaaacatta-tt-a---gagca-ctgtgattatt-agttt-tagg
ttggggtgacc-gcgga-gtaaaaattaacctccacattgaa---a-g-ga--ttctttt
-----cctaagc-aaaaag-ctacgactttatgcatcaa-ta-aattgacattaattgac
c-----caatat--tt---tgatcaacgaaccaa-gttaccctagggataacagcgcaat
ctacttaaagagctcctatcgacaagtgggtttacgacctcgatgttggatcagggtatc
ccggtggt-gc-agccgctacc-aaagg--tt-cgtt-tgttc-aacgattaa-aaccct
--------------------
>Ceratophrys_stolzmanni
-gccaaaaatctagccc----------aac-------t-----tctt-ccta--tgt---
---aacc-----t---accc--cct-----tag-------------t-atacaa--aac-
-taaaacattcttat-agtttagtaaaggcgattgaaagatt-tt-a-cggagccataaa
tatagtaccgcaagggaaagatgaaata-gaaatgaaat-aactac-ttaagcactaaaa
agtagagaatacccctc-gtaccttttgcatcatggtttaactagt-c-caaccaagcaa
aacgacttaaagtttgaccccccgaaactaagcgagctacttcgaggcagctttatgagc
caacccgtctctgttgcaaaagagtgggaagacctccaagtaggggtgacagacctaacg
agcttagtgatagctggttactc-aagaaaaggatcttagtccaacctaaag--------
-tttac--ttaa-----ta-aatctaaa--tgc-cccaatg----actttagagcaattc
aaataaggtacagcctatttgaaa-caggatacaacctttatcaacgggtaa--------
--ac-taaattac-----ac---aacat----aaccaagtgggcctaaaagcagccacct
tcca---aatagcgtcaaagcttaattatgt---tata---att------taatgtc--t
tctacatcaacg-----aacccttcctcagtattgagtacatctatat-cattatagaag
cttttatgttaaaactagtaacaagaa-ga-agc-ccttctc-ttaaatgtaagtgtaaa
tcagaaaggacactcc---actgataatta-acatt-c--at-gagctaacagtagtaac
cccacaagaaaaccctact-att---cttaatgttatcctaacacaagaacatttcaa-g
aaa-gattaaaag-aaaaagaaggaactcggcaaatattaaccccgcctg-tttaccaaa
aacatcgcctcttg-a----caa-aatataagaggtc-cagcctgcccagtgactct---
gttcaacggccgcggtatcctaaccgtgcgaaggtagcgtaatcacttgttctttaattg
aggactagtatgaatggcaccacgagggttatactgtctcctttctctaatcagtgaaac
taatctccccgtgaagaagcggggattaaac-tataagacgagaagaccctatggagctt
t----agac-aaaataacaa----ttgc--tactct------aat------t-t----ca
ctt-tccaga-aacttaaacctta-tt-t---tagca-ctatgattatt-agtct-tagg
ttggggtgacc-gcgga-gcaaaaatcaacctccgcattgaa---a-g-ga---catttt
-----cctaagc-aaaaag-ctacgactttatgcatcaa-ca-aattgacattaattgac
c-----caatat--tt---tgatcaacgaaccaa-gttaccctagggataacagcgcaat
ccgcttcaagagcccctatcgacaagtgggtttacgacctcgatgttggatcagggtatc
ccggtggt-gc-agccgctacc-aaagg--tt-cgtt-tgttc-aacgattaa-aaccct
--------------------
>Chacophrys_pierottii
-gctaacaatctagccc----------aat-------t-----ttat-cgaa--tga---
---aacc-----tc--at----tcc-----tga-------------c-acccaa-gaac-
-caaaacattttaac-aatttagtaaaggtgattgaaaaatt-ta-t-tggagctataaa
tatagtaccgcaagggaaagatgaaata-gaaatgaaac-aactac-taaagcacaaaaa
agtagagatttatcctc-gtaccttttgcatcatggtttaactagt-c-caatcaagcaa
aatgacttttagtttgacctcccgaaactaggcgagctacttcaaggcagcttaatgagc
caacccgtctctgttgcaaaagagtgggaagaccttcaagtaggggtgacagacctaacg
agcctagtgatagctggttactc-aagaaaaggattttagtccaacctaaag--------
-ttttt--ttaa-----ta-aattaaaa--tac-caaatta----actttagagcaattc
aaataaggtacagcctatttgaaa-caggatacaacctcgaccaacgggtaa--------
--ac-aaaatgat-----ct---cgcac----aaccaagtgggcctaagagcagccacct
ttca---aatagcgtcaaagcttaattgtgc---cccc---atc------aaataac--t
tttataccaacg-----aacccttcctcaatattgagtagatccatat-ctatatggaaa
tttttatgttaaaactagtaacaagaa-ga-aga-ccttctc-tttaatgtaagtgtaaa
tcagaaaggacacacc---actgataatta-acgtc-t--at-gaacccagagtagtaac
ttaacaagaaaattctact-tta---cccaacgttaatctaacacaagaacattgcaa-g
aaa-gattaaaag-aaaaagaaggaactcggcaaatattaacctcgcctg-tttaccaaa
aacatcgcctcttg-a----aaa-aatataagaggtc-cagcctgcccagtgactct---
gtttaacggccgcggtatcctaaccgtgcgaaggtagcgtaatcacttgttctttaaatg
aggactagtatgaatggcatcacgaaggttatactgtctcctttttctaatcagtgaaac
taatctccccgtgaagaagcggggatctata-tataagacgagaagaccctatggagctt
t----aaac-aaaataacaa----ttgc--tattat------cta------t-a----tt
aat-tccaga-aaattaaacttta-ct-c---tagca-ctatgattatt-agttt-tagg
ttggggtgacc-gcgga-gcaaaaaccaacctccgcattgaa---a-g-ga---tcttat
-----cctaagc-aaaaag-ctacgactttatgcatcaa-ta-aattgacatcaattgac
c-----caatat--tt---tgatcaacgaaccaa-gttaccctagggataacagcgcaat
ccacttcaagagctcctatcgacaagtgggtttacgacctcgatgttggatcagggtatc
ccggtggt-gc-agccgctacc-aaagg--tt-cgtt-tgttc-aacgattaa-aaccct
--------------------
>Corythomantis_greeningi
-gctgaaaacctagccc----------cac-------c-----ccat-ctaa--tga---
----------------acc---cct-----taa--a-------catt-atacaataaac-
-caaaacattttatt-gatttagtaaaggagattaaaaaacc-ta-t-aggagcaataaa
cgcagtaccgcaagggaaaggtgaaata-aaaatgaaat-aaatt--ttaagcaaaaaac
agtagagattatccccc-gtaccttttgcatcatggtttaacaagt-c-taatcaagcac
aacgtcttacagtttgacttcccgaaactaagtgagctacttcaaggcagcttattgagc
aaacccgtctctgttgcaaaagagtgggaagaccttcaagtaggggtgacagacctaacg
aacttagtgatagctggttattc-aagaaaaggattttagtcccgcccaaag--------
-cttac--ttaa-----ta-caaaaaaa--tatcattttta----gctttagagtaattc
aaataaggtacagcctatttgaaa-aaggatacaacctagactaatgggtaa--------
----------gtt-----tt---gaacttcatagttaagtgggcctaaaagcagccacct
ttaa---aatagcgtcaaagctt--ttctat---taaa---act---atataatacc--t
caaaatatcaca-----aacccttaacttatattgaataattctatat-ctttatagaac
ctacaatgttaaaactagtaacaagaa-ga-aga-ccttctc-ttaaatgtaagtgtaag
tcaggtaggactcacc---actgacaatta-acacc-c--at-gaatttattctagtaac
cctacaagaaaaccctagt-aaa---ttttatgttaacctaacacaagagcatttcaa-g
aaa-gattaaaag-aaaaagaaggaactcggcaaatattaacctcgcctg-tttaccaaa
aacatcgcctcttg-a----cta-actataagaggtc-cagcctgcccagtgactct---
gttcaacggccgcggtatcctaaccgtgcgaaggtagcgtaatcacttgttctttaaatg
aggactagtatgaatggcaccacgagggttatactgtctcctttctctaatcagtgaaac
taatctccccgtgaagaagcggggataaaaa-tataagacgagaagaccctatggagctt
t----aaac-tcaataacaa----atac--tattaa------taa------t-a----ac
act-ttcaga-acacaaacctata-tc-t---tagta-taatgattatt-agttt-tagg
ttggggtgacc-gcgga-gtaaaatctaacctccacattgaa--cg-g-ga---cctatc
-----cctgagc-aaaaag-ctacaactttaagcaccaa-ca-aattgacatcaattgac
c-----caatat--tt---tgatcaacgaaccaa-gttaccctagggataacagcgcaat
ccacttcaagagcccctatcgacaagtgggtttacgacctcgatgttggatcagggtatc
ccagtggt-gc-agccgctact-aaagg--tt-cgtt-tgttc-aacgattaa-aaccct
--------------------
>Cruziohyla_calcarifer
tgctcaaatctcagccc----------cccc-c---cc-----ccaa-ttat--tga---
-------------c--att---ttt-----tac--------t-caac-ttataa-acat-
-caaaacattttttg-actctagtaaaggcgattgaaacatc-tg-t-tggagctatatt
gaaagtaccgcaagggaaaattgaaata-aaaatgaaac-aacta--ttaagcacaaaat
agtaaagtttaactctt-gtacctttcgcatcatgatttaactagt-c-taaccaagcaa
aatgaatttaagtttgcccccccgaaactaaacgagctacttcagggcagctttatgagc
caacccatctctgttgcaaaagagtgggaagacccttaagtagaggtgacagaccaaacg
agtttagtgatagctggttactt-aagaaacggattttagtccaacctaaag--------
-atctt--ctaa-----ta-tttaaaaa--taa-atattta----actttagagtaattc
aaataaggtacagcctatttgaaa-caggatacaacctacacaaatgggtaa--------
--ct-aaattaa-----------cccat----aataaagtgggcctaaaagcagccatct
tcaa---aaaagcgtcaaagcttaatcatta---ttta---att------aaatttc--t
ttaacctcataa-----aacccttaatcaatactaagtaattctatat-gtttatagaac
ttattatgttaaaactagtaacaagaa-ga-aga-acttctc-caaaatgtaagtgtaaa
tcaaatcggacacacc---attgattctta-acacc-t--at-gaacttaaagtaacaac
taatcaagaaaaccttact-ttc---aaatatgttaatctaacacaagaacatttcaa-g
aaa-gattaaaag-aaaaagaaggaactcggcaaatattaacctcgcctg-tttaccaaa
aacatcgcctcttg-a-attcaa-cccataagaggtc-cagcctgcccagtgacttt---
gttcaacggccgcggtatcctaaccgtgcgaaggtagcgtaatcacttgttctttaaata
aggactagtatgaatggcatcacgagggttatactgtctcctttctctaatcagtgaaat
taatcttcccgtgaagaagcgggaataattt-tataagacgagaagaccctatggagctt
c----aaactttcgcaacaa----ttgt--tactat------ctt------a-a----aa
aat-ccaagg-ataacaaaaacta-ca-c---taact-ctatgtttgct-ggttt-tcgg
ttggggtgacc-gcgga-gtaaaacttaccctccacgatgaa--ta-g-gt---ccttac
-----cttaagc-aaaaaa-ctacaattttatgcattat-ta-tattaaca-ctattgac
c-----caattt--tt---tgatcaacgaaccaa-gttaccctagggataacagcgcaat
ccatcttgagagctcttatcgacagatgggcttacgacctcgatgttggatcagggtatc
ccagtggt-gt-agccgctact-aaggg--tt-cgtt-tgttc-aacgattaa-aaccct
--------------------
>Cruziohyla_craspedopus
------------------------------------------------------------
------------------------------------------------------------
------------------------------------------------------------
------------------------------------------------------------
------------------------------------------------------------
------------------------------------------------------------
------------------------------------------------------------
------------------------------------------------------------
------------------------------------------------------------
------------------------------------------------------------
------------------------------------------------------------
------------------------------------------------------------
------------------------------------------------------------
------------------------------------------------------------
------------------------------------------------------------
------------------------------------------------------------
------------------------------------------------------------
-----cgcctcttg-a-attcaa-cttataagaggtc-cagcctgcccagtgacttt---
gtttaacggccgcggtatcctaaccgtgcgaaggtagcgtaatcacttgttctttaaata
aggactagtatgaaaggcatcacgaaggttatactgtctcctttctctaatcagtgaaac
taatcttcccgtgaagaagcgggaatattaa-tataagacgagaagaccccatggagctt
c----aaactttagcagcaa----ttgt--tgtgtt------tct------t-a----aa
aat-ccaagg-atataaaaaatta-ta-c---caacc-ctatgtctgct-agttt-tagg
ttggggtgacc-gcgga-gtaaaatttatcctccacgatgaa--ca-g-ga---cct-tc
-----cttaagc-aaaaaa-ctacaattttatgcattat-ca-aattaact-ctattgac
c-----caatac--at---tgatcaacgaaccaa-gttaccctggggataacagcgcaat
ccatcttaagagctcttatcgacagatgggtttacgacctcgatgttggatcagggtatc
ccagtggt-gt-agccgctact-aaagg--tt-cgtt-tgttc-aacgattaa-------
--------------------
>Cruziohyla_sylviae
------------------------------------------------------------
------------------------------------------------------------
------------------------------------------------------------
------------------------------------------------------------
------------------------------------------------------------
------------------------------------------------------------
------------------------------------------------------------
------------------------------------------------------------
------------------------------------------------------------
------------------------------------------------------------
------------------------------------------------------------
------------------------------------------------------------
------------------------------------------------------------
------------------------------------------------------------
------------------------------------------------------------
------------------------------------------------------------
------------------------------------------------------------
-----cgcctcttg-a-acttaa-cccataagaggtc-tagcctgcccagtgacttt---
gtttaacggccgcggtatcctaaccgtgcgaaggtagcgtaatcacttgtcctttaaata
aggactagtatgaatggcatcacgagggttatactgtctcctttttctaatcagtgaaac
taatcttcccgtgaagaagcgggaataacta-tataagacgagaagaccctatggagctt
t----aaacttttgcagcaa----ttgt--tttgtt------tct------t-g----aa
aat-ccaagg-ataaaaaaaatta-ta-c---taact-ttatgtctgct-agttt-ttgg
ttggggtgacc-acgga-gtaaaatttaccctccacgacgaa--ta-g-aa---ccc-at
-----cttaagc-aaaaaa-ctacaattttatgcattat-ta-aattaaca-ctattgac
c-----caatat--at---tgatcaacgaaccaa-gttaccctagggataacagcgcaat
ccgtcttgaaagctcctatcgacagatgggtttacgacctcgatgttggatcagggtatc
ccagtggt-gt-agccgctact-aaagg--tt-cgtt-tgttc-aacgattaa-------
--------------------
>Dendropsophus_nanus
-gcccaaaatctagccc----------tat-------c-----ttaa-caaa--tga---
c-tac-------------------c-----taa--ac----t-aaat-acacaa---ac-
-taaatcattttatt-cttttagtaaaggcgattgaaaaacc-ta-t-tagagctataat
aaaagtaccgcaaggaaaagatgaaata-aatatgaaat-agac---ttaagcacaaaaa
agcagagatatatcctc-gtaccttttgcatcatgatttaactagt-t-taaccatgcac
aaagaactttagtttgacctcccgaaactaggcgagctacttcgaggcagcttaatgagc
ccacccgtctctgttgcaaaagagtgggaagacccccaagtagcggtgacagacctaacg
agcctagtgatagctggttactt-aagaaaaggatctaagtcctacctaaag--------
-cattt--atga-----tc-ttactaaa--tat-cccttat----gctttagagccactc
aaatgaggtacagcccgtttgaaattaggatacaacctacaccaatgggtaat--tt--c
atct-aa----tt----------tgttt----aaacaagtgggcctaagagcagccacct
ttta---aattgcgtcaaagctttcctaaac---aaca---ccc------taattcc--a
ttattaacaaaa-----aacccttcacacatattaagtcactctatat-ccctatagaag
tatttatgttagaactagtaataagaa-gaccga-ccttctc-attaatgtaggtgtaaa
tcag-aaggacaaacc---actgttaattatacatc-a--at-gaacacagaacagcaac
ttcactagaaaaccctgtt-tat---atttatgttaatctgacaccagcacatttcaa-g
aaa-gattaaaag-aaaaagaaggaactcggcaaatattaaccccgcctg-tttaccaaa
aacatcgcctcttg-a-----ta-tctataagaggtc-cagcctgcccagtgaccaa---
gttcaacggccgcggtatcctaaccgtgcgaaggtagcgtaatcacttgttctttaaatg
aggactagtatgaatggcaccacgagggttatactgtctcctttttctaatcaatgaaac
taatctccccgtgaagaagcggggataaact-tataagacgagaagaccctatggagctt
c----aaacaacaatagcac----tagc--cttcat------ctt------t-a-----t
act-tgagag-atatt-actatta-ta-t---tggctaacatgactatt-agttt-tagg
ttggggtgacc-gcgga-gcaaaaacaaacctccacattgaa--cg-g-ag---ct--tt
-----cctgagc-taaaag-ctacaactttaagcaccaa-ta-aattgacatcaattgac
c-----caacac--gt---tgagcaacgaaccaa-gttaccctagggataacagcgcaat
ccatttcaagagcccccatcgacaaatgggtttacgacctcgatgttggatcagggtacc
ccagtggt-gc-agccgctact-aaagg--ttccgtt-tgttc-aacgattaa-aaccct
--------------------
>Duellmanohyla_rufioculis
-gctaaaaatctagccc----------cccc------c----------------------
c-cat-------------------t-----taa--acc---t-aaat-tcactc---ac-
-taaaacattttaac-atcttagtaaaggcgatcgaaaaatt-at-c-aggagctataaa
gacagtaccgcaagggaaagatgaaata-aaactgaaac-aaatt--tcaagcacaaaaa
agcagagacttgccctc-gtaccttttgcatcatggtttaactagt-c-taatcaagcaa
aacgatttacagtttgaccccccgaaactagacgagctacttcaggacagctttatgagc
aaacccatccctgttgcaaaagagtgggaagacccccaagtagaggtgatatacctaacg
agcctagtgatagctggttgtcc-aagaaaagaattttagtccaacctaaag--------
-aacca--ttaa-----ta-cctttaaa--taa-cccc-------tctttagagcaattc
aaataaggtacagcctatttgaaa-caggatacaacctaaaccgccgggtaat-----at
tttt-aa--t---------------ggc----agttaagtaggcctaagagcagccacct
ttaa---gatagcgttaaagctttcctaccc---cctc---acc------taatccc--a
cacttaatcaag-----aaccctccacccctattggacacttttatat-acttataaaat
tttttatgttagaactagtaacaagaa-ga-aga-ccttctc--ttaatgcaagtataaa
tcataaaggacacacc---aatgactatta-acata-c--at-gaaaacaaattagcaac
ccatcaagaaaaacctatt-cca---tattatgttaacctaacacaagagcattacaa-g
aaa-gatttaaag-aaaaagaaggaactcggcaaatattaacctcgcctg-tttaccaaa
aacatcgcctcttg-a-t---ta-gttataagaggtc-tagcctgcccagtgactct---
gttcaacggccgcggtatcctaaccgtgcgaaggtagcgtaatcacttgccccttaaatg
ggggctagtatgaacggcatcacgaaggttgtactgtctcctttttctaatcagtgaacc
tgatctccccgtgaagaagcgaggataaagc-tataagacgagaagaccctatggagctt
t----aaaca--agtaacaa----ctgc--caatac------ttt------a-a----ac
att-cctgaa-cccctcacaccta-tt-c---tggcc-gcatgtctact-agttt-tagg
tcggggcgacc-acgga-gtaaaaaataacctccatattgaa--cg-g-aaatcccaact
-----cctgagc-cttggg-ctacaaccctaatccccaa-ta-aattgacattaattgac
c-----caatac--tt---tgatcaacgaaccaa-gttaccctagggataacagcgcaat
ccgctttaagagctcctatcgacaagcgggtttacgacctcgatgttggatcagggtacc
caagtggt-gc-agccgctact-aaagg--tt-cgtt-tgttc-aacgattaa-aaccct
--------------------
>Fritziana_ulei
-gccaaaaatctagccc----------caaa------c-----tgc--c-----t-----
c-aacc---a--ac--aca-----t-----tat----------a----cccgta---at-
-taaaacattcatta-aatctagtaaaggcgattgaaaaatt-aa-t-tggcgcaataca
tttagtaccgcaagggaaagatgaaata-aaaatgaa---aaacc--tcaagcacaaaaa
agcagagactccatctc-gtaccttttgcatcatggtttaactagt-c-caatcaagcaa
aaagatttgaagtttgacaccccgaaactaagcgagctacttcagggcagcctaacgggc
gcccccatctctgttgcaaaagagtggaaagaccctcaagtagaagtgataagcctatcg
agcttagtgatagctggttactc-aagaaacggacttcagtccaacctaaag--------
-ttaac--ttaa-----tc-tgacaaaa--tcc-tgccgta----actttagatcaattc
gaataaggtacagcctatttgaaa-caggatacaacctcaactaatgggttct---a--c
acca-ag--t-ac----------agccc----aaccaagtgggcctaagagcagccacct
tcca---aaaagcgtcaaagcttaattattc---tcca---act------aaatacccca
aaccccatc--t-----aacccttttacagtaatgagtaattctatat-ctctatagaac
cttttatgttaaaactagtaacaagaa-ga-cgacccttctc-ttaaatgccaacataaa
ccagaaaggacacacc---actggcaatta-acacc-c--gt-gagctactaatagtaac
accataaaaaacctctatt-tat---caatatgttaacctgacacaagcgcattaaaa-g
aaa-gattaaaag-gaaaagaaggaactcggcaaacattaaccccgcctg-tttaccaaa
aacatcgcctcctg-a-a---ca-actataggaggtc-cagcctgcccagtgactct---
gttcaacggccgcggtatcctaaccgtgcaaaggtagcgtaatcacttgtcctttaaatg
cggactagtatgaacggcaccacgagggttacactgtctccttttcccaatcagtgaaac
tgatctccccgtgaagaagcggggatacaca-tataagacgagaagaccctatggagctt
t----aaaca-agacaacaa----tcgc--gacaca-----attt------a-a----a-
-tt-tcagaa-ttccccgccctca-cc-c---aagcg-acatgattgct-agttt-tagg
ttggggtgacc-gcgga-gtataaaccaacctccctgttgaa---g-g-gg---ccctcc
-----cctaagc-aaaaac-ccacaattttatgcatcaa-ta-aattgacatcaattgac
c-----caatat--tt---tgaccaacgaaccaa-gttaccctagggataacagcgcaat
ccattttgagagcccctatcgacaaatgggtttacgacctcgatgttggatcagggtatc
caagtggc-gc-agccgctact-aaagg--tt-cgtt-tgttc-aacgactaa-gaccct
a-------------------
>Gastrotheca_fissipes
-gctgacactctagcct----------ttcc------t-----tta--t-----t-----
c-ataa---g--ac--act-----t-----ccc--cccattt-actt-accata---at-
-taaaacattttaat-tgtttagtattggcgacagaaaaata-ag-t-aagagctataca
aatagtaccgcaagggaaagatgaaata-aaaatgaaat-aattt--ttaagcacaaaaa
agtagagcttacatctc-gtaccttttgcatcatggtttaacaagt-c-taaccaagcaa
aaagatttatagtttgaccccccgaaactaagcgagctacttcgagacaactttgtgagt
taacccatctctgttgcaaaagggtgggacgatctttaagtagaggtaaaaagcctaacg
agcttagtgatagctggttactc-aagaaaaaaatattagtttagcctaaaa--------
-aat----ttga-----tc-aaaacaaa--caa-attctt-----tttttagagttattc
aaatagggtacaacctaattgaaa-aaggacacaacctagattaacgggtaat---t--c
ttt---a--t-ac----------caccc----tataaagttggcctaaaagcagccacct
ttaa---aacagcgtcaaagcttatttagga---gcta--aaat------taattta--a
ttctccaaaatc-----aaccctttaatactattgagtaattctatgc-actcatagaaa
tttttatgttaaaactagtaataagaa-ga-aga-acttctc-tttaatgcacttataaa
ccagataggacacacc---actggtactta-acata-c--ct-gaccccaaagtaaaaac
ctatctagaaaaatttact-aca---cataatgttaaacttacacaagagcatctcaa-g
aaa-gatttaaag-aaaaagaaggaactcggcaaatattaaccccgcctg-tttaccaaa
aacatcgcctcttg-a-a---aa-atcataagaggtc-cagcctgcccagtgacata---
gttcaacggccgcggtatcctaaccgtgcgaaggtagcgtaatcacttaccctttaaatg
agggctagtatgaatggcatcacgagagttatactgtctcctttttctaatcagtgaaac
taatctctccgtgaagaggcggggataaaat-tataagacgagaagaccctatggagctt
t----aaata-acacaacat----ttat--tatctc---a-cctc------t-a----a-
-tt-tcagaa-atttaccccctca-tg-a---taata-ttatggttgtt-aattt-tcgg
ttggggtgacc-acgga-gtaaaaactaacctccacgttgaa--ta-g-gg---acttcc
-----ccttaac-aaaaag-ctacaactttatgtatcaa-ca-aattgacattaattgac
c-----catca---tt---tgatcaacgaaccaa-gttaccctagggataacagcgccat
ccacttcaagagctcatatcgacaagtgggtttacgacctcgatgttggatcagggtatc
ccagtggt-gt-agccgctact-aaagg--tt-cgtt-tgttc-aacgactaa-gaccct
--------------------
>Gastrotheca_pseustes
-gccaaatttctagccc----------cacc------ta---ccca--------t-----
c-tac----ac-cc--act---tac-----tac--cc--------cc-tccccg---aa-
-taaaacattctaat-tatttagtataggtgataaaaaaata-aa-t-tggagccataca
attagtaccgcaagggaaagatgaaata-aaaatgaaac-aaata--tcaagcacaaaaa
agtagagatttaacctc-gtaccttttgcatcatggtttaactagt-c-taaccaagcaa
aaagactttcagtttgaccccccgaaactaagcgagctacttcaaggcagcttaatgagc
caacccgtctctgtagcaaaagagtgggatgaccttcaagtagcggtgacagacctaacg
agcttagtgatagctggttactc-aagaaaaggattttagtccaacctaaaa--------
-ttaaa--ataa-----tc-acatgaaa--cac-caactta----attttagagccattc
agataaggtacagcctatctgaaa-caggatacaacctcgaccaacgggtaa-accc--c
ctt---t--t-cc----------tttac----taaaaagtaggcctaaaagcagccacct
taaa---aatagcgtcaaagcttattcgtac---tctt---att---a-aaaatttc--c
tcaccattaatt-----aacccttcaacaatactgagtaattctatac-tgctatagaaa
tttttatgttaaaactagtaacaagaa-ga-aga-ccttctc-ttaaatgcgtccgtaaa
tcagaaaggacccccc---actgataatta-acgcc-t--at-gaccctaaagtaaaaac
ttatctagaaaaacttact-aaa---cgcgccgtaaacctaacacaagagcatttcaa-g
aaa-gattaaaag-aaaaagaaggaactcggcaaatattaaccccgcctg-tttaccaaa
aacatcgcctcttg-a-a---aa-aacataagaggtc-cagcctgcccagtgacact---
gttcaacggccgcggtatcctaaccgtgcgaaggtagcgtaatcacttgtcctttaaatg
gggactagtatgaacggcaccacgagggttatactgtctcctttttctaatcagtgaatc
taatctccccgtgaagaagcggggttacaac-tataagacgagaagaccctatggagctt
t----aaaca-aaacaacat----ttgc--taagtc---acacac------a-a----a-
-tc-tcagga-aatt-aactctta-tt-t---tagcc-ctatgattgtt-agttt-tagg
ttggggtgacc-gcgga-gtaaaaaacaacctccacaatgaa--ta-g-gg---ccctcc
-----cttaagc-aaaaag-ccacaactttacgcatcaacaa-aattgacattaattgac
c-----caatat--tt---tgatcaacgaaacaa-gttaccctagggataacagcgcaat
ccacttcaagagcccgtatcgacaagtgggtttacgacctcgatgttggatcagggtacc
ccagtggt-gc-agccgctact-aaagg--tt-cgtt-tgttc-aacgattaa-aaccct
acgtgatctgagttcagacc
>Hylomantis_aspera
-gctaaaaatctaaccc----------taaaaa---taa---ttta--------t-----
t-tac----ac-tt--acca-----------cc--tcc---t--ttt-a-ttaa---ac-
-taaaacatttataa-gatctagtaaaggcgattgaagtatc-ta-t-tggagttataca
tctagtaccgcaagggaataatgaaata-aaaatgaaat-agtta--ttaagcacgaaac
agtagagacatttcctc-gtaccttttgcatcatgatttaactagt-c-taatcaagcaa
aatgagctttagtttgaacccccgaaactaaacgagctacttcagggcagctttatgagc
caacccgtctctgttgcaaaagagtgggacgaccctcaagtagcggtgacaaacctaacg
agtttagtgatagctggttactt-aagaaaaggattttagtccaacctaaaa--------
-ttttt--ataa-----ta-tatttaaa--taa-gcattaa----actttagagcaattc
aaatgaggtacagcctatttgaaa-caggatacaacctatataattgggtaa--tta---
-ag---t--t-ac----------tatct----aataaagtaggcctaaaagcagccatct
ttta---aaaagcgtcatagcttaactatgc---ctga---acc------taatctc--a
ttaattttaata-----aacccttaacctatattaagtaattctatac-ccctatagaac
atattatgttaaaactagtaacaagaa-tt-aaa-atttctc-ctaaatacaagtgtaaa
tcagaccggatcaacc---actgattctta-acacc-t--at-gaacaaatagtaataac
caatcaagaaaaccttact-aca---cattatgttaatctaacacaagagtatttcaa-g
aca-gattaaaag-aaaaagaaggaactcggcaaacattaacctcgcctg-tttaccaaa
aacatcgcctcctg-t-a---ga-catataagaggtc-cagcctgcccagtgactct---
gttcaacggccgcggtatcctaaccgtgcgaaggtagcgtaatcacttgttctttaaatg
aggactagtatgaatggcaccacgaaggttaaactgtctcctttttctaatcagtgaaac
taatctccccgtgaagaagcgggaataatcc-tataagacgagaagaccctatggagctt
t----aaac--tttcagcaa----ttat--ctcacct--tttatc-------------a-
----t---aactaac-aaaattaa-tc-t---tgata-acctgactgct-ggttt-tcgg
ttggggtgacc-gcgga-gtacaacttaacctccacgatgaa--t--g-ga---cccgct
-----cctaaac-agagag-ctacaactccatgtatcaa-aa-aattgaca-ccattgat
c-----caataa--ct---tgatcaacgaaccaa-gttaccctagggataacagcgcaat
ccatctcaagagttcatatcgacaaatgggtttacgacctcgatgttggatcagggtatc
ccagtggt-gc-agccgctact-aatgg--tt-cgtt-tgttc-aacgattaa-aaccct
--------------------
>Hylomantis_granulosa
-gctaaaaatttaaccc----------caaa------ag---tcta--------t-----
t-aat----at-tc--atca---tt-----tcc--ccc---c--ccc-a-ttaa---ac-
-taaaacatttataa-ggtttagtagaggcgattgaaacacc-ta-t-tggagttatata
cctagtaccgcaagggaataatgaaata-aaaatgaaat-aatta--ttaagcacaaaac
agtagagacattacctc-gtaccttttgcatcatgatttaactagt-c-taatcaagcaa
aatgaactttagtttgaactcccgaaactaaacgagctacttcagggcagctttatgagc
caacccgtctctgttgcaaaagagtgggatgaccctcaagtagaggtgacaaacctaacg
agtttagtgatagctggttactt-aagaaaaggatttcagtccaacctaaaa--------
-ttttt--ataa-----ta-tatttaaa--taa-acattaa----actttagagcaattc
aaatgaggtacagcctatttgaaa-caggatacaacctacgtaattgggtaa--tta---
-ag---t--c-ac----------tatat----aataaagtaggcctaaaagcagccacct
ttta---aaaagcgtcaaagcttaactatac---ctag---acc------taatttc--a
ttaattttaata-----aacccttaactcatattaagtaattctatat-tattatagaat
atattatgttaaaactagtaacaagaa-tc-aaa-atttctc-ctaaatacaagtgtaaa
tcagaccggatcaacc---actgattctta-acatt-t--at-gaacaaatagtaataac
caaccaagaaaattttact-atc---ttccatgttaacctaacacaagagtatttcaa-g
ata-gattaaaag-aaaaagaaggaactcggcaaacattaacctcgcctg-tttaccaaa
aacatcgcctcctg-t-a---ga-aatataagaggtc-cagcctgcccagtgactct---
gtttaacggccgcggtatcctaaccgtgcgaaggtagcgtaatcacttgttctttaaatg
aggactagtatgaatggcatcacgaaggttaaactgtctcctttttctaatcagtgaaac
taatctttccgtgaagaagcgggaataattt-tataagacgagaagaccctatggagctt
t----aaac--tatcagcaa----ctat--cttaat---tttacc---------------
---------a-caat-aaaactta-ta-t---tgata-gtctgactgct-agttt-tcgg
ttggggtgacc-gcgga-gtataacttaacctccacgatgaa--t--g-gg---cccgct
-----cctaaac-aaagag-ttacaattctatgtatcaa-aa-aattgacg-ctattgac
c-----caatac--tt---tgatcaacgaaccaa-gttaccctagggataacagcgcaat
ccatctcaagagttcatatcgacaaatgggtttacgacctcgatgttggatcagggtatc
ccagtggt-gc-agccgctact-aacgg--tt-cgtt-tgttc-aacgattaa-aaccct
--------------------
>Hyloscirtus_armatus
-accaaaaatctagccc----------caac------a----atca--c-----c-----
t-----------tt--cccc---cc-----ccc--cct--ctaaccc-a-ataa---ac-
-caaaacattttaac-aatttagtacaggcgatcgaaaaatt-aa-t-tggagcaataca
aatagtaccgtaagggaaagatgaaata-aaaatgaaat-aattat-ttaagtacaaaaa
agtagagccaaaccctc-gtaccttttgcatcatggtttaactagt-cattatcaagcaa
aatgaactttagtttgatttcccgaaactagacgagctacttcgaggcagcctaatgagc
aaacccgtctctgttgcaaaagagtgggaagacccccaagtagaggtgacataccaaacg
agtttagtgatagctggtttccc-aataaaaggattttagtccaacctgaag--------
-cttca--taaa-----ta-ttttaaaacaaaa-actttac----acttcagattcattc
aaataaggtacagcctatttgaaa-caggatacaacctaaactaacgggtaa--ttt---
------t--t-aa-----tt---ttaac----attcaagtgggcctaaaagcagccacct
tcat---aaaagcgtcaaagcttaaatgtct---aaat---att------taatctc--a
taactattttag-----aacccttaacccccactgagaaactctatac-cactatagaat
atattatgttagaactagtaacaagaa-ga-atatacttctc-ttaaatgcaagcataca
tcagaaaggataaacc---actgatcatta-acata-t--tt-gataactaaatagtaac
ccttcaagaaaaccctatt-tat---ttctatgttaacctaacactagagcatttcaa-g
aaa-gattaaaag-aaaaagaaggaactcggcaaaaatcaacctcgcctg-tttaccaaa
aacatcgcctcttg-t-a---aa-gatttaagaggtc-cagcctgcccggtgactaa---
gtttaacggccgcggtattctaaccgtgcgaaggtagcgtaatcacttgttctttaaata
aggactagtatgaatggcatcacgagggttgcactgtctcctttttctaatcagtaaaac
taatctccccgtgaagaagcggggataaaaa-tataagacgagaagaccctatggagctt
t----aaaca-aactaacac----ttgc--tattca---ctattt------t-t----a-
-tt-tctgaa-aatt-aacattaagta-----aacca-ttttgattaca-agttt-tcgg
ttggggtgacc-acgga-gtaaaaaacaacctccatgtagaa--cg-g-ga---tttaac
-----cctgagc-ctaaag-ctccgactttatgcaccaa-ta-aattgacttctattgac
c-----caataa--tt---tgatcaacgaaccaa-gttaccctagggataacagcgcaat
ccactttaagagcccttatcgacaagtgggtttacgacctcgatgttggatcagggtgtc
ccagtggt-gc-agccgctact-aatgg--tt-cgtt-tgttc-aacgattaa-aaccct
--------------------
>Itapotihyla_langsdorffii
-gctaaaaacctagccc----------ctc--------c---ccca--------c-----
c-aatg---aacct--aata-a-cc-----tta--ctt---t--------acaa---ac-
-taaaccattttata-aatttagtaaaggcgattaaaaaatt-cc-t-aggagcaataaa
aatagtaccgcaagggaaagatgaaata-aaaatgaaat-aaata--ttaagcactaagt
agtagagattaaccctc-gtaccttttgcatcatggtttaacaagt-c-taatcaagcac
aacgaattatagtttgacttcccgaaactaagtgagctacttcagggcagcttattgagc
aaacccgtctctgttgcaaaagagtgggaagaccttcaagtaggggtgacagacctaacg
aacttagtgatagctggttactc-aaaaaaaggattttagtccaacctaaag--------
-tttgt--ataa-----ta-taacaaaa--tgc-ccctaaa----actttagagcaattc
aaataaggtacagcctatttgaaa-aaggatacaacctaaactaatgggtaa---ta---
-at---g--t-ag------c---ttcat----aattaagtgggcctaaaagcagccacct
ttaa---aatagcgtcaaagctttattataa---aacc---tcc------caattcc--t
caaaataacctg-----aaccctttaattctattgagtaattctatat-acatatagaac
gtataatgttaaaactagtaacaagaa-ga-aga-ccttctc-ttaaatgcaagtgtaaa
tcagccaggactaccc---actgataatta-acact-c--at-gaaacattattagtaac
cttacaagaaaatcctaat-taa---ttatgtgttaacctaacacaagagcattacaa-g
aaa-gattaaaag-aaaaagaaggaactcggcaaatattaacctcgcctg-tttaccaaa
aacatcgcctcttg-a-a---ta-actataagaggtc-cagcctgcccagtgactct---
gttcaacggccgcggtatcctaaccgtgcgaaggtagcgtaatcacttgttctttaaatg
aggactcgtatgaatggcaccacgagggttatactgtctcctttttctaatcagtgaaac
taatctccccgtgaagaagcggggataaaaa-tataagacgagaagaccctatggagctt
t----aaact-ttataacaa----atgc--tataca---tttaat------a-a----c-
-ct-tcagag-catt-aagcaaca-tc-c---tagca-ttatgattatt-agttt-tagg
ttggggtgacc-gcgga-gcaaaaattaacctccacattgaa--cg-g-ga---ctagac
-----cctgagc-aaaaag-caacaactttaagcaccaa-ta-aattgacattaattgac
c-----caatat--tt---tgatcaacgaaccaa-gttaccctagggataacagcgcaat
ccacttcaagagctcctatcgacaagtgggtttacgacctcgatgttggatcagggtatc
ccagtggt-gc-agccgctact-aaagg--tt-cgtt-tgttc-aacgattaa-aaccct
--------------------
>Lepidobatrachus_asper
-gccaattacctagccc----------aat--------t---ttta--c-----c-----
t-aatg---aaacc--acac-a-ta-----tta--att---t--------atta---at-
-taaaacattttaac-aatttagtaaaggcgattgaaaaatt-ta-t-tggagctataaa
cggagtaccgcaagggaaagatgaaata-gaaatgaaat-aactat-ttaagcacaaaaa
agtagagactttacctc-gtaccttttgcatcatggtttaactagt-c-caatcaagcaa
aatgacttaaagtttgacctcccgaaactaagtgagctacttcaaggcagcttaatgagc
caacccgtctctgttgcaaaagagtgggaagaccttcaagtaggggtgacagacctaacg
aacctagtgatagctggttactc-aagaaaaggattttagtccaacctaaag--------
-ttttt--taaa-----ta-agataaaa--tat-ttcctta----actttagagcaattc
aaataaggtacagcctatttgaaa-caggatacaaccttgaccaacgggtaa--aca---
-aa---a--t-ga-----tt---cacat----aaccaagtgggcctaagagcagccacct
ttca---aatagcgtcaaagcttaattatgt---ttac---atc------aaataac--t
ttcttattattg-----aacccttcatcaatattgagtagatctatat-ttatatagaaa
cttttatgttaaaactagtaacaagaa-ga-aga-ccttctc-tttaatgtaagtgtaaa
tcagaaaggacacacc---actgataatta-acatc-t--at-gaacacaaagtagcaac
ttaacaagaaaatcccact-taa---acttatgttaacctaacacaagaacattacaa-g
aaa-gatttaaag-aaaaagaaggaactcggcaaacattaacctcgcctg-tttaccaaa
aacatcgcctcttg-a-c---aa-aatataagaggtc-cagcctgcccagtgactct---
gtttaacggccgcggtatcctaaccgtgcgaaggtagcgtaatcacttgttctttaaatg
aggactagtatgaatggcatcacgagggttatactgtctcctttttctaatcagtgaaac
taatctccccgtgaagaagcgggaatatttt-tataagacgagaagaccctatggagctt
t----aaaca-aaataacaa----ttgc--taatat---acctct------t-a----a-
-tt-tcagaa-attt-aaatatta-tc-c---tagca-ttatgattatt-agttt-tagg
ttggggtgacc-gcgga-gtaaaaatcaacctccgcattgaa---a-g-ga---tcttat
-----cctaagc-aaaaag-ttacgactttatgcatcaa-ta-aattgacattaattgac
c-----caatat--tt---tgatcaacgaaccaa-gttaccctagggataacagcgcaat
ccacttcaagagctcctatcgacaagtgggtttacgacctcgatgttggatcagggtatc
ccggtggt-gc-agccgctacc-aaagg--tt-cgtt-tgttc-aacgattaa-aaccct
--------------------
>Lepidobatrachus_llanensis
-gccaactacctagccc----------aat--------c---ttta--t-----c-----
a-tatg---aaaat--acat-a-ta-----tta--atc---t--------tcta---at-
-caaaacattttaac-aatttagtaaaggcgattgaaaaatt-ta-t-tggagctataaa
tatagtaccgcaagggaaagatgaaata-gaaatgaaac-aattat-ttaagcacaaaaa
agtagagactattactc-gtaccttttgcatcatggtttaactagt-c-caatcaagcaa
aatgacttaaagtttgacctcccgaaactaagtgagctacttcaaggcagcttaatgagc
caacccgtctctgttgcaaaagagtgggaagaccttcaagtaggggtgatagacctaacg
aacttagtgatagctggttactc-aagaaaaggattttagtccaacctaaag--------
-ttttt--ttaa-----ta-acccaaga--tat-ctcttta----actttagagcaattc
aaataaggtacagcctatttgaaa-caggatacaacctcaaccaatgggtaa--acg---
-aa---a--t-gat----tt---ttcat----aaccaagtgggcctaagagcagccacct
ttta---aacagcgtcaaagcttaattatgt---tttc---atc------aaataac--t
ctgttattactg-----aacccttcctcaatattgagtaaatctatat-ctatatagaaa
tttttatgttaaaactagtaacaagaa-ga-aga-ccttctc-tttaatgtaagtgtaaa
tcagaaaggacacacc---actgatagtta-acatc-t--at-gaacctaaagtagcaac
ttaacaagaaaaccctact-aaa---atttatgttaatctaacacaagaacattgcaa-g
aaa-gattaaaagaaaaaagaaggaactcggcaaatattaacctcgcctg-tttaccaaa
aacatcgcctcttg-a-a---aa-aatataagaggtc-cagcctgcccagtgacttt---
gttcaacggccgcggtatcctaaccgtgcgaaggtagcgtaatcacttgttctttaaatg
aggactagtatgaatggcatcacgaaggttatactgtctcctttttctaatcagtgaaac
taatctccccgtgaagaagcggggatataaa-tataagacgagaagaccctatggagctt
t----aaaca-aaataacaa----ttgc--tattat---tcttat------t-a----a-
-tt-tcagaa-attt-aaacacta-tc-c---tagca-ttatgattatt-agttt-tagg
ttggggtgacc-gcgga-gtaaaaactaacctccgcattgaa---a-g-ga---tactat
-----cctaagc-aggaag-ctacgactttatgcatcaa-ta-aattgacattaattgac
c-----caatat--tt---tgatcaacgaaccaa-gttaccctagggataacagcgcaat
ccacttcaagagctcctatcgacaagtgggtttacgacctcgatgttggatcagggtatc
ccggtggt-gc-agccgctacc-aaagg--tt-cgtt-tgttc-aacgattaa-aaccct
--------------------
>Litoria_freycineti
-gccaaaaatctaatcc----------ta--------ac---tcaa--------c-----
t-tatgataacacc--ttct-a-ca-----tc---act------------atta---at-
-taaatcatttttat-aatttagtagaggcgatcaaaaaatt-ac-t-aggaattatata
aatagtaccgcaagggaacgatgaaata-aaaatgaaat-aaata--taaagcactaaaa
agtagagcttaaccctcggtaccttttgcatcatggtttaactagt-c-atatcaagcaa
aatgcattaaagtttgacatcccgaaaccaagcgagctacttcaaggcagctaaacgagc
aaacccgtctctgttgcaaaagagtgggaagaccttcaagtaggggtgatagacctaacg
agcctggtgatagctggttactt-aagaaaaggattttagtcctacctaaag--------
-ttaat--aaaa-----tt-tattaaaa--taa-aaactta----accttagagcaagtc
aaataaggtacagcttatttgaaa-caggatacaacctcaataaacgggtaa---tt---
------c--tagat----ag---aatat----aattaagtaggcctaaaagcagccatct
ttca---aaaagcgtcaaagcttaattaatt---tatt---ata-----ttaattac--a
ctattactcaag-----aacccttatatagtattaagtactttcatat-ctttatgaaat
ttattatgttaaaactagtaacaagaa-ga-agc-acttctc-ttaaatgtaagtgtaaa
tcagaaagaacacgtc---actgataatta-acata-t--at-gaacaacaagtagtaac
ttaacaagaaaactctact-aaa---ttacatgttaacctaacacaagaacattaaaa-g
aaa-gattaaaag-aaaaagaaggaactcggcaaatattaatctcgcctg-tttaccaaa
aacatcgcctcttg-a-a---aa-actataagaggtc-cagcctgcccagtgaccct---
gtttaacggccgcagtatcctaactgtgcgaaggtagcgtaatcacttgttctttaaatg
aggactagtatgaatggcaccacgaagattatactgtctcctttttctaatcagtgaaac
taatcttcccgtgaagaagcgggaataaaaa-tataagacgagaagaccctatggagctt
t----aaaca-aaattacac----ttgc--cataca---taaata------a-a----a-
-tt-tgagaa-aagt-aattatta-tt-t---tggca-ttatgataaca-agttt-tagg
ttggggtgacc-gcgga-gaaaaagacatcctccacattgaa--ta-a-ga---ttttat
-----ctttagc-taaaag-ctacatcttaaagcatcaa-ca-aattgaca-ttattgac
c-----caataa-ttt---tgatcaacgaaccaa-gttaccctagggataacagcgcaat
ccatctcaagagctcctatcgacagatgggtttacgacctcgatgttggatcagggtatc
ccagtggt-gc-agccgctact-aaagg--tt-cgtt-tgttc-aacgattaa-aaccct
--------------------
>Litoria_meiriana
-gctaattatctagccc----------cc--------at---ctaa--------c-----
g-tatacctaaacc--cctt-t-ta-----tt---act---a--------ctta---at-
-taaaacattctttt-attttagtaaaggcgattgaaaattt-ta-t-aggagctataaa
gacagtaccgcaagggaatgatgaaata-aaaatgaaac-aaatt--ttaagcacaaaaa
agtagtgattaaacccc-gtaccttttgcataatggcttaactagt-c-aaatcgagcaa
aacgaattaaagttcgacctcccgaaaccaaacgagctacttcaagacagctaatcgagc
aaacccgtctctgttgcaaaagagtgggaagatctttaagtaggggtgacagacctaacg
agcttggtgatagctggttactt-aagaaaaggat-ttagtcccgcctaaag--------
-ttaaa--aaaa-----ta-atataaaa--tat-aaatata----actttagagtaattc
aaataaggtacagcctatttgaaa-caggatacaacctccacaaatgggtaa---tt---
------a--tcaatcca-tt---aatat----aacaaagttggcttaaaagcagccatct
tcta---aaaagcgtcaaagcttagttattc---aaag---atg------taattcc--a
taaatttataag-----aaccctaaaacgttattaagtacttttataa-tactataaaat
atataatgttaagactagtaacaagaa-ga-aga-acttctc-ttaaatgtaagcataaa
tcagaaagaacacatc---actgataatta-acacc-t--gt-gagtaaaaagaagtaac
tttacaagaaaactcttct-aaa---cttagtgttaatctaacacaagaacattaaaa-g
aaa-gattaaaaa-gaaaagaaggaactcggcaaatattaatctcgcctg-tttaccaaa
aacatcgcctcttg-a-t---aa-accataagaggtc-cagcctgcccagtgaccct---
gttcaacggccgcggtatcctgaccgtgcgaaggtagcgtaatcacttgttctttaaatg
aggactagtatgaatggcatcacgaagattatactgtctccttttcttaatcagttaaac
taatctccccgtgaagaagcgaggataaaca-tataagacgagaagaccctatggagctt
t----aaact-atactacat----ttgt--ccaat----tttatt------t-a----a-
-tt-tcagaa-aaat-aat--tta-tc-t---caaca-ttatgattgta-agttt-tcgg
ttggggtgacc-acgga-gaaaaatcaatcctccgcgctgaa--c--a-ga---caattt
-----ctttaac-caaaag-ttactcctttaagtatcaa-ca-aattgaca-ttattgac
c-----caatattttt---tgatcaacgaaccaa-gttaccctagggataacagcgcaat
ccatttcaagagctcctatcgacaaatgggtttacgacctcgatgttggatcagggtatc
ccagtggt-gt-agccgctact-aaagg--tt-cgtt-tgttc-aacgattaa-aaccct
--------------------
>Nesorohyla_kanaima
-gccaaccatctagccc----------ta--------at---tcaa--------c-----
c-catgc----acc-cctct-tcc------tct--cct---t--------acca---at-
-taaaacattttaac-aatttagtaaaggtgatcaaaaaatt-tt-a-tggagccacaca
aatagtaccgcaagggaaagatgaaata-aaaatgaaat-aaatcc-ttaagcacaaaaa
agtagagaac-ctcctc-gtaccttttgcatcatggcttaactagaca-aaatcaagcaa
aatgattttaagtttgatcccccgaaacttagcgagctacctcaaggcagctttatgagc
caacccgtctctgtagcaaaagagtgggatgacctccaggtagaggtgacagacctaacg
agctgagtgatagctggttaccc-aagaaaagaatcttagttctacctaaag--------
-cctct--taaa-----ta-caataaaa--tta-tactcag----actttagagcaattc
aaataaggtacagcctatttgaaa-caggatacaacctgcactaacgggtaa---tt---
------c--tt-------at---tacac----accaaagtaggcctaaaagcagccacct
ttaa---aatagcgtcaaagcttacctgttt---tcac---ttg------taattcc--a
aaattaacttaa-----accccttcaatactattgggtaattctataa-cactatagaat
tttttatgttaagactagtaacaagaa-gc-tac-ccttctc-ataaatgcaaacttaag
tcagtaaggatgatcc---tctgacactta-acacc-a--at-gaatttacatcaacaaa
ctcgcaagaaaaccctgat-ata---tactgcgttaacctgacactagagcatttcaatg
aaa-gattaaaag-gaaaagaaggaactcggcaaatatcaacctcgcctg-tttaccaaa
aacatcgcctcttg-a-a---cc-actataagaggtc-cagcctgcccagtgacacc---
gttcaacggccgcggtatcctaaccgtgcgaaggtagcgtaatcatttgtttcctaaata
gggacttgaatgaatggcttcacgaaggttgcactgtctcctctcccaaatcagtgaaac
taatcttcccgtgaagaagcgggaataaaaa-tataagacgagaagaccctatggagctt
t----aaact-aaataacaa----ctgt--taccca---accatg------a-a----a-
-tc-tcagca-aac--ttcaataa-ag-t---gtaca-tcatgattatt-agttt-tagg
ttggggcgacc-acgga-gtaaaaactaacctccaagctgaa--cg-a-g----ctaagc
-----cctgagc-aaaaag-ccacaactttatgcaccaa-aa-aattgact-actttgac
c-----caatat--tt---tgaccaacgaaccaa-gttaccctagggataacagcgctat
ccacttcaagagctcctatcgacaagtgggcttacgacctcgatgttggatcagggtatc
ctggtggt-gc-agccgctacc-aatgg--tt-cgtt-tgttc-aacgattaa-aaccct
--------------------
>Nyctimantis_brunoi
-gccaacatcctagcct----------ccc-------cc---ataa--------c-----
c-aatga----atc-attaa-gcc------tca--atc---a--------atta---at-
-taaaacattcctca-aatctagtaaaggcgattaaaaaatt-at-t-aagagcaataaa
aatagtaccgcaagggaaagatgaaata-aaaatgaaac-aaat-a-ttaagcacaaaaa
agtagagataggccctc-gtaccttttgcatcatggtctaacaagt-c-taatcaagcac
aacgaattatagtttgaccccccgaaactaagtgagctacttcagggcagcttattgagc
aaacccgtctctgttgcaaaagagtgggaagaccctcaagtagaggtgatagacctaacg
aacttagtgatagctggttactc-aagaaaaggatttaagtcccgcctaaag--------
-tctac--gtaa-----ta-caacaaaa--taa-cactttg----actttagagtaattc
aaataaggtacagcctatttgaaa-taggatacaacctatactaatgggtaa---ct---
-ta---t--ta-------gt---tcaat----aattaagtgggcctaaaagcagccacct
ttaa---aatagcgtcaaagctttattatat--ccttc---acc------taataac--c
taaattaatcaa-----aaccctttaaccatattgagtaattctatac-ccctatagaac
ctataatgttaaaactagtaacaagaa-ga-agc-ccttctc-ttaaatgcagacgtaaa
tcagtaaggacaaccc---gctgatgatca-acacc-c--at-gaaaccatattagtaac
ttcacaagaaaaccctaat-aca---acatgtgttaacctgacacaagagcatttcaa-g
aaa-gattaaaag-aaaaagaaggaactcggcaaatattaacctcgcctg-tttaccaaa
aacatcgcctcttg-a-t---ta-gttataagaggtc-cagcctgcccagtgactct---
gttcaacggccgcggtatcctaaccgtgcgaaggtagcgtaatcacttgttctttaaatg
aggacttgtatgaatggcaccacgagggttatactgtctccttttttcaatcagtgaaac
taatctccccgtgaagaagcggggatatata-tataagacgagaagaccctatggagctt
t----aaact-aaataacaa----atac--tatttc----tcact------t-a----c-
-tt-tcagaa-cata-tacatcta-cc-t---tagca-ttatgattatt-agttt-tagg
ttggggtgacc-gcgga-gcaaaaaccaacctccacattgaa--cg-g-aa---cctatt
-----cctgagc-aaaaag-ctacaactttaagcaccaa-ta-aattgacatcaattgac
c-----caatat--tt---tgatcaacgaaccaa-gttaccctagggataacagcgcaat
ccacttcaagagctcctatcgacaagtgggtttacgacctcgatgttggatcagggtatc
ccagtggt-gc-agccgctact-aaagg--tt-cgtt-tgttc-aacgattaa-aaccct
--------------------
>Nyctimantis_siemersi
-accaaaattctagccc----------ctc-------ct---cca---------c-----
c-aatga----gcc-actaa-acc------tta--acc---a--------atca---at-
-taaaacattctctt-gatctagtaaaggcgattaaaaaatt-at-t-aggagcaataaa
aatagtaccgcaagggaaagatgaaata-aaaatgaaac-aact-a-ttaagcacaaaat
agtagagataaaccctc-gtaccttttgcatcatggtttaacaagt-c-taaccatgcac
aatgaattacagtttgaccccccgaaactaagtgagctacttcagggcagcttattgagc
aaacccgtctctgttgcaaaagagtgggaagaccctcaagtagcggtgacagacctaacg
aacttagtgatagctggttactc-aagaaaaggatttaagtcccacctaaag--------
-ccctt--ataa-----ta-caacaaaa--tga-cactttg----actttagagcaattc
aaataaggtacagcctatttgaaa-caggatacaacctacactaatgggtaa---ct---
-cc---c--tg-------ac---tcagt----aactaagtgggcctaaaagcagccacct
ttaa---aatagcgtcaaagctttattacac--cctct---att------taatagc--t
aaaattaatcaa-----aaccctttatttttattgagtaattctatac-ctctatggaac
ctataatgttaaaactagtaacaagaa-ga-aga-ccttctc-ctaaatacaagtgtaaa
tcagcaaggacaaccc---actgataatta-acacc-t--at-gaaactatatcagcaac
ctcacaagaaaaccctgat-ata---acacatgttaaactaacacaagagtattccaa-g
aaa-gattaaaag-gaaaagaaggaactcggcaaatattaacctcgcctg-tttaccaaa
aacatcgccttttg-a-a---tt-attataaaaggtc-cagcctgcccagtgacttt---
gttcaacggccgcggtatcctaaccgtgcgaaggtagcgtaatcacttgttctttaaatg
aggacttgtatgaatggcaccacgagggttatactgtctcctttccccaatcagtgaaac
taatctccccgtgaagaagcggggataaata-tataagacgagaagaccctatggagctt
t----aaact-aattaacaa----atgc--taattt----cttag------a-a----a-
-tt-tcagaa-caca-cacattta-tt-t---tggca-ccctgattatt-agttt-tagg
ttggggtgacc-gcggaggcataaactaacctccacattgaa--ca-g-gg---cctatc
-----cctgagc-aaaaaa-ctacaactttaagcaccaa-ta-aattgacatcaattgac
c-----caatat--tt---tgatcaacgaaccaaggttaccctagggataacagcgcaat
ccacttcaagagcccctatcgacaagtgggtttacgacctcgatgttggatcagggtatc
ccagtggt-gc-agccgctact-aaagg--tt-cgtt-tgttc-aacgattaa-aaccct
--------------------
>Nyctimystes_infrafrenatus
-gctgacaatctagccc----------ataac-----aa---aca---------t-----
t-aataa----atc-taaac-aca------ttaaaatt------------acta---at-
-taaaacattcttgc-aatttagtaaaggcgattaaaaaatt-tt-t-aggagcaataaa
taaagtaccgcaagggaaagatgaaata-acaatgaaat--tcc-a-gtaagcacaaaaa
agtagagcttaaccctc-gtaccttttgcatcatggtttaacaagt-c-aaaccaagcaa
aacgattttaagtttggcctcccgaaactaagcgagctactttaaggcagctaatagagc
aaacccgtctctgttgcaaaagagtgggaagaccttatagtaggggtgacagacctaacg
agcttagtgatagctggttactt-aagaaaagaattttagttcagctcaaag--------
-ttaaa--ataa-----tt-caacaaaa--taa-aaaccta----actttgaagtaattc
aaataaggtacagcctatttgact-caggacacaacctcaataaatgggtaa---cta--
acg---c--tg------t-t---tactt----aattaagtaggcctaaaagcagccatct
ttaa---aaaagcgtcatagcttaattttat---aaaa---gca------aaatttc--a
taaattactaca-----aacccttattccgtattaagtactcctatatacactataggat
ctatcatgttaaaattagtaacaagaa-ga-aga-ccttctc-ttaaatgtaagtgtata
tcagaaaggacacacc---actgataatta---atc-a--at-aa----acagtagcaac
acaacaagaaaaccctact-aaa---tccactgttaatctaacacaagaacattctaa-g
aaa-gattgcaag-aaaaagaaggaactcggcaaaatttaaccccgcctg-tttaccaaa
aacatcgcctcttg-a-c---ca-aacataagaggtc-tagcctgcccagtgaccct---
gttcaacggccgcggtatcctaaccgtgcgaaggtagcgtaatcatttgttctttaaatg
aggactagtatgaatggccccacgagggttatactgtctcctttttctaatcagtaaaat
taatctccccgtgaagaagcgggaataacta-tataagacgagaagaccctatggagctt
t----aaac--aaactacat----ttgc-ctaattt----acact---a-ac-a----a-
-tt-tcagaa--aaa-aaaataaa-tt-t---taaca-ttatactagca-agttt-tagg
ttggggtgacc-gcgga-gtaaaacataacctccacattgaa--ta-a-gaa----aatt
-----ctttagc-taaaag-ctacgacttaaagcaccaa-ca-aattgaca-tttttgac
c-----caatta--gt---tgatcaacgaaccaa-gttaccctagggataacagcgcaat
ccacttcaagagctcctatcgacaagtgggtttacgacctcgatgttggatcagggtatc
ctagtggt-gc-agccgctact-aaagg--tt-cgtt-tgttc-aacgattaa-aaccct
--------------------
>Nyctimystes_kubori
-gctaaaaatctagccc----------cac-c-----aa---ata---t-----t-----
t-tataa----aca-ctaat-ttt------tta---ct---a----c---atta---at-
-taaaacattctatt-gatcaagtaaaggagattaaaaaatt-tc-t-aggagcaatata
tgaagtaccgcaagggaaagatgaaata-aaaatgaaat----c-a-acaagcacaaaaa
agtagagactatcactc-gtaccttttgcatcatgatctaactagt-t-aaaccaagcaa
aaagacttttagtttgacctcccgaaactaagcgagctacttcaaggcagctttatgagc
aaccccatctctgttgcaaaagagtgggaagaccttcaagtaggggtgacagacctaacg
agcttagtgatagctggttactt-aagaaaaggattttagtcccacccaatg--------
-ttaaa--attg-----ta-ccaacaaa--catctatcgta----actttggagtaattc
aaataaggtacagcctatttgaaa-caggatacaacctaaataaacgggtaa---taa--
aag---c--tt------c-t---accac----aattaagtaggcctaaaagcagccatct
ttta---aaaagcgtcaaagcttaattttga---gaaa---gca------aaatctc--a
ttaattttttaa-----aacccttattttatattaagtatttttatac-atctataaaac
gtattatgttagaattagtaacaagaa-ga-aga-ccttctc-taaaatgtaagtgtaaa
tcagaaaggacacacc---actgataatta-acact-g--ct-gaaaacaaagtagtaac
ttcacaagaaaattctact-aaa---ttaattgttaatctaacacaagcacattataa-g
aaa-gattaaaag-aaaaagaaggaactcggcaaattttaacctcgcctg-tttaccaaa
aacatcgcctcttg-t-t---aa-ataataagaggtc-cagcctgcccagtgaccct---
gttaaacggccgcggtatcctaaccgtgcgaaggtagcgtaatcatttgttctttaaata
aggactcgtatgaatggcatcacgagggttatactgtctccttttttcaatcagtgaaat
tgatcttcccgtgaagaagcgggaataattt-tataagacgagaagaccctatggagctt
t----aaat--taacctcat----tcgc--tttatt----gttgt---a--a-a----a-
-tt-tatgaa-aatt-aaaataaa-cc-t---tggcg-atctgatggaa-tattt-tagg
ttggggtgacc-gcgga-gaataactcatcctccgcactgaa--ta-a-ga---ctatat
-----ctttagc-tgaaaa-ttacaatttaacgcatcaa-ta-aattgaca-ttattgac
c-----caatat--tt---tgaacaatgaaccaa-gttaccctagggataacagcgcaat
ccacttcaagagcccctatcgacaagtgggtttacgacctcgatgttggatcagggtatc
caagtggt-gc-agccgctact-aacgg--tt-cgtt-tgttc-aacgattaa-aaccct
--------------------
>Nyctimystes_narinosus
tgccaaaattctagccc----------cac-c----tcac-ctca---c-----c-----
t-tatag----tca-agtat-tta------tta---gt---a----t-a-atca---ac-
-taaaacattcaagc-aatctagtaaaggcgattgaaaaatt-tc-t-aggagcaatata
taaagtaccgcaagggaaagatgaaata-aaaatgaaac----t-t-ttaagcacaaaaa
agtaaagactaactcttggtaccttttgcatcatgatttaactagt-c-aaaccaagcaa
agtgatttttagtttgaccccccgaaactagacgagctactccgaggcagcttcatgagc
gaccccatctctgttgcaaaagagtgggaagacctccgagtagcggtgacagacctaacg
agcctagtgatagctggttactt-aagaaaaggatcttagtcccgcccaatg--------
-ttaaa-aaaaa-----ta-atcaaaaa--tat-caactta----accttggagtaattc
aaataaggtacagcctgtttgaaa-taggatacaacctaaacaaatgggtaa---tta--
aag---c--gt--------t---aacac----aatcaagtaggcctaaaagcagccatct
ttta---aaaagcgtcaaagcttatctttga---agag---caa------aaattac--a
taaaattttttt-----aacccttactcactattaagtacttttatacaacatataaaat
atattatgttaaaattagtaacaagaa-ga-ggg-ccttctc-ttaaatgtaagtgtaga
tcagaaaggacacacc---actgataatta-acacc-g--ct-gaaaataaagtagtaac
tcaacaagaaaattctact-aaa---ctaattgttaatctaacacaagcacattataa-g
aaa-gatttaaag-aaaaagaaggaactcggcaaattttaaccccgcctg-tttaccaaa
aacatcgcctcttg-a-c---aa-actataagaggtc-tagcctgcccagtgactct---
gttcaacggccgcggtatcctaaccgtgcgaaggtagcgtaatcacttgttctttaaata
aggactagtatgaatggcaccacgagggttatactgtctcctttctctaatcagtgaaat
tgatctccccgtgaagaagcggggataatat-tataagacgagaagaccctatggagctt
t----aaac--aaactacat----atgc--tcttcc---tacacc---a--a-a----a-
-tt-tctgaa-aatt-aaaatgta-ta-t---cagca-tcatgataggg-ggttt-tagg
ttggggtgacc-gcgga-gaaaaacctatcctccgcactgaa--ta-a-ga---ttacat
-----ctttagc-caaaag-ttacaacttaacgcatcaa-ta-aattgaca-ttattgac
c-----caatat--tt---tgaacaacgaaccaa-gttaccctagggataacagcgcaat
ccacttcaagagcccctatcgacaagtgggtttacgacctcgatgttggatcagggtatc
ccagtggt-gc-agccgctact-aaagg--tt-cgtt-tgttc-aacgattaa-aaccct
--------------------
>Nyctimystes_pulcher
-gctaagaatctagccc----------tat------------ttaa--c-----t-----
t-aataa----ccc-tcaat-tta------tta---cc---t----t---atta---ac-
-taaaacattctaat-aatttagtaaaggcgattaaaaaatt-tc-t-aggagcaatata
tatagtaccgcaagggaaagatgaaata-aaaatgaaat-taat---ttaggcacaaaaa
agtagagacttaccctc-gtaccttttgcatcatgatttaactagt-t-aaaccgagcaa
aaagacttttagtttgacatcccgaaactaggcgagctactccgagacagctttatgagc
aaccccgtctctgttgcaaaagagtgggaagatctccgagtagaggtgacagacctaacg
agcctagtgatagctggttactt-aagaaaagggttttagccccgcccaatg--------
-ttaat--atta-----ta-ccaaaaaa--taa--catata----actttggagtaattc
aaataaggtacagcctatttgaag-caggatacaacctagacaaatgggtaa---taa--
aag---c--tc------t-t---actac----aattaagtaggcctaaaagcagccatct
ttta---aaaagcgtcaaagcttaattttta---aaaa---gca------aaattac--a
ttaattttttta-----aacccttacctactattaagtactctcatac-aaatatgaaac
atattatgttaaaattagtaacaagaa-ga-gaa-ccttctc-tcaaatgtaaatgtaaa
tcagaaaggatacacc---actgataatta-acact-g--ct-gaaagcaaagtagtaac
ctcgcaagaaaactctact-aaa---ttgactgttaacctaacacaagcacattataa-g
aaa-gattaaaag-aaaaagaaggaactcggcaaattttaaccccgcctg-tttaccaaa
aacatcgcctcttg-g-t---at-atcataagaggtc-cagcctgcccagtgactct---
gttcaacggccgcggtattctaaccgtgcgaaggtagcgtaatcacttgttctttaaata
aggactagtatgaatggcaccacgagggttaaactgtctccttttttcaatcagtgaaat
tgatctccccgtgaagaagcgggaataacac-tataagacgagaagaccctatggagctt
t----aaac--aaactacaa----tcgc--tttact---atcaac------a-a----a-
-tt-tatgaa-gatt-aaaaagaa-cc-t---tagcg-ccatgatagag-agttt-tagg
ttggggtgacc-gcgga-gaaaaatttatcctccgcattgaa--ta-a-ga---ttataa
-----ctttagc-taaaaa-ttacgatttaacgcatcaa-ta-aattgaca-ttattgac
c-----caatat-ttt---tgaacaacgaaccaa-gttaccctagggataacagcgcaat
ccatttcaagagctcttatcgacaaatgggtttacgacctcgatgttggatcagggtatc
ctagtggt-gc-agccgctact-aatgg--tt-cgtt-tgttc-aacgattaa-aaccct
--------------------
>Osteocephalus_leprieurii
-gctaataatctagccc----------ccc--------a---acat--------t-----
t-aatga----acc-caaac-act------tca---tc---a--------caaa---ac-
-taaaacattttatt-gatttagtaaaggcgattaaaagatt-ag-t-aagagcaatata
aatagtaccgcaagggaaaggtgaaata-aaagtgaaat-aaat-a-ttaagcacaagat
agtagagattaactctc-gtaccttttgcatcatggtttaacaagt-c-taatcaagcac
aacgacttacagtttgacctcccgaaactaagtgagctacttcaaggcagcttattgagc
gaacccgtctctgttgcaaaagagtgggaagaccttcaagtaggggtgacagacctaacg
aacttagtgatagctggttactc-aagaaaaggatttaagtccagcctaaaa--------
-tctct---tcag----tt-cttcaaaa--cat-aactttg----attttaaagtaattc
aaataaggtacagcctatttgaaa-aaggatacaacctaaactaatgggtaa---taa--
tat---a--ac------------tttat----aactaagtgggcctaaaagcagccacct
ttaa---aatagcgtcaaagctttattatat--aatac---aca------taattcc--t
ttaaaatttcat-----aaccctttaattttattgagtaattctataa-tcttatagaaa
atataatgttaaaactagtaacaagaa-ga-cga-ccttctc-tttaatgcaagtgtaaa
tcagaaagaacctctc---actgataatta-acccc-c--at-gaaattacattagtaac
ctcgcaagaaaaccctaat-taa---tcctgagttaatctaacacaagagcattacaa-g
aaa-gattaaaag-aaaaagaaggaactcggcaaacattaacctcgcctg-tttaccaaa
aacatcgcctcttg-a-a---ct-cctataagaggtc-cagcctgcccagtgacttt---
gttcaacggccgcggtatcctaaccgtgcgaaggtagcgtaatcacttgtcttttaaatg
gggacttgtatgaatggcatcacgagggttatactgtctcctttttctaatcagtgaaac
taatctccccgtgaagaagcggggataattt-tataagacgagaagaccctatggagctt
t----aaact-taataacaa----atac--taattc--catttt-------a-a----c-
-tt-ccagaa-cact-tacttcaa-ct-t---tagta-ttatgattatt-agttt-tagg
ttggggtgacc-gcgga-gtaaaaattaacctccacattgaa--ca-g-ga---cc-gac
c----cttgagc-caagag-ctacaaccctaagcaccaa-ca-aattgacattaattgac
c-----caatat--tt---tgatcaacgaaccaa-gttaccctagggataacagcgcaat
ccacttcaagagctcctatcgacaagtgggtttacgacctcgatgttggatcagggtacc
ccagtggt-gc-agcccctact-aaagg--tt-cgtt-tgttc-aacgattaa-aaccct
--------------------
>Paratelmatobius_poecilogaster
-gctgaaaatctagctc----------taa-c----------ttac--------c-----
g-aatga----act-cgcac-cct------taa---tc---t--------ctca---ac-
-taaaacattctaac-aacttagtaaaggcgatcaaaaaatt-aa-t-taaagctatact
ataagtaccgcaagggaaagatgaaata-aaaatgaaac-aaat-t-ttaagcgcaaaac
agtaaagatttatcctt-gtaccttttgcatcatggtttaactagt-c-taatcaagcaa
aaagacttgaagtttgaccccccgaaactaagcgagctactttagggcagcttaatgagc
aaacccgtctctgttgcaaaagagtggggagacccttaagtagaagtgacagacctaccg
agcttagtgatagctggttgctc-aagaaaagaatttaagttcaacctaaaa--------
-ttaaa---ttac----tactaacaaaa--tac-aacatta----attttagaataagtc
aaataaggtacagcctatttgata-caggatacaacctacaccaacgggtaa---tcaac
aat---c--tt------------ctcac----aatcaagtaggcctaaaagcagccacct
ttaa---aatagcgtcacagctttgttgtgtt-aat-----att------taatctc--a
tcatacttacac-----aacccttcaccaacattgagtaattctatat-tcttatggaaa
tttttatgttaaaactagtaacaagaa-ga-cgc-acttctc-ctcaatgcaagcgtaaa
tcagttaggaccaccc---actgataatta-acact-a--tt-aagcccacagtagtaac
aagacaagaaaattctact-ttt---ttatatgttaatctaacacaagcgcattacaa-g
aaa-gatttaaag-aaaaagaaggaactcggcaaaaattaacctcgcctg-tttaccaaa
aacatcgcctcttg-t-c---cc-ctannnnnnnnnn-nnnnnnnnnnnnnnnnnnn---
gttcaacggccgcggtatcctaaccgtgcgaaggtagcgtaatcacttgttctttaaatg
aggactagtatgaatggcaccacgagggttatactgtctcctctttctaatcagtgaaac
taatctccccgtgaagaagcggggatcaacc-tataagacgagaagaccctatggagctt
t----aaact-taa-aacat----ttgc--ccaaac--aatctt-------a-a------
-tt-ccaga-------aaaataaa-cc-tattcaacattaatgatttttaagttt-tcgg
ttggggtgacc-acgga-gcaaaatttagcctccgcactgaa--ag-g-ac---ct-taa
a----ccttagc-caagag-ccacgactctatgcatcaa-ta-atttgacaccaattgac
c-----caatat--at---tgagcaatgaaccaa-gttaccctagggataacagcgcaat
ctacttcaagagcccctatcgacaagtaggtttacgacctcgatgttggatcagggtatc
ccagtggt-gc-agccgctact-aaagg--tt-cgtt-tgttc-aacgattaa-aaccc-
--------------------
>Phasmahyla_cochranae
-gccaaaaatctaaccc----------caa-------aa---tttt--------t-----
t-aataat--tatc---tat-ttt--ccc-t-----tt---t--------tttt---ac-
-taaaacattttgaa-actttagtaaaggcgattgaaacatt-ta-t-tggagttatatt
ttaagtaccgcaagggaatgatgaaata-aaaatgaaaa-aatt-a-ttaagcgtaaaac
agcagagatttatcctc-gtaccttttgcatcatgatttaactagt-c-ttatcaagcaa
aatgaatttaagtttgatcccccgaaactaagcgagctacttcagggcagctttatgagc
caacccgtctctgttgcaaaagagtgggaagacccttaagtagaggtgatagacctaacg
agctcagtgatagctggttactt-aagaaaaggattttagtccaacctaatt--------
-tttta---caag----ta-attttaaa--taa--acacta---aactttagagtaattc
aaataaggtacagcctatttgaaa-caggatacaaccttcataaatgggtaa---tta--
aac---t--tt------------ttctt---taac-aagtgggcctaaaagcagccatct
ttta---aaaagcgtcaaagcttaatt-tatt-aata----gtt------aaattct--c
ttaattttccaa-----aacccttaacttttattaagtaattctatat-tcctatagaac
cttttatgttaaaattagtaacaagaa-ta-aaa-acttctc-aaaaatgtcaacttaaa
tcagatcggattatcc---actgactctta-acatt----ta-gaaccaaaagtaataac
taatcaagaaaaccttact-taa---tctcatgttaacctaacacaagaacatttcca-g
aaa-gattaaaag-aaaaagaaggaactcggcaaatattaacctcgcctg-tttaccaaa
aacatcgccttctg-a-a---aa-tttatagaaggtc-tggcctgcccagtgactct---
gttcaacggccgcggtattctaaccgtgcgaaggtagcgtaatcacttgttctttaaatg
aggactagtatgaatggcaccacgaaggttacactgtctcctttctctaatcagtgaaat
tgatttctccgtgaagaagcggagataaata-tataagacgagaagaccctatggagctt
c----aaac--tattaacaa----ttat--ttttac----ttatt---a--a-a----c-
-ct-ttaggt-tat--aaaatcaa-ct-t---aaata-ttctgattatt-agttt-tcgg
ttggggtgacc-acgga-gtaaaacctatcctccatgatgaa-tta-g-ag---cc-cgc
c----tctaagc-aaaaaa-ctacaatttaatgcatcaa-aa-aattgact-ctattgac
c-----caata---tt---tgatcaacgaaccaa-gttaccctagggataacagcgcaat
ccgtctcaagagctcatatcgacagatgggtttacgacctcgatgttggatcaggatgtc
caagtggt-gc-agccgctact-aaagg--tt-cgtt-tgttc-aacgattaa-aatcct
--------------------
>Phasmahyla_cruzi
-gccaaaaatctaaccc----------caa--------a---attt--------t-----
t-aataat--catc---tat-ttt--ccc-t-----tt---t--------ttta---ac-
-taaaacattttaaa-gctttagtaaaggcgattaaaacacc-ca-t-tggagttatatc
ttaagtaccgcaagggaacgatgaaata-aaagtgaaaa-aatt-a-ttaagtataaaac
agcagagatatatcctc-gtaccttttgcatcatgatttaactagc-c-ttatcaagcaa
aatgaatttaagtttgaccccccgaaactaagcgagctacttcagggcagctttttgagc
caacccgtctctgttgcaaaagagtgggaagacccttaagtagaggtgatagacctaacg
agcttagtgatagctggttactt-aagaaaaggattttagtccaacctaatt--------
-tttta---aaaa----ta-attttaaa--tta--atacta---aactttagagcaattc
aaataaggtacagcctatttgaaa-caggatacaacctttataaatgggtaa---tta--
aat---t--ta------------ttatt---taat-aagtaggcctaaaagcagccatct
ttca---aaaagcgtcaaagcttaatt-tatt-cata----atc------aaattct--t
ttaattttttaa-----aacccttaacttctattaagtaattctatat-atctatagaat
cttttatgttaaaattagtaacaagaa-ta-aaa-aattctc--aaaatgtcaatttaaa
tcagatcggattatcc---actgattctta-acact----ta-gaatcaaaagtaacaac
taaccaagaaaaccttact-tta---ttttatgttaacctaacacaagaacatttcca-g
aaa-gattaaaag-aaaaagaaggaactcggcaaatattaacctcgcctg-tttaccaaa
aacatcgccttctg-a-a---aa-cttatagaaggtc-tagcctgcccagtgactct---
gtttaacggccgcggtatcctaaccgtgcgaaggtagcgtaatcacttgttctttaaatg
aggactagtatgaacggcaccacgaaggttacactgtctcctttctctaatcagtgaaat
tgatttccccgtgaagaagcgggaataaata-tataagacgagaagaccctatggagctt
t----aaac--tattaacaa----ttat--ttttat----ttaat---a--a-a----c-
-ct-caaggt-tat--aaaatcaa-ct-t---aaata-ttctgattttt-agttt-tcgg
ttggggtgacc-acgga-gtaaaacttatcctccatgatgaa-tta-g-ag---cc-tgt
c----tctaagc-aaaaaa-ctacaattttaagcatcaa-aa-aattgact-ctattgac
c-----caata---tt---tgatcaacgaaccaa-gttaccctagggataacagcgcaat
ccatcttgagagctcatatcgacagatgggtttacgacctcgatgttggatcaggatatc
caagtggt-gc-agccgctact-aaagg--tt-cgtt-tgttc-aacgattaa-aatcct
--------------------
>Phasmahyla_exilis
-gccaaaaacctaaccc----------taa-------aa---attt--------t-----
t-aataaa--tatc---tat-ttc--ctttt-----tt---t--------cttc---ac-
-taaaacattttaaa-gctttagtaaaggcgattaaaacacc-ca-t-tggagttatatt
ttaagtaccgcaagggaatgatgaaata-aaaatgaaa--aatt-a-ttaagcactaaac
agcagagatatatcctc-gtaccttttgcatcatgatttaactagt-c-ttaccaagcaa
aatgaatttaagtttgactccccgaaactaagcgagctacttcagggcagctttatgagc
caacccgtctctgttgcaaaagagtgggaagacccttaagtagaggtgatagacctaacg
agcttagtgatagctggttactt-aagaaaaggattttagtccaacctaatt--------
-ttttt---taaa----ta-atctaaaa--taa--acacta---aactttagagtaattc
aaataaggtacagcctatttgaaa-caggatacaaccttcataaatgggtaa---tta--
atc---t--ta------------ttttt---t-acgaagtgggcctaaaagcagccacct
ttca---aaaagcgtcaaagctttatt-tata-aatg----ata------aaattct--t
ttaattttttaa-----aacccttaacttttattaagtaattctatat-acctatagaac
cttttatgttaaaattagtaacaagaa-ta--aa-acttctc--aaaatgtcaatttaaa
tcagatcggattatcc---gctgattctta-acatt----ta-gaaccaaaagtaataac
taaccaagaaaatcttact-taa---tctcatgttaacctaacacaagaacatttcca-g
aaa-gattaaaag-aaaaagaaggaactcggcaaatattaacctcgcctg-tttaccaaa
aacatcgccttctg-a-a---aa-tttatagaaggtc-tggcctgcccagtgactct---
gttcaacggccgcggtatcctaaccgtgcgaaggtagcgtaatcacttgttctttaaatg
aggactagtatgaatggcaccacgagggttgcactgtctcctttctctaatcagtgaaat
tgattttcccgtgaagaagcgggaataagta-tataagacgagaagaccctatggagctt
t----aaac--tattaacaa----ctat--ttttac----ttgtc---t--a-a----c-
-ct-cagggg-tac--aaaattaa-ct-t---aaata-ttctgattatt-agttt-tcgg
ttggggtgacc-acgga-gtaaaacttatcctccatgatgaa-tta-g-aa----c-cat
c----tctaagc-aaaaaa-ccacaatttaaagcatcaa-aa-aattgact-ctattgac
c-----caata---tt---tgatcaacgaaccaa-gttaccctagggataacagcgcaat
ccatctcaaaagttcatatcgacagatgggtttacgacctcgatgttggatcaggatatc
caagtggt-gc-agccgctact-aaagg--tt-cgtt-tgttc-aacgattaa-aatcct
--------------------
>Phasmahyla_guttata
-gccaaaaatctaaccc----------caa--------a---attt--------c-----
t-aataac--cttt--attc-ttc--tcctt-----ac---t--------tttc---ac-
-taaaacatttttaa-gctttagtaaaggcgattaaaacacc-ca-t-tggagttatatt
ttaagtaccgcaagggaatgatgaaata-aaaatgaaaa-aatt-a-ttaagcataaaat
agcagagatatatcctc-gtaccttttgcatcatgatttaactagt-c-ttatcaagcaa
aatgaatttaagtttgaccccccgaaactaagcgagctacttcagggcagctttatgagc
caacccatctctgttgcaaaagagtgggaagacccttaagtagaggtgatagacctaacg
agcttggtgatagctggttactt-aagaaaaggatcttagtccaacctaatt--------
-tttaa---aaaa----ta-atttcaaa--tat--acacta---aattttagagcaattc
aaataaggtacagcctatttgaaa-caggatacaacctttataaatgggtaa---tta--
aat---t--ta------------ttttt---taattaagtgggcctaaaagcagccatct
ttta---aaaagcgtcaaagcttaatt-agtt-aata----att------aaatcct--t
ttaattcttcaa-----aacccttaacctttattaagtaattctatat-acatatagaac
cttttatgttaaaattagtaacaagaa-ca-aaa-acttctc--aaaatgtcaatttaaa
tcagatcggattatcc---actgattctta-acatt----ta-gaattaaaagtaataac
taatcaagaaaattttact-taa---tttcatgttaacctaacacaagaacatttcca-g
aaa-gattaaaag-aaaaagaaggaactcggcaaatattaacctcgcctg-tttaccaaa
aacatcgccttctg-a-a---aa-cttatagaaggtc-tggcctgcccagtgactct---
gttcaacggccgcggtatcctaaccgtgcgaaggtagcgtaatcacttgttctttaaatg
aggactagtatgaatggcaccacgaaggttacactgtctcctttctctaatcagtgaaat
tgattttcccgtgaagaagcgggaataaatt-tataagacgagaagaccctatggagctt
t----aaac--tattaacaa----ttat--ttttat----ttaac---a--a-a----c-
-ct-ccaggc-tac--aaaattaa-ct-t---aaata-ttctgattatt-agttt-tcgg
ttggggtgacc-acgga-gtaaaacttatcctccatgatgaa-tta-g-ag---cc-cgc
c----tctaagc-aaaaaa-ctacaattttaagcatcaa-aa-aattgacc-ctattgac
c-----caata---tt---tgatcaacgaaccaa-gttaccctagggataacagcgcaat
ccgtctcaagagctcatatcgacagatgggtttacgacctcgatgttggatcaggatatc
caagtggt-gc-agccgctact-aaagg--tt-cgtt-tgttc-aacgattaa-aatcct
--------------------
>Phasmahyla_jandaia
-gccaaaaatctaaccc----------caa-------aa---att---------t-----
t-tatacc--tatc---tat-ttt--tc--c-----tt---c--------tttc---ac-
-taaaacatttttaa-gctttagtaaaggcgattaaaacacc-ca-t-tggagttatatt
ttaagtaccgcaagggaatgatgaaata-aaaatgaaaa-aact-t-ttaagcataaaat
agcagagatacaccctc-gtaccttttgcatcatgatttaactagt-c-taatcaagcaa
aatgaatttaagtttgaccccccgaaactaagcgagctacttcagggcagctttatgagc
caacccgtctctgtcgcaaaagagtgggaagacccttaagtagaggtgacagacctaacg
agcttagtgatagctggttactt-aagaaaaggattttagtccaacctaatt--------
-ttttt---aaaa----ta-attttaaa--taa--acatta---aattttagagtaattc
aaataaggtacagcctatttgaaa-caggatacaacctttataaatgggtaa---tta--
aac---t--ta------------ttctt---taataaagtaggcctaaaagcagccatct
ttca---aaaagcgtcaaagctttatt-tact-aata----ata------aaattct--t
ttaacttttcaa-----aacccttaacttttattaagtaattctatat-acttatagaac
cttttatgttaaaattagtaacaagaa-ta-taa-atttctc--aaaatgccaatttaaa
tcagatcggataatcc---actgactctta-acact----ta-gaattaaaagtaataac
caatcaagagaaccttact-taa---tttaatgttaacctaacacaagaacatttcca-g
aaa-gattaaaag-aaaaagaaggaactcggcaaacattaacctcgcctg-tttaccaaa
aacatcgccttctg-aaa---aa-ctcatagaaggtc-cagcctgcccagtgacttt---
gttcaacggccgcggtatcctaaccgtgcgaaggtagcgtaatcacttgttctttaaatg
aggactggtatgaatggcaccacgaaggttacactgtctcctttctctaatcagtgaaat
tgattttcccgtgaagaagcgggaataaata-tataagacgagaagaccctatggagctt
a----aaac--tattaacaa----ttat--ttttat----ttaac---a--a-t----c-
-ct-caaggt-ttc--aaaattaa-ct-t---aaata-ttctgattatt-agttt-tcgg
ttggggtgacc-acgga-gtaaaacttatcctccacgatgaa-tta-g-ag---cc-cac
c----tctaagc-aaaaaa-ctacaattttaagcatcaa-aa-aattgact-ctattgac
c-----caata---tt---tgatcaacgaaccaa-gttaccctagggataacagcgcaat
ccatctcaagagctcatatcgacagatgggtttacgacctcgatgttggatcaggatgtc
caagtggt-gc-agccgctact-aaagg--tt-cgtt-tgttc-aacgattaa-aatcct
--------------------
>Phasmahyla_lisbella
------------------------------------------------------------
------------------------------------------------------------
------------------------------------------------------------
------------------------------------------------------------
------------------------------------------------------------
------------------------------------------------------------
------------------------------------------------------------
------------------------------------------------------------
------------------------------------------------------------
------------------------------------------------------------
------------------------------------------------------------
------------------------------------------------------------
------------------------------------------------------------
------------------------------------------------------------
------------------------------------------------------------
------------------------------------------------------------
------------------------------------------------------------
------------------------------------------------agtgacttt---
gtttaacggccgcggtatcctaaccgtgcgaaggtagcgtaatcacttgttctttaaatg
aggactagtatgaacggcatcacgaaggttacactgtctcctttctctaatcagtgaaat
tgattttcccgtgaagaagcgggaataaata-tataagacgagaagaccctatggagctt
t----aaac--tattaacaa----ttat--tttttc----ttaac---a--a-a----c-
-ct-taaggc-tac--aaaattaa-tt-t---aaata-ttctgtttacc-agttt-tcgg
ttggggtgacc-acgga-gtaaaacttatcctccacgatgaa-tta-g-ag---cc-cgt
c----tctaagc-aaaaaa-ctacaattttaagcatcaa-aa-aattgact-ctattgac
c-----caata---tt---tgatcaacgaaccaa-gttaccctagggataacagcgcaat
ccatctcaagagctcatatcgacagatgggtttacgacctcgatgttggatcaggatgtc
caagtggt-gc-agccgctact-aaagg--tt-cgtt-tgttc-aacgattaa-aatcct
acgtgatct-----------
>Phrynomedusa_dryade
-gccaaaaatctaaccc----------taa-------ca---attt--------t-----
t-attt-t--cgcc-caaaa-atc--tc---a----tc---t--------ttaa---at-
-taaaacatttatta-gttttagtagaggcgattgacaaatc-aa-t-tggagttatatt
tgaagtaccgtaagggaaaaatgaaata-aaaatgaaat-aatc-t-ttaagcataaaac
agtagagattaaatctt-gtaccttttgcatcatgattcaactagt-c-taaccaagcaa
aatgaatttaagtttgttttcccgaaactaaacgagctacttcgagacagttttatgaac
caacccatctctgttgcaaaagagtgggatgatctctaagtagaggtgacagacctaacg
agtttagtgatagctggttactt-aagaaacgaattttagttcaacctaaag--------
-ttttt---ttaa----ta-ataataaa--taa--attcta---aactttagagtaattc
aaataaggtacagcctatttgaaa-cagaatacaatctatgtaaacgggtaa----ta--
aat---t--aa------------tttat---taactaagtaggcttaaaagcagccatct
tcta---aaaagcgtcacagcttaatt-atta-ttaa----att------taatctc--t
ttaacttcataa-----aacccttagtttatattaagtaactctatac-acttatagaaa
ctattatgtttaaactagtaacaagaa-ga-aga-acttctc-taaaatgcaagtgtaaa
tcagatcggacatacc---actgaccttta-acacc----catgagttagaagtaataac
taatcaagaaaattttact-tta---ctttatgtttacctaacacaagagcatttaaatg
ata-gatttaaag-aaaaagaaggaactcggcaaacattaacctcgcctg-tttaccaaa
aacatcgcctcttg-aat------tatataagaggtc-cagcctgcccagtgatctt---
attcaacggccgcggtattctaaccgtgcgaaggtagcgtaatcacttgttctttaaata
aggactagtatgaatggcatcacgaaggttatactgtctcctttttctaatcagtgaaac
taatctccccgtgaagaagcggggataaatt-tataagacgagaagaccctatggagctt
t----aaac--taa-aacaa----ttat--cttatt---actaacct-a--a-t----c-
-ct-catggt-aaa--caaac----ct-t---tgata-atgtgacttac-agttt-tcgg
ttggggtgacc-acgga-gtaaaacacatcctccgcgatgaa--ta-g-gat-----tat
t----cctaagt-aaaaaa-ttacaattttatacatcaa-ca-aattgaca-ccattgac
c-----caatat-ttt---tgatcaacgaaccaa-gttaccctagggataacagcgcaat
ccatcttaagagctcatatcgacagatgggtttacgacctcgatgttggatcagggtgtc
ccagtggt-gc-agtcgctactaaaagg--tt-cg-------------------------
--------------------
>Phyllomedusa_bahiana
-gccaaaaatctaactc----------aaa------------cctcc-a-----c-----
c-aata-a--cattacaagt-ttt--tc--t-----ta---c--------ccaa---ac-
-taaaacattcaata-gatttagtaaaggcgatcaaaacatc-ct-t-tgaagttatat-
tttagtaccgcaagggaatgatgaaata-aaaatgaaat-aatt---ttaagcacaaaac
aatagagattaatcctc-gtaccttttgcatcatgatttaattagt-c-taatcaagcaa
aacgaatttaagtttgcccccccgaaactagacgagctactttagagcagctttacgagc
caacccttttctgttgcaaaagaatgggaagaccctaaagtagaggtgataaacctaacg
agcctagtgatagctggttactt-aagaaaaggatctaagtccaacccaact--------
-tttat---ataa----ta-taactaaa--taa--acacta---aattttggagtaattc
aaataaggtacagcctatttgaaa-caggatacaacctatataaacgggtaa---ttc--
aat---a--aa--------------tta---taacaaagtaggcctaaaagcagccatct
ttta---aaaagcgtcaaagctttatt-actt-ttta----aca------aaattcc--t
ctaactattaaa-----aacccttaatctgtattaagtaactctatat-tcttatagaac
ttattatgttaaaactagtaacaagaa-tt-aaa-ccttctc-cc-aatgcaagtgtaag
tcagaccggataaacc---actgatcctta-atatc----ta-gaaaataaagtaataac
ttatcaagaaaactttact-tca---cacaatattaatctaacacaagagcatttccg-g
aca-gattaaaaa-gaaaagaaggaactcggcaactactaacctcgcctg-tttaccaaa
aacatcgcctcctg--tt---aa-tctataggaggtc-cagcctgcccagtgactct---
gtttaacggccgcggtatcctaaccgtgcgaaggtagcgtaatcacttgttctttaaatg
aggactagtatgaatggcatcacgagggttacactgtctccttttctaaatcagtgaaac
taatctccccgtgaagaagcgggggtaaatc-tataagacgagaagaccctatggagctt
t----aaact-tctcaacaa----ttat--cttcat---atttat---a--a-t----c-
-cc-caggac-aat--aaaactaa-cc-t---agata-atatgtctgca-agttt-tcgg
ttggggtgacc-gcgga-gcaaaatacaacccccgcaatgaa-tta-g-aa---tactat
t----tctaaac-aatgag-ttacaactctcagtatcaa-aa-aattgaca-tgattgac
c-----caacac--tt---tgatcaatgaaccaa-gttaccctagggataacagcgcaat
ccatcttaagagctcttatcgacagatgggtttacgacctcgatgttggatcagggtatc
ccagtggt-gc-agccgctact-aaagg--tt-cgtt-tgttc-aacgattaa-aaccct
acgtgatctgagttcagacc
>Phyllomedusa_bicolor
-gctaataatctaactc----------aaa------------actaa-------c-----
t-aata-a--acccataaat-tat--tg--c-----aat--t--------tcta---ac-
-taaaacattctata-tttttagtaaaggtgatcgaaacattatt-t-tgaagttatat-
agcagtaccgcaagggaatgatgaaata-aaaatgaaa--atct-t-ttaagcgtaaagc
agtagagattaattctc-gtaccttttgcatcatgatttaactagt-c-aaatcaaacaa
aacgaattaaagtttgccctcccgaaactaagcgagctactttagggtagctttatgagc
caacccgtctctgttgcaaaagagtgggaaaaccctaaaatagaggtgacagacctaacg
agcttagtgatagctggttactt-aagaaaaggattttagtccaacccaact--------
-ttcat---ttaa----ta-attataaa--tat--acactg---aattttggagtaattc
aaataaggtacagcctatttgaaa-caggatacaacctttataaatgggtaa---ttt--
aat---a--at--------------taa---taataaagtaggcctaaaagcagccatct
ttaa---aaaagcgtcatagcttattt-acca-ctaa----cct------taattcc--a
ctaactaccaaa-----aacccttaatctgtattaagtaactctatat-atttatagaac
ataatatgttagaactagtaacaagaa-tc-aaa-ccttctc-ctaaatgcaagtgtaaa
tcagactggattaacc---actgattttta-atatt------taaaactagggtaataaa
ttatcaagaaaactttacc-aaa---aacaatattaatctaacacaagagcatttcaa-g
aca-gattaaaaa-gaaaagaaggaactcggcaaacattaacctcgcctg-tttaccaaa
aacatcgcctcctg-cct---aa-cctataggaggtc-cagcctgcccagtgactct---
gtttaacggccgcggtatcctaaccgtgcgaaggtagcgtaatcacttgttctttaaatg
aggactagtatgaatggcatcacgagggttatactgtctccttttctaaatcagtgaaac
taatcttcccgtgaagaagcgggaataaaac-tataagacgagaagaccctatggagctt
t----aaact-tcccagcaa----ttat--tttc-t---attaac---a--c-a----t-
-ct-caagac-tat--aaaataaa-cc-t---taata-acatgactgca-agttt-tcgg
ttggggtgacc-acgga-gtaaaacttaacctccacaatgaa-tta-g-aa---ccataa
c----tctaagc-aaagaa-atacaattctatgcatcaa-aa-aactgaca-ttattgac
c-----caatat--tt---tgatcaatgaaccaa-gttaccctagggataacagcgcaat
ccatctcaagagctcttatcgacagatgggtttacgacctcgatgttggatcagggtatc
ccagtggt-gc-agccgctact-aaagg--tt-cgtt-tgttc-aacgattaa-aaccct
--------------------
>Phyllomedusa_boliviana
-gccaaaaatctaactc----------aaa-------cacacacccc-ccccccc-----
c-cat--a--ttttacaaat-ttt-ttct-t-----ta---c--------ttaa---ac-
-taaaacattcaaca-gatttagtaaaggcgatcaaaacatc-cttt-tgaagttatat-
tttagtaccgcaagggaatgatgaaata-aaaatgaaac-aact-t-ttaagcattaaat
agtagagctactccctc-gtaccttttgcatcatgatttaactagt-c-aagccaagcaa
aatgaatttaagtttgcccccccgaaactaagcgagctacttcaaggcagcttcatgagc
caacccgtttctgttgcaaaagaatgggaagaccttaaagtagaggtgatagacctaacg
agcctagtgatagctggttactt-aagaaaaggatcttagtccaacctaatt--------
-tttat---tcaa----ca-caatcaag--tat--atacta---aattttagagtaattc
aaataaggtacagcctatttgaaa-caggatacaacctacacaaatgggtaa---tta--
aac---t--aa--------------taa---taattaagtaggcctaaaagcagccacct
tcta---aaaagcgtcaaagcttcatt-tctt-atta----aca------aaattcc--t
ctaactattaaa-----aacccttaatctgtattaagtaactctatat-atttatagaat
ttattatgttaaaactagtaacaagaa-tt-aaa-ctttctc-ctaaatgcaagtgtaaa
tcaaattggataaacc---actgattctta-atatt----tatataaataaagtaataac
taatcaagaaaactttact-tca---cacaatattaatctaacacaagagcattcctg-g
ata-gattaaaag-gaaaggaaggaactcggcaaacattaacctcgcctg-tttaccaaa
aacatcgcctcctg--ct---aa-tttataggaggtc-cagcctgcccagtgactct---
gttcaacggccgcggtatcctaaccgtgcgaaggtagcgtaatcacttgttctttaaata
aggactagtatgaatggcatcacgaaggttatactgtctccctttccaaatcaatgaaac
taatcttcccgtgaagaagcgggaataaatt-tataagacgagaagaccctatggagctt
t----aaacc-tctcaacaa----ctat--ctttat---atacac---a--t-a----c-
-tc-cagagc-aat--taaattaa-cc-c---tgata-acatgtctatgaggttt-tcgg
ttggggtgacc-gcgga-gcaaaactcatcctccgcaatgaa-tta-g-aa---ccatac
t----tctaaac-aaagaa-taacaattctatgtatcaa-aa-aactgaca-taattgac
c-----caacat--tt---tgatcaatgaaccaa-gttaccctagggataacagcgcaat
ccatctcaagagctcatatcaacagatgggtttacgacctcgatgttggatcagggtatc
ccagtggt-gc-agccgctact-aaagg--tt-cgtt-tgttc-aacgattaa-aaccct
--------------------
>Phyllomedusa_burmeisteri
-gccaaaaatctaactc----------aaa------------cctcc-a-----c-----
c-aatg-a--taccacaagt-ttc--tc--t-----ta---c--------ccaa---ac-
-taaaacattcaaca-gatttagtaaaggcgattaaaacatc-ct-t-tgaagttatat-
tttagtaccgcaagggaataatgaaata-aaaatgaaat-aatt---ttaagcacaaaac
aatagagataaaccctc-gtaccttttgcatcatgatttaattagt-c-taaccaagcaa
aacgaatttaagtttgccctcccgaaactaagcgagctactttagggcagctttacgagc
caacccttttctgttgcaaaagaatgggaagaccttaaagtagaggtgataaacctaacg
agcctagtgatagctggttactt-aagaaaaggatctaagtccaacccaact--------
-tttat---aaaa----ta-caactaaa--taa--acacta---aattttggagtaattc
aaataaggtacagcctatttgaaa-caggatacaacctatacaaacgggtaa---ttt--
aat---t--ta--------------tta---taataaagtgggcctaaaagcagccatct
ttta---aaaagcgtcaaagctttatt-actt-ttta----aca------aaattcc--t
tcaactattaaa-----aacccttaatttgtattaagtaactctatat-acttatagaac
ttattatgttaaaactagtaacaagaa-tt-aaa-ccttctc-ct-aatgcaagtgtaaa
tcagaccggataaacc---actgattctta-atatc------aaaaaataaagtaataac
ttatcaagaaaaccttact-tca---cacaatattaacctaacacaagagcatttccg-g
aca-gactaaaaa-gaaaagaaggaactcggcaaccactaacctcgcctg-tttaccaaa
aacatcgcctcctg--ct---aa-cctataggaggtc-cagcctgcccagtgactct---
gtttaacggccgcggtatcctaaccgtgcaaaggtagcgtaatcacttgttctttaaatg
aggactagtatgaatggcatcacgagggttacactgtctccttttctaaatcagtgaaac
taatctccccgtgaagaagcgggggtaaatc-tataagacgagaagaccctatggagctt
t----aaact-tctcaacaa----ttat--cttcat---gtttgt---a--a-at---c-
-tc-cagagc-agc--aaaaccaa-cc-t---agata-atatgtctgta-agttt-tcgg
ttggggtgacc-gcgga-gcaaaacatagcccccgcaatgaa-tta-g-aa---ccctat
t----tctaaac-aaagag-ttacaactctcagtatcaa-aa-aattgaca-taattgac
c-----caacac--tt---tgatcaatgaaccaa-gttaccctagggataacagcgcaat
ccatctcaagagctcttatcgacagatgggtttacgacctcgatgttggatcagggtgtc
ccagtggt-gc-agccgctact-aaagg--tt-cgtt-tgttc-aacgattaa-aaccct
--------------------
>Phyllomedusa_camba
-gccaaaaatctaactc----------aaa------------aattt-------t-----
t-aata-c--cacc-ccatt-tgt--tc--t-----tt---t--------ttaa---ac-
-taaaacattcaaca-gatttagtaaaggcgatcaaaacatc-tttt-tgaagttatat-
tttagtaccgcaagggaatgatgaaata-aaaatgaaa--aatt---ttaagcacaaaat
agtagagattaaacctc-gtaccttttgcatcatgatttaattagt-c-tcctcaagcaa
aacgaatttaagtttgccttcccgaaactaggcgagctactttagggcagcttcatgagc
caacccgtctctgttgcaaaagagtgggaagatcctaaagtagaggtgatagacctaacg
agcccagtgatagctggttactt-aagaaaaggatcttagtccaacccaatt--------
-ttttt---ataa----ta-taactaaa--taa--gcatta---aattttggagtaattc
aaataaggtacagcctatttgaaa-caggatacaacctatataaatgggtaa---ttt--
att---t--at--------------taa---taataaagtaggcctaaaagcagccatct
ttta---aaaagcgtcaaagctttgtt-attt-atta----aca------aaatacc--t
ctaattaccaaa-----aacccttattttatattaagtaactctatat-acttatagaac
ctattatgttaaaactagtaacaagaa-tt-aaa-ctttctc-ctaaatgcaagtgtaaa
tcagactggacaaacc---actgattctta-atata------taaatttaaagtaataac
taatcaagaaaatcttact-tca---cacaatattaatctgacacaagagcatttctg-g
aca-gattaaaag-gaaaagaaggaactcggcaaacattaacctcgcctg-tttaccaaa
aacatcgcctcctg--tt---aa-cccataggaggtc-cagcctgcccagtgactct---
gtttaacggccgcggtatcctaaccgtgcgaaggtagcgtaatcacttgttctttaaatg
aggactagtatgaatggcatcacgaaggttatactgtctccttttcctaatcagtgaaac
taatcttcccgtgaagaagcgggaataaacc-tataagacgagaagaccctatggagctt
c----aaact-tttcagcag----ttat--cttcac---ttttac---a--a-act--t-
-cc-ccgaac-aat--aaaattaa-tc-c---agata-acatgtctgca-agttt-tcgg
ttggggtgacc-acgga-gcaaaacttaccctccgcaatgaa-tta-g-aa----ttcat
t----tctaaac-aaagaa-ttacaattctatgtatcaa-aa-aattgaca-caattgac
c-----caatat--tt---tgatcaacgaaccaa-gttaccctagggataacagcgcaat
ccatctcaagagctcttatcgacagatgggtttacgacctcgatgttggatcagggtatc
ccagtggt-gc-agccgctact-aaagg--tt-cgtt-tgttc-aacgattaa-aaccct
--------------------
>Phyllomedusa_chaparroi
------------------------------------------------------------
------------------------------------------------------------
------------------------------------------------------------
------------------------------------------------------------
------------------------------------------------------------
-------------------------------nnnnnnnnnnnnnnnnnnnnnnnnnnnnn
nnnnnnnnnnnnnnnnnnnnnnnnnnnnnnnnnnnnnnnnnnnnnnnnnnnnnnnnnnnn
nnnnnnnnnnnagctggttactt-aagaaaaggattttagtccaacccaatc--------
-ttttt---atta----ta-caactaaa--taa--acatca---aattttggagtaattc
aaataaggtacagcctatttgaaa-caggatacaacctatataaatgggtaa---ttt--
aat---t--tt--------------cta---taataaagtaggcctaaaagcagccatct
ttta---aaaagcgtcaaagctttatt-attc-atta----aca------aaattcc--t
ttaattatcaaa-----aacccttattctatattaagtaactctatat-acctatagaac
ctattatgttaaaactagtaacaagaa-tt-aaa-ccttctc-ctaaatgcaagtgtaaa
tcagactggataaacc---actgattttta-atata----catgaactcaaagtaacaac
taatcaagaaaatcttact-tta---tattatattaatctaacacaagagcattcccg-g
aca-gattaaaag-gaaaagaaggaactcggcaaacattaacctcgcctg-tttaccaaa
aacatcgcctcctg-ctt---aa-cccataggaggtc-cagcctgcccagtgactct---
gtttaacggccgcggtatcctaaccgtgcgaaggtagcgtaatcatttgttctttaaatg
aggactagtatgaatggcatcacgaaggttgcactgtctccttttcctaatcagtgaaac
taatctccccgtgaagaagcggggattaact-tataagacgagaagaccctatggagctt
c----aaact-tttcaacaa----ttat--cttcac---ttatat---a--a-gtc--t-
-tc-ctgaac-aat--aaaattaa-cc-t---agata-atatgtctgca-agttt-tcgg
ttggggtgacc-gcgga-gcaaaacttaacctccgcaatgaa-tta-g-ag---ctttac
t----tctaaac-aaagaa-ttacaattctatgtatcaa-aa-aattgaca-caattgac
c-----caatac--tt---tgatcaacgaaccaa-gttaccctagggataacagcgcaat
ccatctcaagagctcttatcgacagatgggtttacgacctcgatgttggatcagggtatc
ccagtggt-gc-agccgctact-aaagg--tt-cgtt-tgttc-aacgatcaa-aaccct
--------------------
>Phyllomedusa_distincta
-gccaaaaatctaactc----------aag------------cctcc-c-----c-----
c-aata-a--caccacaagt-ttt--tc--t-----ta---c--------ccaa---ac-
-taaaacattcaaca-gatttagtaaaggcgatcaaaacacc-ct-t-tgaagttatat-
tttagtaccgcaagggaatgatgaaata-aaaatgaaat-aatt---ttaagcacaaaac
aatagagataaaccctc-gtaccttttgcatcatgatttaattagt-c-taaccaagcaa
aacgaatttaagtttgcccccccgaaactagacgagctactttagagcagctttacgagc
caacccttttctgttgcaaaagaatgggaagaccctaaagtagaggtgacaaacctaacg
agcctagtgatagctggttactt-aagaaaaggatcttagtccaacccaact--------
-tttat---ataa----ta-caattaaa--taa--acactg---aattttggagtaattc
aaataaggtacagcctatttgaaa-caggatacaacctacataaatgggtaa---ttc--
aat---t--aa--------------tta---taacaaagtaggcctaaaagcagccatct
ttta---aaaagcgtcaaagctttatt-actt-tcta----aca------aaattcc--t
ctaactattaaa-----aacccttaatctgtattaagtaactctatat-aattatagaac
ttattatgttaaaactagtaacaagaa-tt-aaa-ccttctc-ct-aatgcaagtgtaaa
tcagactggataaacc---actgattctta-atatc----ca-aaaaataaagtaataac
ttatcaagaaaactttact-tcg---tacaatattaatctaacacaagggcatttccg-g
aca-gattaaaaa-gaaaagaaggaactcggcaaccactaacctcgcctg-tttaccaaa
aacatcgcctcctg--ct---aa-cctataggaggtc-cagcctgcccagtgactct---
gtttaacggccgcggtatcctaaccgtgcgaaggtagcgtaatcacttgttctttaaatg
aggactagtatgaatggcatcacgagggttacactgtctccttttcttaatcagtgaaac
taatctccccgtgaagaagcgggggtaaacc-tataagacgagaagaccctatggagctt
t----aaact-tctcaacaa----ttat--ctccat---gttttt---a--a-ac---c-
-tc-cagagc-agt--aaaactaa-cc-t---agata-atatgtctgta-agttt-tcgg
ttggggtgacc-gcgga-gcaaaatacaacccccgcaatgaa-tta-g-aa---cccaat
t----tctaaac-aaagag-ttacaactcttagtatcaa-aa-aattgaca-taattgac
c-----caacac--tt---tgatcaatgaaccaa-gttaccctagggataacagcgcaat
ccatctcaagagctcttatcgacagatgggtttacgacctcgatgttggatcagggtatc
ccagtggt-gc-agccgctact-aaagg--tt-cgtt-tgttc-aacgattaa-aaccct
--------------------
>Phyllomedusa_iheringii
-gccaaaaatctaactc----------aaa------------cctcc-c-----c-----
c-aata-a--caccacaagt-tct--tc--t-----ca---c--------ccaa---ac-
-taaaacattcaaca-gatttagtaaaggcgatcaaaacatc-ct-t-tgaagttatat-
tttagtaccgcaagggaataatgaaata-aaaatgaaat-aatt---ttaagcacaaaat
aatagagataaaccctc-gtaccttttgcatcatgatttaattagt-c-taaccaagcaa
aacgaatttaagtttgcccccccgaaactaagcgagctactttagagcagctttacgagc
caacccttttctgttgcaaaagaatgggaagaccctaaagtagaggtgacaaacctaacg
agcctagtgatagctggttactt-aagaaaaggatctaagtccaacccaact--------
-tttat---ataa----ta-caattaaa--taa--acactg---aattttggagtaattc
aaataaggtacagcctatttgaaa-caggatacaacctatataaacgggtaa---ttc--
aat---t--aa--------------tta---taacaaagtaggcctaaaagcagccatct
ttta---aaaagcgtcaaagctttatt-actt-ttaa----caa------aaattcc--t
ctaactattaaa-----aacccttaatctgtattaagtaactctatat-aattatagaac
ttattatgttaaaactagtaacaagaa-tt-aaa-ccttctc-ct-aatgcaagtgtaaa
tcagaccggataaacc---actgattctta-atatt----ca--aaaataaagtaataac
ttatcaagaaaactttact-tca---tacaatattaatctaacacaagagcatttccg-g
aca-gattaaaaa-gaaaagaaggaactcggcaaccactaaccccgcctg-tttaccaaa
aacatcgcctcctg--ct---aa-cctataggaggtc-cagcctgcccagtgactct---
gttcaacggccgcggtatcctaaccgtgcgaaggtagcgtaatcacttgttctttaaatg
aggactagtatgaatggcatcacgagggttacactgtctccttttctcaatcagtgaaac
taatctccccgtgaagaagcgggggtaaacc-tataagacgagaagaccctatggagctt
t----aaact-tctcaacaa----ttat--cttcat---gtttt----a--a-ac---c-
-tt-cagagc-agt--aaaactaa-cc-t---agata-atatgtctgta-agttt-tcgg
ttggggtgacc-gcgga-gcaaaacacaacccccgcaatgaa-tca-g-aa---ccctat
t----tctaaac-aaagag-ttacaactcttagtatcaa-aa-aattgaca-taattgac
c-----caacac--tt---tgatcaatgaaccaa-gttaccctagggataacagcgcaat
ccatctcaagagctcttatcgacagatgggtttacgacctcgatgttggatcagggtatc
ccagtggt-gc-agccgctact-aaagg--tt-cgtt-tgttc-aacgattaa-aaccct
--------------------
>Phyllomedusa_neildi
-gccaaaaatctaactc----------aaa------------aattt-------t-----
t-aata-c--aaccccaaat-tta--tt--c-----tt---t--------ttta---ac-
-taaaacattcaaca-gatttagtagaggtgatcaaaatatt-tt-t-cgacgttatatt
tttagtaccgtaagggaatgatgaaata-aaaatgaaa--aatt---ttaagcacgaaac
agtagagattaaccctc-gtaccttttgcatcatgatttaattagt-c-cattcaagcaa
aacgaatttaagtttgctcccccgaaactaagcgagctacttcagggcagcttcatgagc
caacccgtctctgttgcaaaagagtgggaagaccctaaagtagaggtgacagacctaacg
agcctagtgatagctggttactt-aagaaaaggatcttagtccaacccaatc--------
-ttttc---atta----ta-taactaaa--taa--acatca---aattttggagttattc
aaataaggtacagcctatttgaaa-caggatacaacctatataaatgggtaa---ttt--
aat---t--at--------------cta---taataaagtaggcctaaaagcagccatct
ttta---aaaagcgtcaaagctttatt-attt-atta----aca------aaattcc--t
ttaactattaaa-----aacccttactctatattaagtaactctatat-acttatagaac
ttattatgttaaaactagtaacaagaa-tt-aaa-ccttctc-ctaaatgcaagtgtaaa
tcagactggataaacc---actgattttta-atata----ca--aattcaaagtaataac
aaatcaagaaaaccttact-tcg---cataatattaatctaacacaagagcattccca-g
aca-gattaaaag-gaaaagaaggaactcggcaaacattaacctcgcctg-tttaccaaa
aacatcgcctcctg--ct---aa-tctataggaggtc-cagcctgcccagtgactct---
gttcaacggccgcggtatcctaaccgtgcgaaggtagcgtaatcatttgttctttaaatg
aggactagtatgaatggcaccacgaaggttatactgtctccttttcccaatcagtgaaac
taatctccccgtgaagaagcggggattaact-tataagacgagaagaccctatggagctt
c----aaact-tttcagcaa----ttat--cttcac---ttatat---a--a-gtt--t-
-cc-ctaaac-aat--aaaattaa-tc-t---ggata-atatgtctgca-agttt-tcgg
ttggggtgacc-gcgga-gcaaaacttaccctccgcaatgaa-tta-g-aa---ttttat
a----tctaaac-aaagaa-ttacaattctatgtatcaa-aa-aattgaca-caattgac
c-----caatac--tt---tgatcaacgaaccaa-gttaccctagggataacagcgcaat
ccatctcaagagctcttatcgacagatgggtttacgacctcgatgttggatcagggtgtc
ccagtggt-gc-agccgctact-aaagg--tt-cgtt-tgttc-aacgattga-aaccct
--------------------
>Phyllomedusa_sauvagii
-gctaaaaatctaactc----------aaa------------cctcc-a-----c-----
c-aata-a--tatcacaagt-ttt--tc--t-----at---c--------ccca---ac-
-taaaacattcaata-gatttagtaaaggcgatcaaaacatc-ct-t-tgaagttatat-
tttagtaccgcaagggaatgatgaaata-aaaatgaaat-aatc---ttaagcacaaaac
aatagagataaaccctc-gtacctttcgcatcatgatttaactagt-c-caaccaagcaa
aacgaatttaagtttgcccccccgaaactaggcgagctactttagggcagctttttgagc
caacccttttctgttgcaaaagaatgggaagaccctaaagtagaggcgacaaacctaacg
agcctagtgatagctggttactt-aagaaaaggatctaagtccaacccaact--------
-attat---ttaa----ta-caactaaa--taa--acatta---aattttggagtaattc
aaataaggtacagcctatttgaaa-caggatacaacctatgaaaacgggtaa---ttt--
tat---t--aa--------------ttg---taataaagtaggcctaaaagcagccatct
ttaa---aaaagcgtcaaagctttgtt-actt-ctta----aca------gaatttc--t
caaactattaaa-----aacccttaacctgtattaagtagctctatat-acttatagaac
ctattatgttaaaactagtaacaggaa-tt-aaa-ccttctc-ct-aatgcaagtgtaaa
tcaggtcggataaacc---actgattctta-atatc----aa--aaaataaagtaataac
ttatcaagaaaactttact-tca---cacaatattaacctaacacaagagcatttccg-g
aca-gattaaaaa-gaaaagaaggaactcggcaaccactaacctcgcctg-tttaccaaa
aacatcgcctcctg--ct---aa-cctataggaggtc-cagcctgcccagtgactct---
gtttaacggccgcggtatcctaaccgtgcgaaggtagcgtaatcacttgttctttaaatg
aggactagtatgaatggcatcacgagggttatgctgtctccttttctcaatcagtgaaac
taatctccccgtgaagaagcgggggtagacc-tataagacgagaagaccctatggagctt
t----aaact-tctcagcaa----ttat--cttcac---actact---a----ac---c-
-tc-cagagt-gat--aaaactaa-tc-t---aggta-atatgtctgta-agttt-tcgg
ttggggtgacc-gcgga-gcaaaacacagcccccgcaatgaa-tta-g-aa---tcttgc
t----tctaaac-aaagag-ttacaactctcggtatcaa-aa-aattgaca-taattgac
c-----caacac--tt---tgatcaatgaaccaa-gttaccctagggataacagcgcaat
ccatctcaagagctcttatcgacagatgggtttacgacctcgatgttggatcagggtatc
ccagtggt-gc-agccgctact-aaagg--tt-cgtt-tgttc-aacgattaa-aaccct
--------------------
>Phyllomedusa_tarsius
-gccaaaaatctaactc----------aaa------------aattt-------t-----
t-aata-c--aaccccaaat-tca--tt--c-----tt---t--------tttt---ac-
-taaaacattcaaca-gatttagtagaggtgatcaaaatatt-tt-t-cgacgttatatt
tttagtaccgtaagggaatgatgaaata-aaaatgaaa--aatt---ttaagcacaaaac
agtagagattaaccctc-gtaccttttgcatcatgatttaattagt-c-cattcaagcaa
aacgaatttaagtttgctcccccgaaactaagcgagctacttcagggcagcttcatgagc
caacccgtctctgttgcaaaagagtgggaagaccctaaagtagaggtgacagacctaacg
agcctagtgatagctggttactt-aagaaaaggatcttagtccaacccaatc--------
-ttttc---atta----ta-taactaaa--taa--gcatca---aattttggagttattc
aaataaggtacagcctatttgaaa-caggatacaacctatataaatgggtaa---ttt--
act---t--at--------------cta---taataaagtaggcctaaaagcagccatct
ttta---aaaagcgtcaaagctttatt-agtt-atta----aca------aaattcc--t
ttaattattaaa-----aacccttactctatattaagtaactctatat-acttatagaac
ctattatgttaaaactagtaacaagaa-tt-aaa-ccttctc-ctaaatgcaagtgtaaa
tcagactggataaacc---actgattttta-atata----ca--aatttaaagtaataac
aaatcaagaaaaccttact-tca---cataatattaatctaacacaagagcattccca-g
aca-gattaaaag-gaaaagaaggaactcggcaaacattaacctcgcctg-tttaccaaa
aacatcgcctcctg--ct---aa-cctataggaggtc-cagcctgcccagtgactct---
gttcaacggccgcggtatcctaaccgtgcgaaggtagcgtaatcatttgttctttaaatg
aggactagtatgaatggcatcacgaaggttatactgtctccttttcccaatcagtgaaac
taatctccccgtgaagaagcggggattaacc-tataagacgagaagaccctatggagctt
c----aaact-tttcagcaa----ttat--cttcac---ttatat---a--a-gtt--t-
-tc-ctaaac-aat--gaaattaa-tc-t---agata-atatgtctgca-agttt-tcgg
ttggggtgacc-gcgga-gcaaaacttaccctccgcaatgaa-tta-g-ag---ttttat
c----tctaaac-aaagaa-ttacaattctatgtatcaa-aa-aattgaca-caattgac
c-----caatac--tt---tgatcaacgaaccaa-gttaccctagggataacagcgcaat
ccatctcaagagctcttatcgacagatgggtttacgacctcgatgttggatcagggtatc
ccagtggt-gc-agccgctact-aaagg--tt-cgtt-tgttc-aacgattg--aaccct
--------------------
>Phyllomedusa_tetraploidea
-gccaaaaatttaactc----------aaa------------tctcc-------c-----
taaata-a--caccacaagt-ttt--tc--t-----ta---c--------tcaa---ac-
-taaaacattcaata-gatttagtaaaggcgatcaaaacacc-ct-t-tgaagttatatt
tttagtaccgcaagggaataatgaaata-aaaatgaaat-aatt---ttaagcacaaaac
aatagagataaaccctc-gtaccttttgcatcatgatttaattagt-c-taaccaagcaa
aacgaatttaagtttgcccccccgaaactaggcgagctactttagagcagctttacgagc
caacccttttctgttgcaaaagaatgggaagaccctaaagtagaggtgacaaacctaacg
agcctagtgatagctggttactt-aagaaaaggatctaagtccaacccaact--------
-tttat---acaa----ta-caattaaa--taa--acactg---aattttggagtaattc
aaataaggtacagcctatttgaaa-caggatacaacctatataaatgggtaa---ttc--
aat---t--aa--------------tta---taacaaagtaggcctaaaagcagccatct
ttta---aaaagcgtcaaagctttatt-actt-ttta----aca------aaattcc--t
ctaactattaaa-----aacccttaatctgtattaagtaactctatat-aattatagaac
ttattatgttaaaactagtaacaagaa-tt-aaa-ccttctc-cc-aatgcaagtgtaaa
tcagaccggataaacc---actgattatta-gtatc----ta-gaaaataaagtaataac
ttatcaagaaaactttact-tca---cacaatattaatctaacacaagagcatttccg-g
ata-gattaaaaa-gaaaagaaggaactcggcaaccactaacctcgcctg-tttaccaaa
aacatcgcctcctg--ct---aa-cctataggaggtc-cagcctgcccagtgactct---
gtttaacggccgcggtatcctaaccgtgcgaaggtagcgtaatcacttgttctttaaatg
aggactagtatgaatggcatcacgagggttacactgtctccttttctcaatcagtgaaac
taatctccccgtgaagaagcggggataaacc-tataagacgagaagaccctatggagctt
t----aaact-tctcaacaa----ttat--cttcat---gttttt---a--a-ac---c-
-tc-cagagc-agt--aaaactaa-cc-t---agata-atatgtctgta-agttt-tcgg
ttggggtgacc-gcgga-gcaaaacacaacccccgcaatgaa-tta-g-aa---ccctat
c----tctaaac-aaagag-tcacaactcttagtatcaa-aa-aattgaca-taattgac
c-----caacac--tt---tgatcaatgaaccaa-gttaccctagggataacagcgcaat
ccatctcaagagctcttatcgacagatgggtttacgacctcgatgttggatcagggtatc
ccagtggt-gc-agccgctact-aaagg--tt-cgtt-tgttc-aacgattaa-aaccct
--------------------
>Phyllomedusa_trinitatis
-gccaaaaatctaactc----------aaa------------aattt-------t-----
t-aata-c--aaccccaaat-tta--tt--c-----tt---t--------ttta---ac-
-taaaacattcaaca-gatttagtagaggtgatcaaaatatt-tt-t-cgacgttatatt
tttagtaccgtaagggaatgatgaaata-aaaatgaaa--aatt---ttaagcacgaaac
agtagagattaaccctc-gtaccttttgcatcatgatttaattagt-c-cattcaagcaa
aacgaatttaagtttgctcccccgaaactaagcgagctacttcagggcagcttcatgagc
caacccgtctctgttgcaaaagagtgggaagaccctaaagtagaggtgacagacctaacg
agcctagtgatagctggttactt-aagaaaaggatcttagtccaacccaatc--------
-ttttc---atta----ta-taactaaa--taa--acatca---aattttggagttattc
aaataaggtacagcctatttgaaa-caggatacaacctatataaatgggtaa---ttt--
aat---t--at--------------cta---taataaagtaggcctaaaagcagccatct
ttta---aaaagcgtcaaagctttatt-attt-atta----aca------aaattcc--t
ttaactattaaa-----aacccttactctatattaagtaactctatat-acttatagaac
ttattatgttaaaactagtaacaagaa-tt-aaa-ccttctc-ctaaatgcaagtgtaaa
tcagactggataaacc---actgattttta-atata----ca--aattcaaagtaataac
aaatcaagaaaaccttact-tcg---cataatattaatctaacacaagagcattccca-g
aca-gattaaaag-gaaaagaaggaactcggcaaacattaacctcgcctg-tttaccaaa
aacatcgcctcctg--ct---aa-tctataggaggtc-cagcctgcccagtgactct---
gttcaacggccgcggtatcctaaccgtgcgaaggtagcgtaatcatttgttctttaaatg
aggactagtatgaatggcaccacgaaggttatactgtctccttttcccaatcagtgaaac
taatctccccgtgaagaagcggggattaact-tataagacgagaagaccctatggagctt
c----aaact-tttcagcaa----ttat--cttcac---ttatat---a--a-gtt--t-
-cc-ctaaac-aat--aaaattaa-tc-t---ggata-atatgtctgca-agttt-tcgg
ttggggtgacc-gcgga-gcaaaacttaccctccgcaatgaa-tta-g-aa---ttttat
a----tctaaac-aaagaa-ttacaattctatgtatcaa-aa-aattgaca-caattgac
c-----caatac--tt---tgatcaacgaaccaa-gttaccctagggataacagcgcaat
ccatctcaagagctcttatcgacagatgggtttacgacctcgatgttggatcagggtgtc
ccagtggt-gc-agccgctact-aaagg--tt-cgtt-tgttc-aacgattga-aaccct
--------------------
>Phyllomedusa_vaillantii
-gccaaaaatctaactc----------aaa------------attca-------t-----
t-gata-a--agtcataaat-tat--tt--t-----ac---t--------taca---at-
-taaaacattcaatt-actttagtaaaggcgatcaaaacactact-t-cgaagttata-c
catagtaccgcaagggaatgatgaaata-aaaatgaaac-aact-t-ttaagcacaaaat
agtagagattaactctt-gtaccttttgcatcatgatttaactagt-c-taatcaagcaa
aacgaacttaagtttggccccccgaaactaaacgagctacttcagggcagcttcatgagc
caacccgtctctgttgcaaaagagtgggaagaccctaaagtagaggtgacagacctaacg
agcttagtgatagctggttactt-aagaaaaggattttagtccaacccaact--------
-ttttc---taaa----ta-cattaaaa--taa--acatta---aattttggagcaattc
aaataaggtacagcctatttgaaa-caggatacaacctacgtaaatgggtaa---tct--
attt--t--at--------------taa---tagtaaagtaggcctaaaagcagccatct
ttaa--taaaagcgtcatagcttactt-atct-ccaa----cca------aaattcc--t
ttaattaccaaa-----aacccttaattcatattaagtaactctatat-atttatagaaa
atactatgttaaaactagtaacaagaa--c-aaa-ccttctc-ctaaatgtaagcgtaaa
tcagaaaggactaacc---actgattctta-atatc----ct--aaattatagcaataac
ttaccaagaaaaccttgct-caa---aatgatattaatctaatacaagaacatttccg-g
aca-gattaaaaa-gaaaagaaggaactcggcaaacattaaccccgcctg-tttaccaaa
aacatcgcctcctg--cc----a-cccataagaggtc-cagcctgcccagtgactct---
gttcaacggccgcggtatcctaaccgtgcgaaggtagcgtaatcacttgttctttaaatg
aggactagtatgaacggcactacgagggttacactgtctccttttccaaatcagtgaaac
taatctccccgtgaagaagcgggaataaacc-tataagacgagaagaccctatggagctt
c----aaact-tcccagcaa----ttat-tttttac---taattc---a--a------t-
-ct-caagat-aat--aaaatgaaccc-c---ctata-atatgactgca-agttt-tcgg
ttggggtgacc-acgga-gtaaaatctaccctccacaatgaa-ttata-aa---ccttag
c----tttaaac-aaagaa-acacaattctatgtatcaa-aa-aattgaca-ttattgac
c-----caatat--tt---tgaccaatgaaccaa-gttaccctagggataacagcgcaat
ccatctcaagagctcatatcgacagatgggtttacgacctcgatgttggatcagggtatc
caagtggt-gt-agccgctact-aaagg--tt-cgtt-tgttc-aacgattaa-aaccct
--------------------
>Phyllomedusa_venusta
------------------------------------------------------------
------------------------------------------------------------
------------------------------------------------------------
------------------------------------------------------------
------------------------------------------------------------
------------------------------------------------------------
------------------------------------------------------------
------------------------------------------------------------
------------------------------------------------------------
------------------------------------------------------------
------------------------------------------------------------
------------------------------------------------------------
------------------------------------------------------------
------------------------------------------------------------
------------------------------------------------------------
------------------------------------------------------------
------------------------------------------------------------
-----cgcctcctg--ct---aa-cctataggaggtc-cagcctgcccagtgaatct---
gttcaacggccgcggtatcctaaccgtgcgaaggtagcgtaatcacttgttctttaaatg
aggactagtatgaatggcaccacgaaggttatactgtctccttttcccaatcagtgaaac
taatctccccgtgaagaagcggggattaact-tataagacgagaagaccctatggagctt
c----aaact-tttcagcaa----ttat--cttcac---ttatat---a--a-gtt--t-
-cc-ctaaac-aat--gaaattaa-tc-t---agata-atatgtctgca-agttt-tcgg
ttggggtgacc-gcgga-gcaaaacttaccctccgcaatgaa-tta-g-aa---ttttat
t----tctaaac-aaagaa-ttacaattctatgtatcaa-aa-aattgaca-caattgac
c-----caatac--tt---tgatcaacgaaccaa-gttaccctagggataacagcgcaat
ccatctcaagagctcttatcgacagatgggtttacgacctcgatgttggatcagggtgtc
ccagtggt-gcaagccgctact-aaagg--tt-cgtt-tgttc-aacgattga-aaccct
a-------------------
>Physalaemus_nattereri
-gccaaatatctagccc----ccct--aaa-------a----------------c-----
t-tata-a--aa----aaat-ttt--tt--c-----acctac--------ttaa---ac-
-taaatcattctaat-atcctagtaaaggagattgaaaagct-aa-t-aggagcaataaa
attagtaccgcaagggaaagatgaaat--aaaatgaaac-aac--a-taaagcataaaaa
agcagagatttattctc-gtaccttttgcatcatggtttaactagt-t-caaccaagcaa
aaagaatttaagtttgacttcccgaaactaggtgagctacttcagggcagcttactgagc
caacccgtctctgttgcaaaagagtgggaagaccctcaagtaggggtgacagacctaccg
agcctagtgatagctggttattc-aagaaaagaatgttagttcagctaaaaa--------
-ttatc---ccaa----tt-tatttaaa--tta--aatttt---aatttttaagtaattc
aaataaggtacagcctatttgaaa-caggatacaaccttcactaacgggtaa---ctt--
tattaac--tt--------------tta---tagccaagtaggcctaagagcagccaact
tcta---aaaagcgtcaaagcttatct-atac-agta----ctc------taatttc--c
aaataaattaaa-----aaccctttacccatattgaatacttctatac-ttatatagaac
ttttaatgttaaaactagtaacaagaa-ga-gaa-acttctc-tttaatgtaagtgtaag
acggccaggataaccc---accgacaatta-acatatt--tg--aactctgagtagtaac
acttcaagaaaaatctact-acc---ctctatgttaaccttacacaagaacattttaa-g
aaa-gattaaaag-aaagggaaggaactcggcaaacactaaccccgcctg-tttaccaaa
aacatcgcctcttg--ct---aa--ctataagaggtc-cagcctgcccagtgactta---
attcaacggccgcggtatcctaaccgtgcgaaggtagcgtaatcacttgttctttaaatg
aggactagtatgaatggcatcacgagggttaagctgtctcccctctctaatcagtgaaac
tgatctccccgtgaagaagcggggatatttt-tataagacgagaagaccctatggagctt
t----aaacc-gcgtaacaa----ctgc--tttcccaccttatac-------------t-
-tc-caggat-aac--aaactata-tc-t---tagca-taatgttaacc-ggttt-tcgg
ttggggtgacc-acgga-gcaaaaattaacctccacgatgaa--ag-a-aa---ctttat
t----tcttaac-ccagag-ctacaactcaaagtatcaa-aa-acctgacataaattgat
c-----caatct-att---tgatcaacgaaccaa-gttaccctagggataacagcgcaat
ctacttcaagagcccctatcgacaagtgggtttacgacctcgatgttggatcagggtatc
ct----------------------------------------------------------
--------------------
>Pithecopus_araguaius
------------------------------------------------------------
------------------------------------------------------------
-taaaacattttata-gttttagtaaaggcgattgaaatatc-tt-t-cggagttatatt
tctagtaccgcaagggaacagtgaaata-aaaatgaaat-aatt-a-tcaagcacctaat
agtagagacctcccctc-gtaccttttgcatcatgatttaactagt-t-aattcaagcaa
aaagcactaaagtttgcccccccgaaactaagcgagctacttcagggcagtt-caagaac
taacccgtctctgtagcaaaagagtggggagaccttcaagtagaggtgacagacctaacg
agcttagtgatagctggttgctt-aagaaaaggatcttagtccaacccaact--------
-tttat---aaaa----ta-cacctaaa--taa--aaatta---aatcttggagtaattc
aaataaggtacagcctatttgaat-caggatacaacctttacaaatgggtaa---tta--
aac---t--tc--------------aca---taataaagtaggcctaaaagcagccacct
tc-a---aaaagcgtcaaagcttattt-tcaa-atct----act------taatccc--c
ctaatttttaaa-----aacccttaatctttattaagtaactctataa-gattatagaac
ctattatgttaaaactagtaacaagaa-tc-aga-acttctc-tttaatgcaagtgtaaa
tcagactggacaaacc---actgattttta-acact-t--tg--aagccaaagtaataac
ctttcaagaaaatcttact-tca---cccagtgttaacctgacacaagaacattctca-g
aca-gattaaaag-gaagagaaggaactcggcaaatattaacctcgcctg-tttaccaaa
aacatcgcctcttg--ac---aa-tatataagaggtc-tagcctgcccagtgaccct---
gttcaacggccgcggtatcctaaccgtgcgaaggtagcgtaatcacttgttctttaaata
aggactagtatgaatggcatcacgagggttatactgtctcctttccctaatcagtgaaac
taatctcctcgtgaagaagcgaggataaata-tataagacgagaagaccctatggagctt
t----aaac--ttccagcaa----ttat--cttttt----t-tac-c-a--a------c-
-ct-cgaggt-aat--caaattaa-ct-t---aaata-ctgtgcctgtt-agttt-tcgg
ttggggtgacc-gcgga-gtaaaatttaccctccgcaatgaa-tacta-aa--------c
g----tttaagc-aacaaa-ctacaattttatgcagcaa-aa-aattgaca-ctattgac
c-----caacat--tt---tgatcaacgaaccaa-gttaccctagggataacagcgcaat
ccatctcaagagctcatatcgacagatgggtttacgacctcgatgttggatcagggtatc
ccagtggt-gc-agccgctact-aaagg--tt-cgtt-tgttc-aacgattaa-aaccct
--------------------
>Pithecopus_ayeaye
-gcaaaaatcctaaccc----------aaa-------t---aa-----------t-----
t-tgta-t--aat--ttaac-ttt--tt--t-----gcccct----tt--cccc---cc-
-taaaacattttaca-gttatagtaaaggcgatcgaaacatc-tt-t-tggagttacatt
tctagtaccgcaagggaatagtgaaata-aaaatgaaat-aact-a-tcaagcaccaaat
agtagagacttcccctc-gtaccttttgcatcatggtttaactagt-c-taaccaagcaa
aaagcactaaagtttgcccccccgaaactaaacgagctacttcaaggcagcttcaagagc
caacccgtctctgttgcaaaagagtgggaagaccttcaagtaggggtgatagacctaacg
agtttagtgatagctggttactt-aagaaaaggaccttagtccaacccaatt--------
-ttttt---ataa----ta-tataaaaa--tga--aaacta---aaatttggagtaattc
aaacaaggtacagcctgtttgaat-taggacacaacctccacaaacgggtaa---tta--
aatt--t--tt--------------aca---taataaagtaggcctaaaagcagccacct
tc-a---aaaagcgtcaaagcttattt-acaa-atca----att------gaatccc--c
ctaataactaaa-----aacccttaatctgtattaagtaattctataa-aattatagaac
ctattatgttaaaactagtaacaagaa-tc-aga-acttctc-ctaaatgtaaatgtaaa
tcagactggacaaacc---actgattttta-acacc-t--tg--aaactaaagtaacaac
taatcaagaaaattttacc-tcc---aatagtgttaacctgacaccagaacattccta-g
aca-gattaaaag-gaaaagaaggaactcggcaaatattaacctcgcctg-tttaccaaa
aacatcgcctcttg--at----a-tatataagaggtc-cagcctgcccagtgactct---
gttcaacggccgcggtatcctaaccgtgcgaaggtagcgtaatcacttgttctttaaata
aggactagtatgaatggcattacgaaggttatactgtctccttttcctaatcagtgaaac
taatcttcccgtgaagaagcgggagtaaata-tataagacgagaagaccctatggagctt
a----aaac--ttccaacaa----ttat--cttttt----tatat-t-a--a------c-
-ct-ataggc-tat--aaaatcaa-ct-t---ttata-atatgtctgtt-agttt-tcgg
ttggggtgacc-gcgga-gtaaaatttatcctccgcaatgaa-tt--a-aa--------t
a---ctttaagc-aaaaaa-ctacaattttatgcatcaa-aa-aattgaca-ttattgac
c-----caatat--tt---tgatcaacgaaccaa-gttaccctagggataacagcgcaat
ccccctcaagagctcatatcgacaggtgggtttacgacctcgatgttggatcaggatatc
ccagtggt-gc-agccgctact-aaagg--tt-cgtt-tgttc-aacgattaa-aatcct
--------------------
>Pithecopus_azureus
-gctaaaaacctaaccc----------caa-------a---aa-----------c-----
t-aatatt--caa--tcaat-ttt--tt--a-----ac--------ta--atcc---at-
-taaagcattctaca-gttatagtaaaggcgatcgaaacatc-tt-t-tggagtaataac
cctagtaccgcaagggaacagtgaaata-aaaatgaaac-aaat-a-ttaagcacgtaac
agtagagacaccccctc-gtaccttttgcatcatgatttaactagt-c-tacccaagcaa
aaagcactaaagtttgccttcccgaaattaagcgagctacttcaaggcagtttcaagaac
taacccgtctctgttgcaaaagagtgggaagaccttcaagtaggggtgatagacctaacg
agcttaatgatagctggttactt-aaaaaaaggatcttagtccaacccaact--------
-ttttt---ataa----ta-ttcctaaa--taa--taacta---aaatttggagaaattc
aaataaggtacagcctatttgaat-caggatacaacctacacaaatgggtaa---tta--
atct--c--ct--------------atg---caataaagtaggcctaaaagcagccacct
tc-a---aaaagcgtcaaagcttacct-gcaa-aata----act------taatacc--t
caaactcttaaa-----aacccttaatctctattaagtaattttatac-aattataaaac
ttattatgttaaaactagtaacaagaa-tc-aga-acttctc-tttaatgtaagtgtaaa
tcagatcggacaaacc---actgactctta-acatc-c--tg-taaaccaaagtaataac
acatcaagaaaattttacc-aca---cacaatgttaacctaacacaagaacattttta-g
aca-gattaaaag-aaggagaaggaactcggcaaacattaacctcgcctg-tttaccaaa
aacatcgcctcttg--ata--aa-cctataagaggtc-cagcctgcccagtgactct---
gttcaacggccgcggtatcctaaccgtgcgaaggtagcgtaatcacttgttctttaaatg
aggactagtatgaatggcatcacgagggttatactgtctcctccccctaatcagtgaaac
taatctccccgtgaagaagcggggataaatt-tataagacgagaagaccctatggagctt
c----aaac--ttccagcaa----ttat--cttttt----tgtat-c-a--a------c-
-ct-taaggt-ttt--aatatcaa-ct-t---taata-atatgcctgtc-agttt-tcgg
ttggggtgacc-gcgga-gtaaaacttaccctccgcaatgaa-tat-a-ag---c----c
a----ttttagc-aaaaaa-ctacaattttatgcatcaa-aa-aattgaca-ctattgac
c-----caacat--tt---tgatcaacgaaccaa-gttaccctagggataacagcgcaat
ccatctcaagagctcatatcgacagatgggtttacgacctcgatgttggatcagggtatc
ccagtggt-gc-agccgctact-aaagg--tt-cgtt-tgttc-aacgattaa-aaccct
--------------------
>Pithecopus_centralis
------------------------------------------------------------
------------------------------------------------------------
------------------------------------------------------------
------------------------------------------------------------
------------------------------------------------------------
------------------------------------------------------------
------------------------------------------------------------
---------------ggttactt-aagaaaaggaccttagtccaacccaatt--------
-ttttt---ataa----ta-tatcaaga--tga--aaatta---aaatttggagtgattc
aaacaaggtacagcctgtttgaac-taggacacaacctccgcaaacgggtaa---tta--
aatt--t--tt--------------acg---taataaagtaggcctaaaagcagccacct
tc-a---aaaagcgtcaaagcctattt-acaa-atca----att------gaatccc--c
ctaataactaaa-----aacccttaatctgtattaagtaattctataa-aattatagaac
ctattatgttaaaactagtaacaagaa-tc-aga-acttctc-ctaaatgtaaatgtaaa
tcagactggacaaacc---actgattttta-acacc-t--tg--aaactaaagtaacaac
taatcaagaaaattttacc-tca---aatagtgttaacctgacaccagaacatttcta-g
aca-gattaaaag-gaaaagaaggaactcggcaaatattaacctcgcctg-tttaccaaa
aacatcgcctcttg--gt----a-catataagaggtc-cagcctgcccagtgactct---
gttcaacggccgcggtatcctaaccgtgcgaaggtagcgtaatcacttgttctttaaata
aggactagtatgaatggcattacgaaggttatactgtctccttttcccaatcagtgaaac
taatcttcccgtgaagaagcgggaataaata-tataagacgagaagaccctatggagctt
a----aaac--ttccaacaa----ttat--cttttt----tatac-c-a--a------c-
-ct-ataggc-tat--aaaatcaa-ct-t---ttata-atatgtctgtt-agttt-tcgg
ttggggtgacc-gcgga-gtaaaatttatcctccgcaatgaa-tt--a-aa--------t
a---ctttaagc-aaaaaa-ctacaattttatgcatcaa-aa-aattgaca-ttattgac
c-----caatat--tt---tgatcaacgaaccaa-gttaccctagggataacagcgcaat
ccccctcaagagctcatatcgacaggcgggtttacgacctcgatgttggatcaggatatc
ccagtggt-gc-agccgctact-aaagg--tt-cgtt-tgttc-aacgattaa-aatcct
--------------------
>Pithecopus_gonzagai
------------------------------------------------------------
------------------------------------------------------------
------------------------------------------------------------
------------------------------------------------------------
------------------------------------------------------------
------------------------------------------------------------
---------------------------------------gtagaggtgacagacctaacg
agcttagtgatagctggttactt-aagaaaaggatcttagtcctccccaaat--------
-ttttt---acaa----ta-tttataaa--taa--aaacta---aaatttggagttattc
aaataaggtacagcctatttgaac-caggatacaacctcctcaaacgggtaa---tta--
aatc--c--at--------------ata---cagcaaagtaggcctaaaagcagccatct
tc-a---aaaagcgtcaaagcttatct-tcaa-attt----tca------taatccc--c
ctaatttttaaa-----accccttaatctttattaagtaactctataa-aattatagtat
ttattatgttaaaactagtaacgagaa-tc-aga-acttctc-tttaatgtaagtgtaaa
tcagaatggacaaacc---actgattttta-acact----tg--aaaccaaagtaacaac
ccaccaagaaaatcttacc-tca---aatagtgttaacctgacacaagaacattctca-g
aca-gattgaaag-gaaaagaaggaactcggcaaacattaaccccgcctg-tttaccaaa
aacatcgcctcttg--ata--aa-catataagaggtc-cagcctgcccagtgactct---
gttcaacggccgcggtatcctaaccgtgcgaaggtagcgtaatcacttgttctttaaatg
aggactagtatgaatggcatcacgagggttatactgtctcctttccccaatcagtgaaac
taatctcctcgtgaagaagcgaggataaata-tataagacgagaagaccctatggagctt
a----aaac--tttcagcaa----ttat--cttttc----tataa-c-a--a------c-
-ct-taaggt-tat--tacatcaa-ct-c---taata-atatgcctgtc-agttt-tcgg
ttggggtgacc-gcgga-gtaaaactcaccctccgcaatgaa-tatta-a---------c
a----attaagc-aaaaaa-ctacaattttatgcatcaa-aa-aattgaca-gtattgac
c-----caacac--tt---tgatcaacgaaccaa-gttaccctagggataacagcgcaat
ccatctcaagagctcatatcgacagatgggtttacgacctcgatgttggatcagg-----
------------------------------------------------------------
--------------------
>Pithecopus_hypochondrialis
-gccaaaaacctaactc----------aaa-------a---ac-----------c-----
t-tatatt--cat--t-tac-ttt--cc--a-----ac--------ta--actt---at-
-taaaacattttaca-gttatagtaaaggcgattgaaacatc-tt-t-tgaagtaatatt
tctagtaccgcaagggaacagtgaaata-aaaatgaaat-aact-a-tcaagcacctaat
agtagagacctcccctc-gtaccttttgcatcatgatttaactagt-t-tatccaagcat
aatgcactaaagtttgcccccccgaaactaagcgagctacttcgaggcagttccaagaac
taacccgtctctgtagcaaaagagtgggaagaccttcaagtagaggtgacagacctaacg
agcttagtgatagctggttactt-gagaaaaggatctcagtccaacccaact--------
-tttat---aaaa----ta-cacctaaa--taa--aaacta---aaatttggagtaattc
aaataaggtacagcctatttgaat-caggatacaacctttataaatgggtaa---tta--
aact--t--tt--------------atg---taataaagtaggcctaagagcagccacct
tc-a---aaaagcgtcaaagcttattc-acaa-atca----act------caatccc--c
ctaatttttaaa-----aacccttaatctctattaagtagctctataa-aattatagaac
ctattatgttaaaactagtaacaagaa-ta-aga-acttctc-tttaatgcaagtgtaaa
tcaggctggacaaacc---actgattctta-acact-t--tg--aagccagagtaataac
tcaccaagaaaatcttact-tca---cttaatgttaacctgacacaagagcattctca-g
aca-gattaaaag-gaatagaaggaactcggcaaatattaacctcgcctg-tttaccaaa
aacatcgcctcttg--at---aa-tatataagaggtc-cagcctgcccagtgactct---
gttcaacggccgcggtatcctaaccgtgcgaaggtagcgtaatcacttgttctttaaatg
aggactagtatgaatggcattacgagggttatactgtctccttttcctaatcagtgaaac
taatctccccgtgaagaagcgaggatgaaca-tataagacgagaagaccctatggagctt
t----aaac--ttccagcaa----ttat--cttttt----tatat-c-a--a------c-
-ct-taaggt-aat--caaattaa-ct-t---taata-ctatgtctgtt-agttt-tcgg
ttggggtgacc-gcgga-gtaaaactcaccctccgcaatgaa-tacta-ag--------c
a----tttaagc-aacaaa-ctacaattttatgcatcaa-aa-aattgaca-ctattgac
c-----caacat--tt---tgatcaacgaaccaa-gttaccctagggataacagcgcaat
ccatctcaagagctcatatcgacagatgggtttacgacctcgatgttggatcagggtatc
ccagtggt-gc-agccgctact-aaagg--tt-cgtt-tgttc-aacgattaa-aaccct
--------------------
>Pithecopus_megacephalus
-gcaaaaaacctaaccc----------aaa-------t---aa-----------t-----
c-cacatt--tac--tctac-ttt--ta--t-----cct-tt----cc--cccc---ac-
-taaaacattccaca-gttatagtaaaggcgatcaaaacatc-tt-t-tggagttatatt
tctagtaccgcaagggaacagtgaaata-aaaatgaaac-aact-a-tcaagcaccaaat
agcagagacttcacctc-gtaccttttgcatcatggtttaactagt-c-taatcaagcaa
aaagcactaaagtttgcctccccgaaactaagcgagctacttcaaggcagcttttagagc
taacccgtctctgttgcaaaagagtgggaagaccttcaagtagaggtgatagacctagcg
agcttagtgatagctggttactt-aagaaaaggatcttagtccaacccaatt--------
-ttttt---atag----tg-catctaaa--tga--aaacta---aaatttggagtaactc
aaataaggtacagcctatttgaac-taggatacaacctccacaaatgggtaa---tta--
aatt--t--gt--------------gtg---tagtaaagtaggcctaaaagcagccacct
tc-atttaaaagcgtcaaagcttatct-acaa-atca----att------aaatccc--c
ctattaactaaa-----aacccttaatctttattaagtaattctataa-aattatagaac
ctataatgttaaaactagtaacaagaa-tt-aga-acttctc-ctt-atgcaagtgtaaa
tcagattggacaaacc---actgattttta-acacc-t--tg--aaactaaagtaacaac
aaatcaagaaaattttacc-tca---tataatgttaacctaacacaagagcattccca-g
aca-gattaaaag-gaaaagaaggaattcggcaaatattaacctcgcctg-tttaccaaa
aacatcgcctcttg--aca--aa-catataagaggtc-cagcctgcccagtgacttt---
gttcaacggccgcggtatcctaaccgtgcgaaggtagcgtaatcacttgttctttaaata
aggactggtatgaatggcattacgagggttatactgtctcctttccctaatcagtgaaac
taatcttcccgtgaagaagcgggaataaata-tataagacgagaagaccctatggagctt
t----aaac--ttccaacaa----ttat--cttttt----tatac-c-a--a------c-
-ct-ataggc-tgt--taaatcaa-ct-t---taata-atatgtctgtt-agttt-tcgg
ttggggtgacc-gcgga-gtaaaacttaccctccgcaatgaa-tt--a-ag--------t
t----tttaagc-aaaaaa-ctacaattttatgcatcaa-aa-aattgaca-ctattgac
c-----caacat--tt---tgatcaacgaaccaa-gttaccctagggataacagcgcaat
ccatctcaagagctcatatcgacagatgggtttacgacctcgatgttggatcaggatacc
ccagtggt-gc-agccgctact-aaagg--tt-cgtt-tgttc-aacgattaa-aatcct
--------------------
>Pithecopus_nordestinus
-gctaaaaacctaaccc----------aaa-------a---ac-----------t-----
t-agtatt--aac--ttaac-ttt--tt--a-----ac--ta--------gttt---at-
-taaaacattctata-gttatagtaaaggcgatcgaaacatc-tt-c-tggagtaatatt
tacagtaccgcaagggaacagtgaaata-aaaatgaaat-aact-a-taaagcacccaat
agtagagac-tctcctc-gtaccttttgcatcatggtttaactagt-t-tattcaagcaa
aaagcactaaagtttgccaccccgaaactaagcgagctacttcaaggcagtttcaagaac
taacccgtctctgttgcaaaagagtgggaagaccttcaagtagaggtgacagacctaacg
agcttagtgatagctggttactt-aagaaaaggatcttagtcccccctaaat--------
-ttttt---ataa----ta-tttacaaa--tag--aaacta---aaatttagagtaattc
aaataaggtacagcctatttgaat-caggatacaaccttcacaaacgggtaa---cta--
aact--t--tt--------------atg---tagctaagtaggcctaaaagcagccacct
tc-a---aaaagcgtcaaagcttatct-acaa-attt----tct------taatccc--c
ctaatctttaaa-----aacccttaatctttattaagtaactctataa-aattatagaac
ctattatgttaaaactagtaacaagaa-ct-aga-atttctc-tttaatgtaagtgtaaa
tcagattggacaaacc---actgattttta-acatt----tg--gaaccaaagtaacaac
ttatcaagaaaaccttacc-tca---cacaatgttaacctgacacaagaacattttaa-g
aca-gatttaaag-gaaaagaaggaactcggcaaacattaacctcgcctg-tttaccaaa
aacatcgcctcttg--aaa--ac-catataagaggtc-cagcctgcccagtgactct---
gttcaacggccgcggtatcctaaccgtgcgaaggtagcgtaatcacttgttctttaaatg
aggactagtatgaatggcattacgagggttatactgtctcctctccctaatcagtgaaac
taatctcctcgtgaagaagcgaggataaacc-tataagacgagaagaccctatggagctt
t----aaac--tctcagcaa----ttat--tttttc----tacac-c-a--a------c-
-ct-taaggt-tat--tacactaa-ct-t---taata-atatgcctgtc-agttt-tcgg
ttggggtgacc-gcgga-gtaaaacccaccctccgcaatgaa-tatta-a----------
-------caagc-aaaaaa-ctacaattttatgcatcaa-aa-aattgaca-gtattgac
c-----caacac--tt---tgatcaacgaaccaa-gttaccctagggataacagcgcaat
ccatctcaagagctcatatcgacagatgggtttacgacctcgatgttggatcagggtatc
ccagtggt-gc-agccgctact-aaagg--tt-cgtt-tgttc-aacgattaa-aaccct
--------------------
>Pithecopus_oreades
-gcaaaaatcctaaccc----------aaa-------t---aa-----------t-----
t-tgtat---tat--ttaac-ttt--tt--t-----gc--cc----ct--tccc---ac-
-taaaacattttaca-gttatagtaaaggcgatcgaaacatcttt-t-tggagttacatt
tctagtaccgcaagggaatagtgaaata-aaaatgaaac-aact-a-tcaagcaccaaat
agtagagacctcccctc-gtaccttttgcatcatggtttaactagt-c-taaccaagcaa
aaagcactaaagtttgcccccccgaaactaaacgagctacttcaaggcagcttcaagagc
caacccgtctctgttgcaaaagagtgggaagaccttcaagtaggggtgatagacctaacg
agtttagtgatagctggttactt-aagaaaaggaccttagtccaacccaatt--------
-ttttt---ataa----ta-tatcaaga--tga--aaatta---aaatttggagtaattc
aaacaaggtacagcctgtttgaac-taggacacaacctccgcaaacgggtaa---tta--
aatt--t--tt--------------acg---taataaagtaggcctaaaagcagccacct
tc-a---aaaagcgtcaaagcctattt-acaa-atca----att------gaatccc--c
ctaataactaaa-----aacccttaatctgtattaagtaattctataa-aattatagaac
ctattatgttaaaactagtaacaagaa-tc-aga-acttctc-ctaaatgtaaatgtaaa
tcagactggacaaacc---actgattttta-acacc-t--tg--aaactaaagtaacaac
taatcaagaaaattttacc-tca---aatagtgttaacctgacaccagaacatttcta-g
ata-gattaaaag-gaaaagaaggaactcggcaaatattaacctcgcctg-tttaccaaa
aacatcgcctcttg--gt----a-catataagaggtc-cagcctgcccagtgactct---
gttcaacggccgcggtatcctaaccgtgcgaaggtagcgtaatcacttgttctttaaata
aggactagtatgaatggcattacgaaggttatactgtctccttttcccaatcagtgaaac
taatcttcccgtgaagaagcgggaataaata-tataagacgagaagaccctatggagctt
a----aaac--ttccaacaa----ttat--cttttt----tatat-c-a--a------c-
-ct-ataggc-tat--aaaatcaa-ct-t---ttata-atatgtctgtt-agttt-tcgg
ttggggtgacc-gcgga-gtaaaatttatcctccgcaatgaa-tt--a-aa--------t
a---ctttaagc-aaaaaa-ctacaattttatgcatcaa-aa-aattgaca-ttattgac
c-----caatat--tt---tgatcaacgaaccaa-gttaccctagggataacagcgcaat
ccccctcaagagctcatatcgacaggcgggtttacgacctcgatgttggatcaggatatc
ccagtggt-gc-agccgctact-aaagg--tt-cgtt-tgttc-aacgattaa-aatcct
--------------------
>Pithecopus_palliatus
-gccaaaaacctaaccc----------aaa-------t---aa-----------t-----
c-tttata--tac--ctaac-ttt--tt---------a--tt----tt--aaca---ac-
-taaaacattttaca-gttatagtaaaggcgatcgaaacatc-tt-t-tggagtaatatt
t-tagtaccgcaagggaacagtgaaata-taaatgaaat-aact-a-ttaagcatcaaac
agtagagatctcacctc-gtaccttttgcatcatgatttaactagt-a-taatcaagcaa
aaagcactaaagtttgtccccccgaaactaagcgagctacttcaaggcaatttcaagaat
taacccgtctctgttgcaaaagagtgggaagaccttcaagtagaggtgatagacctagcg
agcttagtgatagctggttactt-aagaaaaggatcttagtcccacccaact--------
-tttac---tcaa----tc-tccctaaa--taa--aaccta---aaatttggagtaattc
aaataaggtacagcctatttgaat-caggatacaacctcaataaatgggtaa---tta--
cact--t--ac--------------ata---taataaagtaggcctaaaagcagccatct
tc-a--taaaagcgtcaaagcttattt-gtaa-acta----act------caatccc--c
ttagttattaaa-----aacccttaactgatattaagtaattttataa-aattataaaac
atataatgttaaaactagtaacaagaa-ct-aga-acttctc-tataatgcaagtgtatg
tcagattggacaaacc---actgactctta-acatc-t--cg--aaatcaaagtaacaac
ttatcaagaaaattttacc-aaa---cacagtgttaatctaacacaagagcattctca-g
aca-gattaaaag-gaaaagaaggaactcggcaaatattaacctcgcctg-tttaccaaa
aacatcgcctcttg--aca--aa-catataagaggtc-tagcctgcccagtgactct---
gttcaacggccgcggtattctaaccgtgcgaaggtagcgtaatcacttgttctttaaata
aggactagtatgaatggcaccacgaaggttatactgtctcctttccctaatcagtgaaac
taatctccccgtgaagaagcgaggataagta-tataagacgagaagaccctatggagctt
t----aaac--tttcggcaa----ttat--cttatt----tatac-c-c--a------c-
-ccaaagggc-aat--caaattta-ct-t---caata-ttatgcctgtt-agttt-tcgg
ttggggtgacc-gcgga-gtaaaattcaccctccgcaatgaa-ta--a-at--------t
a---ttttaagc-aataaa-ctacaattttatgcatcaa-aa-aattgaca-ctattgac
c-----caacac--tt---tgatcaacgaaccaa-gttaccctagggataacagcgcaat
ccatctcaagagctcatatcgacagatgggtttacgacctcgatgttggatcagggtacc
ccagtggt-gc-agccgctact-aaagg--tt-cgtt-tgttc-aacgattaa-aaccct
--------------------
>Pithecopus_rohdei
-gcaaaaaacctaaccc----------aaa-------t---aa-----------t-----
t-tgtatc--ttc--ccaac-ttt--tt--a------c--ct----tt--cccc---ac-
-taaaacattccaca-gttaaagtaaaggcgatcgaaacacc-tt-t-tggagttacatc
tctagtaccgcaagggaacagtgaaata-aaaatgaaac-aact-a-ttaagcgccaaga
agtagagacttcccctc-gtaccttttgcatcatggtttaactagt-c-tcatcaagcaa
aaagcactaaagtttgcccccccgaaactaagcgagctacttcaaggcagtttcaagaac
caacccgtctctgttgcaaaagagtgggaagaccttcaagtagaggtgacagacctagcg
agcttagtgatagctggttactt-aagaaaaggatcttagtccaacccaatt--------
-ttttt---ataa----tg-tatctaaa--tga--gaacta---aaatttggagtaattc
aaataaggtacagcctgtttgaac-taggacacaacctcagcaaatgggtaa---tta--
aatt--t--gt--------------atg---taataaagtaggcctaaaagcagccacct
tc-a---aaaagcgtcaaagcttatct-acaa-atca----act------aaatccc--c
ctaattactaaa-----aacccttaatctatattaagtaattctataa-aaatatggaac
ctataatgttaaaactagtaacaagaa-tc-aga-acttctc-cttaatgcaagtgtaaa
tcagatcggacaaacc---actgattttta-acatc-t--tg--agactagagtaataac
caaccaagaaaattttacc-tca---cataatgttaatctaacacaagagcattccca-g
ata-gattaaaag-gaaaagaaggaattcggcaaatatcaacctcgcctg-tttaccaaa
aacatcgcctcttg--ac----t-aatataagaggtc-cagcctgcccagtgactct---
gttcaacggccgcggtattctaaccgtgcgaaggtagcgtaatcacttgtcctttaaata
aggactagtatgaatggcattacgaaggttatactgtctcctttccctaatcagtgaaac
taatcttcccgtgaagaagcgaggataaaca-tataagacgagaagaccctatggagctt
t----aaac--tttcaacaa----ttat--attttt----tatat-t-a--a------c-
-ct-acgggc-tgt--taaatcaa-ct-t---aaata-atatgtctgtt-agttt-tcgg
ttggggtgacc-gcgga-gtaaaatttaccctccgcaatgaa-tt--a-ag--------t
a---ctttaagc-aaaaaa-ctacaattttatgcatcaa-aa-aattgaca-ttattgac
c-----caatat--tt---tgatcaacgaaccaa-gttaccctagggataacagcgcaat
ccatctcaagagctcatatcgacagatgggtttacgacctcgatgttggatcaggatgtc
ccagtggt-gc-agccgctact-aaagg--tt-cgtt-tgttc-aacgattaa-aatcct
--------------------
>Pithecopus_rusticus
-gccaaaaacctaaccc----------gga-------t---aa-----------t-----
t-tatatt--taa--taaac-ttt--tt--a-----cc--ct----ct--accc---at-
-taaaacatttcaca-gttatagtaaaggcgatcgaaacatc-tt-t-tggagttatatt
tctagtaccgcaagggaacagtgaaata-aaagtgaaac-aact-a-tcaagcaccaaat
agtagagac-tcccctc-gtaccttttgcatcatggtttaactagt-c-taatcaagcaa
aaagcactaaagtttgcccccccgaaactaagcgagctacttcaaggcagcttcaagagc
caacccgtctctgttgcaaaagagtgggaagaccttcaagtagaggtgatagacctaacg
agcttagtgatagctggttactt-aagaaaaggatctcagtccagcccaatt--------
-ttttt---gtaa----tt-cacctaaa--tga--aaatta---aaatttggagaaattc
aaataaggtacagcctatttgaac-aaggacacaacctccacaaatgggtaa---tta--
aatt--t--gt--------------tcg---taataaagtaggcctaaaagcagccatct
tc-a---aaaagcgtcaaagcttatct-acaa-atta----att------gaatccc--c
ctaataactaaa-----aacccttaatcaatattaagtaattctataa-aattatagaac
ctattatgttaaaactagtaacaagaa-tc-aga-acttctc-cctaatgtaagtgtaaa
tcagatcggacaaacc---actgattctta-acatc-t--tg--agactaaagtaataac
caatcgagaaaattttacc-tca---cataatgttaacctaacacaagaacattccta-g
aca-gattaaaag-gaaaagaaggaactcggcaaatattaaccccgcctg-tttaccaaa
aacatcgcctcttg--at----a-catataagaggtc-cagcctgcccagtgacttt---
gttcaacggccgcggtatcctaaccgtgcgaaggtagcgtaatcacttgttctttaaata
aggactagtatgaatggcattacgaaggttatactgtctccttttcctaatcagtgaaac
taatcttcccgtgaagaagcgggaataaaca-tataagacgagaagaccctatggagctt
a----aaac--ttccaacaa----ttat--cttttt----tatat-c-a--a------c-
-ct-attggc-tac--taaatcaa-ct-t---aaata-atatgtctgtt-agttt-tcgg
ttggggtgacc-gcgga-gtaaaatttaacctccgcaatgaa-tt--a-ag--------t
a----tttaagc-aaaaaa-ctacaattttatgcatcaa-aa-aattgaca-ctattgac
c-----caatat--tt---tgatcaacgaaccaa-gttaccctagggataacagcgcaat
ccatctcaagagctcatatcgacagatgggtttacgacctcgatgttggatcaggatatc
ccagtggt-gc-agccgctact-aaagg--tt-cgtt-tgttc-aacgattaa-a-----
--------------------
>Ptychohyla_euthysanota
-gctaaaaatctagcccactacccacccaa-------t---aa-----------c-----
cccccat---------aaac-taa-at---a-----c-------------acaa---ac-
-taaaacattctcgc-atcttagtaaaggcgattgaaaagta-at-t-aggagctataaa
aatagtaccgcaagggaaagatgaaata-aaaatgaaataaatt---ttaagcacaataa
agtagagattaactctc-gtaccttttgcatcatggtttaactagt-c-aaatcaagcaa
aacgacctatagtttgaccccccgaaactaggcgagctacttcaggacagctttatgagc
caacccgtctctgttgcaaaagagtgggaagatcctcaagtagcggtgatagacctaacg
agcctagtgatagctggttactc-aagaaaagaatttcagtccaacctaaag--------
-aataa---taaa----ta-accttaga--t----aacccc---ttctttagagcaattc
aaataaggtacagcttatttgaaa-caggatacaacctaaaccgaagggtaa---tta--
--tt--t--tt-------------ataa---caatcaagtaggcttaagagcagccatct
tt-a--aaatagcgtcaaagctttatt-gttt-taac----acc------caatacc--a
ataataaccaag-----aaccctccaccaatactgagtacttctatac-acctatagaat
ttttaatgttagaactagtaacaagaa-ga-aga-ccttctc-tttaatgcaagtgtaag
tcataaaggacacacc---aatgactatta-acgtt-ca-tg--aaaacaaattagcaac
tcctcaagaaaaccctact-tta---cattatgttaatctaacacaagagcattccaa-g
aaa-gattgaaag-aaaaagaaggaactcggcaaacactaacctcgcctg-tttaccaaa
aacatcgcctcttg--cta---a-aatataagaggtc-cagcctgcccagtgactct---
gttcaacggccgcggtatcctaaccgtgcgaaggtagcgtaatcacttgtcctttaaata
aggactagtatgaacggcaccacgagggttatactgtctcctttttccaatcagttaacc
taatctccccgtgaagaagcgggaataaaac-tataagacgagaagaccctatggagctt
t----aaact-aagtaacaa----ttgc--ttatcc----atcac-a-c--a------t-
-tt-cagaat-gct--aatactta-tt-c---tagcc-acatgtttact-ggttt-tagg
ttggggtgacc-gcgga-gcataaaacaacctccacattgaa-tg--g-aa---t----t
aat-tcctgagt-cgaggg-ctacagccctaaacaccta-ca-aattgacattaattgac
c-----caatat--tt---tgaccaacgaaccaa-gttaccctagggataacagcgcaat
ccgcttaaagagctcctatcgacaagcgggtttacgacctcgatgttggatcagggtgtc
ccagtggt-gc-agccgctact-aaagg--tt-cgtt-tgttc-aacgattaa-aaccct
--------------------
>Ranoidea_aurea
-gccaataatctagccc----cacaacaaa-------t-tata-----------t-----
-ccacat---------aacc-ctt-att--a-----c---------c---acaa---at-
-taaaacatttttgt-aacttagtaaaggagattaaaaaatt-tt-taaggagctatacg
catagtaccgcaagggaaagatgaaata-aaaatgaaac-taca---ttaagcataagaa
agtagagactaactctc-gtaccttttgcatcatggtttaactagt-c-aaatcaagcaa
aacgacttaaagtttgaccccccgaaactagacgagctacttcagggcagctaaacgagc
aaacccgtctctgttgcaaaagagtgggaagacccttaagtaggggtgacagacctaacg
agcctagtgatagctggttactt-aagaaagggattttagtccaacctaaag--------
-ttaaa---aaaa----ta-aaaataaa--taa--gactct---aactttagagcaattc
aaataaggtacagcctatttgaaa-caggatacaaccttcataaatgggtaa---tta--
aatt--t--tt-------------ttct---taaccaagtgggcctaaaagcagccatct
tt-a--gaaaagcgtcaaagcttaatt-tttt-attat-taa--------aaattcc--g
aaatttataaaa-----aacccttacctactattaagtaatttcatac-ttttatgaaat
ctacaatgttaaaactagtaacaagaa-gg-agt-ccttctc-ttaaatgcaaatgtaaa
tcaaaaaggacacacc---actgataatta-acacc-ta-tg--aataaaaagtagtaac
ttcacaagaaaaccctact-aga---tctaatgttaacctaacacaagagcattaaaa-g
aaa-gattaaaag-ggagagaaggaactcggcaaatattaacctcgcctg-tttaccaaa
aacatcgcctcttg--ac----a-tccataagaggta-cagcctgcccagtgactct---
gtttaacggccgcggtatcctaaccgtgcgaaggtagcgtaatcacttgttctttaaatg
aggactagtatgaatggcatcacgagggttatactgtctcctttccctaatcagtgaaac
taatctccccgtgaagaagcgaggatgaaca-tataagacgagaagaccctatggagctt
t----aaact-agattacat----ttgc--ctaaaa----tacaa-a-a--a------t-
-tt-cagaaa-aat--aaaaccta-cc-t---aagca-ttttgataatt-agttt-tggg
ttggggtgacc-gcgga-gtaaaaaacaccctccgcattgaa-ca--a-ga---t----t
att-tctttagc-caaaag-ctacgactttaagcatcaa-ta-aattgaca-ttattgac
c-----caatat--tt---tgatcaacgaaccaa-gttaccctagggataacagcgcaat
ctacttcaagagcccctatcgacaagtgggtttacgacctcgatgttggatcagggtatc
ccagtggt-gc-agccgctact-aaagg--tt-cgtt-tgttc-aacgattaa-aaccct
--------------------
>Ranoidea_australis
-gctaaaaatctagccc----cacatcaat-------t-gata-----------c-----
-ccacac---------aatt-cct-ctc--a-----c---------ct--ctaa---at-
-caaaacattttttt-agtctagtaaaggagattgaaaaact-tc-tagggagcaataca
tgtagtaccgcaagggaaagatgaaata-aaaatgaaac-taca---ttaagcacaaaaa
agtagaggtttactctc-gtaccttttgcatcatggttcaactagt-c-aaatcaagcaa
aatgacttaaagtttgacaccccgaaactaagcgagctacttcagggcagctaaacgagc
aaacccgtctctgttgcaaaagagtgggaagacccttaagtaggggtgatagacctaacg
agcctagtgatagctggttactt-aagaaacggattttagtccaacctagaa--------
-ttaag---ataa----ta-ccaataaa--tag--aagcct---aattctagagccattc
aaataaggtacagcctatttgaaa-caggatacaacctccacaaatgggtaa---tta--
aatt--t--ta-------------acaa---aaatcaagtgggcctaaaagcagccatct
tt-g--gaaaagcgtcaaagctttatt-tttt-cctc--aaa--------aaatttc--a
aaaatcattaaa-----aacccttaacttctattaagtattttcataccccctatgaaac
ctataatgttgatactagtaacaagaa-ga-agc-ccttctc-tcaaatgcaagcgtaca
tcagtaaggaccctcc---actgataatta-acgtc-ca-tg--aacaaaaagtagcaac
ttcacaagaaaaccctact-gca---ctcaacgttaacctaacacaagagcattacga-g
aaa-gattaaaag-gaaaagaaggaactcggcaaatattaacctcgcctg-tttaccaaa
aacatcgcctcttg--ct----a-gccataagaggta-cagcctgcccagtgactct---
gtttaacggccgcggtatcctaaccgtgcgaaggtagcgtaatcacttgttctttaaatg
aggactagtatgaatggcatcacgagggttatactgtctccttttcccaatcagtgaaac
taatctccccgtgaagaagcggggataaaaa-tataagacgagaagaccctatggagctt
t----aaact-agattacat----ctgc--ttaaca----cacaa-a-a--a------t-
-tt-cagaaa-agt--aagattta-tc-c---aagca-ctatgttaatt-agttt-tagg
ttggggtgacc-gcgga-gtaaaactcaccctccgcattgaa-ca--a-ga---t----t
gtt-tctttagc-taaaag-ctacaactttaagcaccaa-ta-aattgaca-ttattgac
c-----caatat--tt---tgatcaacgaaccaa-gttaccctagggataacagcgcaat
ccacttcaagagctcctatcgacaagtgggtttacgacctcgatgttggatcagggtatc
ccagtggt-gc-agccgctact-aaagg--tt-cgtt-tgttc-aacgattaa-aaccct
--------------------
>Ranoidea_caerulea
-gcttaaaatctagccc----caacacaac-------g-tatg-----------a-----
-ttacac---------aact-ctttatt--a-----c-------------aaaa---ac-
-taaaacattctact-gatttagtaaaggagattgaaaaatt-tt-taaggagcaataaa
cagagtaccgcaagggaaagatgaaata-aaaatgaaaa-acct-a-taaagcacaaaaa
agaagagactaattctc-gtaccttttgcatcatggtttaactagt-c-caatcaagcaa
aacgaattaaagtttgacctcccgaaactaagcgagctacttcagggcagctgaatgagc
aaacccgtctctgttgcaaaagagtgggaagacccttaagtaggggtgatagacctaacg
agcttagtgatagctggttactt-aagaaaaggattttagtccaacctaaag--------
-ttaat---ataa----ta-ttaataaa--taa--taactt---aactctagagcaattc
aaataaggtacagcctatttgaaa-caggatacaacctctataaatgggtaa---ttt--
aaaa--c--ac------------acaca---taattaagtaggcctaaaagcagccacct
tc-a--aaaaagcgtcaaagcttaatt-ttta-tata--taa--------aaattcc--a
aaacctatcaaa-----aacccttaaccactattaagtactttcatat-ttttatgaaac
ttacaatgttaaaactagtaacaagaa-ga-agc-ccttctc-ttaaatgcaagtgtaca
tcaaaaaggacaaacc---actgataatta-acatt-tactg--aacacaaagtagcaac
ttcacaagaaaaccctact-tat---ttgaatgttaacctaacacaagagcattaaaa-g
aaa-gattaaaag-gaaaagaaggaactcggcaaacattaaccccgcctg-tttaccaaa
aacatcgcctcttg--ac----a-accataagaggta-cagcctgcccagtgacttt---
gtttaacggccgcggtatcctaaccgtgcgaaggtagcgtaatcacttgttctttaaatg
aggactagtatgaatggcatcacgagggttatactgtctcctttccccaatcagtgaaac
taatctctccgtgaagaagcggggataaata-tataagacgagaagaccctatggagctt
t----aaact-aaattacat----ttgc--ctaacc----cacat-a-a--a------t-
-tt-cagaaa-aat--aaaatcta-tc-t---aagca-tcatgataata-agttt-tagg
ttggggtgacc-gcgga-gtaaaacacaccctccgcactgaa-ca--a-ga---t----t
gtt-tctttagc-tacaag-ctacaactttaagcatcaa-ta-aattgaca-ttattgac
c-----caatat--tt---tgatcaacgaaccaa-gttaccctagggataacagcgcaat
ccacttcaagagctcatatcgacaagtgggtttacgacctcgatgttggatcagggtatc
ccagtggt-gc-agccgctact-aaagg--tt-cgtt-tgttc-aacgattaa-aaccct
--------------------
>Ranoidea_dayi
-gccaaaaacctagccc---tcagaccaac-------c-aata-----------a-----
-tcacat---------taat-tct-acc--c-----c---------c---actt---ac-
-taaaacatttttataaatttagtagaggcgatcaaaaaatt-cc-t-aggagcaacaca
taaagtaccgcaagggaaagatgaaaga-agattgaaac-aaca---tcaagcacaaaaa
agcagagactaaccctc-gtaccttttgcattatggtttaactagt-c-aaattaagcaa
aacgattttaagtttaccaccccgaaactatgcgagctacttcagggcagctttatgagc
caacccgtctctgttgcaaaagagtgggaagacccttaggtagaggtaacaagcctaacg
agcctagtgatagctggttactt-aagaaaaggatttaagtccaacctaaag--------
-ctaaa---aaaa----tg-ccaacaaa--taa--aaatat---aactttagaatcattc
aaacaaggtacagcttgttcgaaa-aaggatacaacctctacaagagggtaa---ttt--
aaca--t--gt-------------catt---aaattaagtgggcctaagagcagccatct
tc-a--aaaaagcgtcaaagctt-atc-caca-gacc--aaa--------aaatccc--t
aaaacatttaaa-----aacccctaacccgtattaagtaatttcatac-ccctatgaaac
ctattatgttaaaactagtaacaagaa-gt-taa-ccttctc-ttaaatgcaaacgtata
tcaggaaggacccccc---actgataatta-acacc-cc-tg--aacaaaaaatagtaac
tcaacaagaaaaccctaat-aaa---acccatgttaacctaacacaagagcattaaaa-g
aaa-gattaaaag-agaaagaaggaactcggcaaatattaactccgcctg-tttaccaaa
aacatcgcctcttg--tt----t-tctataagaggtc-cagcctgcccagtgaccct---
gttcaacggccgcggtattctgaccgtgcgaaggtagcgtaatcacttgttctttaattg
tggactagtatgaacggcaccacgagggttatactgtctcctttctccaatcagtgaaac
tgatctctccgtgaagaagcggagataaata-tataagacgagaagaccctatggagctt
c----aaact-aatttacac----ctgc--ccttgc----aaaac-a-a--a------t-
-tt-gag-aa-aat--aaaatata-ac-c---aggca-tagtgtttaaaaggttt-ttgg
ttggggcaacc-gcgga-gtaaaaaccaccctccgcattgta-tg--a-ga---t-----
-tt-tctttagc-taaaat-acacaaatttaagcatcaa-aa-aattgaca-ttattgac
c-----caatat--tt---tgatcaacgaaccaa-gttaccctagggataacagcgcaat
ccactttaagagttcatatcgacaagtgggcttacgacctcgatgttggatcagggtatc
ctagtggt-gc-agccgctact-aaagg--tt-tgtt-tgttc-aacaattaa-aaccct
--------------------
>Ranoidea_genimaculata
-gctgaaaatctagccc----caaaataac-------a-aaaa-----------t-----
-ccactc---------aact-tct-act--a-----c-----a---c---aaaa---at-
-taaaacattttaat-aatttagtaacggggattaaaaaatt-tc-tgaggagcaatata
catagtaccgcgagggaaagatgaaata-gaaatgaa---aaca-a-ttaagcataaaaa
agcaaagactaatcctt-gtaccttttgcatcatggtttaactagt-c-aaatcaagcaa
aacgatttaaagtttgaccccccgaaactaagtgagctacttcgaggcagctagatgagc
caacccgtctctgttgcaaaagagtgggaagacctccaagtagcggtgacatacctaacg
aacttagtgatagctggttactt-aagaaaaggattttagtccaacctaaag--------
-ttaaa---ataa----ta-caaaaaaa--taa--gaacct---cactttagagcaattc
aaataaggtacagcctatttgaaa-caggatacaacctaaataaacgggtaa---cta--
aata--c--tc-------------cact---t-attaagtgggcctaaaagcagccacct
tt-c--aaaaagcgtcaaagcttaatt-tttc-taca--aaa--------aaatttc--a
taattacctcta-----agcccttaactactactaagtaatttcatat-caatatgaaac
ctataatgttaaaactagtaacaagaa-gt-agc-ccttctc-ttaaatgcaagtgtaca
tcagaaaggacccacc---actgataatta-gcacc-ca-tg--agt-aaaagtagcaac
acaacaagaaaaccctact-att---taatatgttaatctgacacaagggcatttaaa-g
aaa-gattaaaat-ggaaagaaggaactcggcaaatattaacctcgactg-tttaccaaa
aacattgcctcttg--at----a-cccataagaggta-cagcctgcccagtgactct---
gtttaacggccgcggtatcctaaccgtgcgaaggtagcgtaatcacttgtcttttaaatg
aggactagtatgaacggcatcacgagggttatactgtctcctttccacaatcagtgaaac
tgatctccccgtgaagaagcggggataagtt-tataagacgagaagaccctatggagctt
t----aaact-aaatttcat----ttgc--ccagaa----cacaa-a-a--a------t-
-tt-cagaaa-aat--aaaataca-ct-t---aagca-ctttgatttta-agttt-tagg
ttggggtgacc-gcgga-gcaaaacataccctccgcgctgaa-aa--a-ga---c----t
gtt-tctttagc-taaaag-ctacaacttaaagcatcaa-ta-aattgaca-ctattgac
c-----caatat--tt---tgaccaacgaaccaa-gttaccctagggataacagcgctat
ccacttcaagagctcatatcgacaagtgggtttacgacctcgatgttggatcagggtacc
ccagtggt-gc-agccgctact-aaagg--tt-cg-------------------------
--------------------
>Ranoidea_lesueurii
-gctaataatctagccc----cacataaag-------t-aatg-----------t-----
-taacaa---------aact-tcc-act--g-----t---------t---ataa---ac-
-caaaacattttctt-aatctagtagaggagatcaaaaaact-tc-tgaggagcaatata
catagtaccgcaagggaaagatgaaata-aaaatgaa---aact---tcaagcactaaaa
agtagagattaattctc-gtaccttttgcatcatggtttaactagt-c-aaatcaagcaa
aacgacttaaagtttgacctcccgaaactaagcgagctacttcagggcagctgaccgagc
taacccgtctctgttgcaaaagagtgggatgacctttaagtaggggtgacagacctaacg
agcttagtgatagctggttgctt-aagaaaaggattttagtccaacctaaag--------
-ttata---acaa----tt-caaaaaaa--tat--gaacct---gactttagagcaattc
aaataaggtacagcctatttgaaa-taggatacaacctcaacaaacgggtaa---tta--
acta-gt--ac-------------tatt---taattaagtaggcctaagagcagccatct
tt-t--aaaaagcgtcaaagcttaact-ccta-aatc--ccc--------taattca--a
aaacttaccaaa-----accccttaacttctattaagcacttccatac-ctttatggaat
ctataatgttaaaactagtaacaagaa-ga-agc-ccttctc-ttaaatgcaagtgtaca
tcagaaaggacacacc---actgatattta-acatt-tt-tg--aacaaaaagtagcaac
tccacaagaaaaccctact-aag---tctcatgttaacctaacacaagagcattaaaa-g
aaa-gattaaaag-gaaaagaaggaactcggcaaatattaacctcgcctg-tttaccaaa
aacatcgcctcttg--ac----a-cctataagaggta-tagcctgcccagtgactct---
gtttaacggccgcggtatcctaaccgtgcgaaggtagcgtaatcatttgttctttaaatg
aggactagtatgaatggcatcacgagggttatactgtctcctttccccaatcagtgaaac
taatctccccgtgaagaagcggggatagacc-tataagacgagaagaccctatggagctt
t----aaact-aaattacac----ttgc--ctaact----aataa-a-a--a------t-
-tt-cagaac-att--aacttaaa-at-c---aagca-ttatggtaata-agttt-tagg
ttggggtgacc-gcgga-gtaaaatacaccctccgcattgaa-ta--a-ga---t----t
gtt-tctttagc-tgaaag-ctacaacttaaagcatcaa-ta-aattgacatcatttgac
c-----caataa--tt---tgatcaacgaaccaa-gttaccctagggataacagcgcaat
ccacttcaagagctcatatcgacaagtgggtttacgacctcgatgttggatcagggtatc
ccagtggt-gc-agccgctact-aaagg--tt-tgtt-tgttc-aacaattaataaccct
--------------------
>Ranoidea_nannotis
-gccaaaaatctagccc----ctcacaa---------t-tatt-----------a-----
-tgccat---------ttta-ccc-gtt--t-----c---------c---tcaa---at-
-aaaaacatttttaa-aatttagtaaaggagattaaaaaatt-ct-taaggagctataca
cagagtaccgcaagggaaagatgaaata--aaatgaaat-aaca---taaagcacaaaaa
agtaaagactaacactt-gtaccttttgcatcatggtttatctagt-c-aaatcaagcaa
aaagacttaaagtctgactccccgaaactaggcgagctactttagagcagctaagagagc
aaacccgtctctgttgcaaaagagtgggaagactctatagtagaggtgacatgcctaccg
agcctagtgatagctggttactt-aagaaaaggatctcagtccaacttaaag--------
attttt---ttaa----ta-tcaataaa--tat--aaactt---aactttaaagcaattc
aaataaggtacagcttatttgaaa-cagggcacaacctccgtaaatgggtaa---tta--
aac--at--at-------------tcta---taattaagtgggcctaaaagcagccacct
tt-t--aaaaagcgtcaaagcttatct-atctttattt-ttt------aaaaatatc--a
aaatttataaag-----accccttaaccactattaagtactttcatac-tattatgaaac
ttacaatgttaaaactagtaacaagaa-gc-agc-ccttctc-ttaaatgcaaatttaca
tcaaacaggactatcc---gttgatgatta-acact-tt-ta--aataaaaagtagtaac
ttaacaagaaaattctact-taa---tcatgtgttaaactaacacaagagcattaaaa-g
aaa-gattaaaag-gaaaagaaggaactcggcaaatattaacctcgcctg-tttaccaaa
aacatcgcctcttg----a--ct-ttaataagaggta-cagtctgcccagtgaccatccc
gttcaacggctgcggtattctgaccgtacaaaggtagcgtaatcacatgttctttaattg
aggacccgtatgaatgacttaacgagggttatactgtctcctttccccaatcagtgaaac
taatcttcctgtgaaaaagcagggataa-ttatataagacgaaaagaccctatggagctt
t----aaact-aaactacat----ttgc---cgtaca-----------------------
----caaaat-aat--taaactta-tc-t---tggca-ctatgatttta-agttt-tcgg
ttggggcaacc-acgga-gaaaaataaatcctccatgttgaa-ta--a-ga---t----t
at--tctttagc-caaaag-ctacaactttaagcatcat-aa-aattgaca-ctattgac
cc-----aatat--tt---tgatcaacgaaccaa-gttaccctagggataacagcgcaat
ccgctttgagagtacatattgacaagcgggcttacgacctcgatgttggatctgggtgtc
ctagtggt-gc-agcagctact-aaagg--tt-cgtt-tgttc-aacgattaa-aaccca
--------------------
>Rheohyla_miotympanum
-gctaaaaatctagccc----aac---------------ca-------------------
--acccc---------ctca-act-ata--t-----t---------c---acta---ac-
-taaaacatttcctc-atcttagtaaaggcgattgaaaaact-tc--caggagcaacaaa
aatagtaccgaaagggaaagatgaaatat-taatgaaa--aacctatttaagcacaataa
agtagagattagctctc-gtacctttcgcatcatggtttaactagt-c-aaatcaagcaa
agtgacctaaagtctgaccccccgaaactagacgagctacctcaggacagcttttagagc
taacccgtccctgttgcaaaagggtggaaagatcctatagtagtggtgatatacctaccg
agcctagtgatagctggttactcaaaaaaaagaatttaagtccagcctaaagaataatga
atccccaccttaa-atttactatcaaaa--taa-tataatt---t-ctttagagtaattc
aaataaggtacagcctatttgaaa-caggatacaacctaaattaaagggtaa----ta--
cct--ct--a-------------atgtt---caaccaagtaggcctaaaagcagccacct
tt-ac-cgaaagcgtcaaagctctatt-gttc--attt-att--------taatacc--a
catattatatag-----aacccttttcccctattgagtacttctatat-tcttatagaac
ctttaatgttaaaactagtaacaagaa-gt-aga-ccttctc-ttaaatgtgagtgtaaa
tcataatggacctttccccgatggtagtta-ccacc-ta-ta--aaaataaattagtaac
attacaagaaaaaccttat-tta---tactgtgttaacctaacacaagagcatttcaa-g
aaa-gattataag-agaaagaaggaactcggcaaacattaacctcgcctg-tttaccaaa
aacatcgcctcttg--t-c--tt-aatataagaggtc-tagcctgcccagtgaactt-ca
attcaacggccgcggtattctaaccgtgctaaggtagcgtaatcatttgtcctttaaatg
cggaccagtatgaatggcatcacgaaggttatactgtctcctttttctaatcagtgaaac
taatctccccgtgaagaagcggggatag-ccctataagacgagaagaccctatggagctt
t----aaact-aagcaacaa----atgc---tctatt---ttatt-a-a--a------t-
-ct-tagatt-tat--taacattt-at-t---tagct-taatgtctgcc-agttt-tagg
ttggggtgacc-gcgga-gtaaaaaataacctccacattgaa-ca--g-ag---cc---t
agc-ttctgagc-cacgaa-ctacaactctaagcaccaa-tattactgacataaattgac
cc-----aatat--at---tgatcaacgaaccaa-gttaccctagggataacagcgcaat
ccgcttcaagagcccctatcgacaagcgggtttacgacctcgatgttggatcagggtatc
ccagtggt-gt-agccgctact-aaagg--tt-cgtt-----------------------
--------------------
>Rhinella_dorbignyi
-gctaaaaacctagccc----aactaaa-----------tatg-----------aat--t
ctactaa---------aaca-act-ttc--t-----t---------a---cctt---aa-
-taaaccattttaaa-attttagtaaaggagattgaaaaatt-ta--ttggagctataag
aatagtaccgcaagggaatggtgaaatatataatgaaa--aatt---ttaagcaaaaaaa
agtaaagattatccctt-gtaccttttgcatcatggtttaactagt-t-taatcaagcaa
aacgtatttaagtttgactccccgaaactaagtgagctacttcaaggcagctgaaagagc
gaacccgtctctgtagcaaaagagtgggatgaccttcaagtagcggtgatagacctaacg
aacttagtgatagctggttactc-aaaaaacggatcttagtccaacctaaaa--------
ctcattaccttag----ta-catctaaa--cag-ccttttg---atttttagagtaattc
aaataaggtacagcctatttgaaa-caggatacaacctagactcgtggataa-gattg--
gct--tt--a--------------taaa---caaccaagtgggcctaaaagcagccatct
tt-a--aaatagcgtcaaagcttaatt-gtag--atat-gcc--------taattacctg
ataattatc-tt-----aatccccatccaatattgagtaattctatat-ttctatagaaa
attttatgttaaaactagtaacaagaa-ga-agatacttctc-ttcaatgtaagtgtaaa
tcagagaggacaaacc---actgatgatta-acgtc-ac-tg--aaacaaaagtagaaac
tcacctagaaaaatctact-ttc---accaacgttaacctaacacaagaacattaaaa-g
aaa-gattaaaag-aaaaagaaggaactcggcaaacattaacctcgcctg-tttaccaaa
aacatcgcctcttg--a-t--tt-actataagaggtc-cagcctgcccagtgaccat---
gttcaacggccgcggtatcctaaccgtgcgaaggtagcgtaatcacttgttctttaaatg
tggactagtatgaacggcatcacgaaggttatactgtctcctttttctaatcagtgaaac
taatttccccgtgaagaagcggggataa-gattataagacgagaagaccctatggagctt
t----aaaca-acacagcac----ttac---caaaga-a-ttttt-a-a--a------t-
-tt-ctgaac-act--ttaactct-tt-c---aagta-aaatgactgta-agttt-ttgg
ttggggtgacc-acgga-gtaaaacacaacctccatgttgaa--a--g-aa---t----t
tt--ttctaagc-caagaa-taaccaatctaagcattaa-ca-aattaacatctattgac
cc-----aataa-att---tgatcaacgaaccaa-gttaccctagggataacagcgcaat
ccacttcaagagctcctatcgacaagtgggtttacgacctcgatgttggatcagggtatc
ccagtggt-gc-agccgctact-aaagg--tt-cgtt-tgttc-aacgattaa-aaccct
acgtgatctgagt-------
>Rhinella_granulosa
-gctaaaaacctagccc----aactgat-----------catg-----------aat--t
ttacaaa---------aaca-act-ttc--t-----t---------a---cctt---aa-
-taaatcatttttaa-attttagtaaaggagattgaaaaatt-ta--ttggagctataaa
aatagtaccgcaagggaatggtgaaatatttaatgaaa--aagc---ttaagcaaaaaaa
agtaaagattacccctt-gtaccttttgcatcatggtttaactagt-t-taatcaagcaa
aatgcatttaagtttgactccccgaaactaagtgagctacttcaaggcagctgaaagagc
gaacccgtctctgtagcaaaagagtgggatgaccttcaagtagcggtgacagacctaacg
aacttagtgatagctggttactc-aagaaacggatcttagtccaacctaaaa--------
ctcattcttttag----tt-tatctaaa--cag-tcttatg---gtttttagagtaattc
aaataaggtacagcctatttgaaa-caggatacaacctaaactcgtggataa-aattg--
gct--ct--a--------------tata---caaccaagtgggcctaaaagcagccatct
tt-a--aaatagcgtcaaagcttaatt-gtaa--atac-gcc--------taattaccct
ataattatt-tt-----aatccccacccaatattgagtaattctatat-ttatatagaaa
attttatgttaaaactagtaacaagaa-ga-agatacttctc-tttaatgtaagtgtaaa
tcagaaaggacaaacc---actgataatta-acgtc-ac-tg--aaacaaaagtagaaac
tcacctagaaaaatctact-ctt---accaacgttaacctaacacaagaacatcaaaa-g
aaa-gattaaaag-aaaaagaaggaactcggcaaacattaacctcgcctg-tttaccaaa
aacatcgcctcttg--a-t--tt-ctgataagaggtc-cagcctgcccagtgaccat---
gttcaacggccgcggtatcctaaccgtgcgaaggtagcgtaatcacttgttctttaaatg
tggactagtatgaacggcttcacgaaggttatactgtctcctttttttaatcagtgaaac
taatttccccgtgaagaagcggggataa-agctataagacgagaagaccctatggagctt
a----aaacg-acacagcac----ttac---caaaaa---ttttt-aat--g------t-
-ttctataac-act----aattct-tt-a---aagta-aaatgactgca-agttt-tcgg
ttggggtgacc-acgga-gtatatcataacctccatgttgaa--a--g-aa---tt---t
ct--ttctaagc-caagaa-taaccaatctaagcattaa-ta-aattaacatctattgac
cc-----aataa-att---tgatcaacgaaccaa-gttaccctagggataacagcgcaat
ccacttcaagagctcctatcgacaagtgggtttacgacctcgatgttggatcagggtatc
ccagtggt-gc-agccgctact-aaagg--tt-cgtt-tgttc-aacgattaa-aaccct
acgtgatctgagt-------
>Rhinella_major
-gctaaaaacctagccc----aactaaa-----------catg-----------aat--a
attctaa---------aaca-att-ttc--c-----t---------a---cctt---aa-
-taaaccattttaaa-attctagtaaaggagattgaaaaact-ta--ttggagctataaa
aatagtaccgcaagggaacggtgaaatacataatgaaa--aatc---ttaagcaaaaaaa
agtaaagattatctctt-gtaccttttgcatcatggtttaactagt-t-taatcaagcaa
aacgtatttaagtttgactccccgaaactaagtgagctacttcaaggcagctgaaagagc
gaacccgtctctgtagcaaaagagtgggacgaccttcaagtagcggtgacagacctaacg
aacttagtgatagctggttactc-aaaaaacggatcttagtccaacctaaaa--------
ctcaccctcttag----tt-catctaaa--caa-ccttatg---atttttagagcaattc
aaataaggtacagcctatttgaaa-caggatacaacctagactcgtggataa-aactg--
gct--tt--a--------------tata---caaccaagtgggcctaaaagcagccatct
tt-a--aaacagcgtcaaagcttaatt-gtaa--atac-gcc--------taattaccta
attattatt-tt-----aatccccattcaatattgagtaattctatat-ttatatagaaa
gttttatgttaaaactagtaacaagaa-ga-agactcttctc-ttcaatgtaagtgtaaa
tcagaaaggacaaacc---actgataatta-acgtt-ac-tg--aagcaaaagtagaaac
ttatctagaaaaatctact-ttt---actaacgttaacctaacacaagaacatttaaa-g
aaa-gattaaaag-aaaaagaaggaactcggcaaacattaacctcgcctg-tttaccaaa
aacatcgcctcttg--a-t--tt-tctataagaggtc-cagcctgcccagtgaccat---
gttcaacggccgcggtatcctaaccgtgcgaaggtagcgtaatcacttgttctttaaatg
tggactagtatgaatggcatcacgaaggttatactgtctcctttttctaatcagtgaaac
taatctccccgtgaagaagcggggataa-aattataagacgagaagaccctatggagctt
t----aaaca-acgcagcaa----ttac---caaaga-a-ttttt-aat--g------t-
-ttctgtaac-act----aacttt-ta-c---aagta-aaatgactgca-agttt-ttgg
ttggggtgacc-acgga-gtatatcataacctccatgttgaa--a--g-aa---------
tt--ttctaagc-caagaa-ttaccaatctaagcattaa-ca-aattaacatccattgac
cc-----aataa-att---tgatcaacgaaccaa-gttaccctagggataacagcgcaat
ccacttcaagagcccctatcgacaagtgggtttacgacctcgatgttggatcagggtatc
ccagtggt-gc-agccgctact-aaagg--tt-cgtt-tgttc-aacgattaa-aaccct
acgtgatctgagt-------
>Rupirana_cardosoi
-gccaaaaatctagccc----aacttaccc-------t-catg-----------atta--
----------------tttt-att-ttt--a-----t-----a---a---ttat---aaa
ttaaaacattttaac-attatagtaaaggagattgaaaaatt-ac--ttggagcaatatt
aatagtaccgcaagggaaaaatgaaata-gaaatgaaataaatg---ttaagcacaacaa
aatagagacaaaccctc-gtacctttcgcatcatggtttaactagt-t-taatcaagcaa
aaagacttaaagtttgacctcccgaaacttagcgagctacttcaaggcagctttaagagc
gaacccgtctctgttgcaaaagagtgggatgaccttcaagtaggggtgacagacctaccg
agctaagtgatagctggttactc-aagaaaaggattttagtccaccctaaaa--------
ttaat---tatag----ta-tattaaaa--caa-aaacata----attttagaaacattc
aaataaggtacagcctatttgaat-taggatacaacctataccaatgggtaa-tacta-c
acta-tt----------------ttatt---taatcaagtgggcctaaaagcagccatct
tt-t--aaaaagcgtcacagcttaatt-ttat--aaaa-gca--------taattcc-tt
tatattttt-aa-----aacccttcaacagtattgagtaattctatac-ccttatagaac
attttatgttaaaactagtaacaagaa-ga-aga-ccttctcttttaatgcaagtgtaaa
tcagacaggacccacc---actgataatta-ccacc-ac-tg--aacacaaagtaataac
aattcaagaaaaccctactatcc---aaaaatgttaatctaacacaagagcattacaa-g
aaa-gattaaaag-aaaaagaaggaactcggcaaatattaacctcgcctg-tttaccaaa
aacatcgcctcttg--a-c--ca-actataagaggtc-cagcctgcccagtgactct---
gttcaacggccgcggtatcctaaccgtgcgaaggtagcgtaatcacttgttctttaaatg
aggactagtatgaatggcaccacgagggttatactgtctcctttttctaatcagtgaaac
taatcttcccgtgaagaagcggggataa-acctataagacgagaagaccctatggagctt
t----aaact-atataacac----ttgc---cataac-----tacaacc--a------a-
-tttcagaaa-att----aaattt-ta-cc-ctggca-ttataattatt-agttt-tagg
ttggggtgacc-gcgga-gcaaaaaataacctccacaatgaa--a--g-ga--cct---t
tt--acctaagt-caagga-ctacaatcctaaacatcaa-ca-acttgacattaattgac
cc-----aagat--at---tgatcaacgaaccaa-gttaccctagggataacagcgcaat
ccacttcaagagcccatatcgacaagtgggtttacgacctcgatgttggatcagggtatc
ctagtggt-gc-agccgctact-aaagg--tt-cgtt-tgttc-aacgattaa-aaccct
--------------------
>Scinax_catharinae
-gctaaaaatccagccc----attttaacc-------a-catg-----------aacct-
----------------accc-acc-tta--c-----t-------------ttat---aaa
ccaaaacattttaac-attttagtaaaggagattgaaaaaat-aa--ttggagctataaa
aatagtaccgcaagggaaatatgaaata-aaaatgaaataaacc---tcaagcataaaaa
agtagagtttttccctc-gtaccttttgcatcatggtttaactagt-c-ttatcaagcat
aaagcattatagtttgaccccccgaaattaagcgagctacttcagggcaactttaagagc
taacccgtctctgttgcaaaagagtgggatgaccctcaagtaggggtgacagacctaacg
agcttagtgatagctggttactc-aagaaaaggattttagttcaacctaaag--------
cttca----ttct----ta-taacaaaa--aga-tttttaa----gctttagagtaattc
aaataaggtacagcctatttgaaa-caggatacaacctcaactgatgggtac-cataa--
gtt--tt--gt------------ttatt---caattaagtaggcctaaaagcagccacct
tt-t--aaaaagcgtcaaagatttatt-gaaa--acttaaac--------taatttc-tt
cccctcctt-ct-----aaccctctattaatattgagtaattctatac-tactatagaac
ctattatgtttaaactagtaacaagaa-gctaaa-ccttctc-ttaggtgtatatgtaaa
tcagacaggataaacc---actgataatta-acgtt-ta-tg--agcccacattagtaac
cttacaagaaaattctaattacc---cctcgcgttaacctaacacaagaacaccacaa-g
aaa-gattaaaag-aaaaagaaggaactcggcaaattttaaccccgcctg-tttaccaaa
aacatcgcctcttg--a-g--ta-aaaataagaggtc-tagcctgcccagtgacaac--a
attcaacggccgcggtatcctaaccgtgcgaaggtagcgtaatcacttgttctttaaatg
aggactagtatgaatggcatcacgagggttatactgtctccttttttcaatcagtgaaac
tattctccccgtgaagagacggggatac-ttctataagacgagaagaccctatggagctt
t----aaatt-ttatttcaa----ttgc---tctttt-----tat-atcctg--------
-tc-ccgacc-tcc----taattt-ca-at-tgagca-tcatggtaata-aattt-tagg
ttggggtgacc-gcgga-gcataaaaaaacccccgcatagaa--c--a-gg--ccc---g
ag--ccttgaac-atagag-ctacaactccaagcactaa-ca-cattaacatccattgac
cc-----aatat-ttt---tgatcaacgaaccaa-gttaccctagggataacagcgcaat
ctactttgagagctcctatcgacaagtgggtttacgacctcgatgttggatcagggtatc
ccagtggt-gc-agccgcta-t-aaagg--tt-cgtt-tgttc-----------------
--------------------
>Sphaenorhynchus_dorisae
-gccaaaaatttagcct----ctcctcatc-------t-tatg-----------atatc-
----------------aatt-aac-cta--t-----t---------a---ttat---taa
ctaaatcattttata-aatttagtaaaggtgattaaaatatt-ta--tttgagctataaa
aattgtaccgcaagggaataatgaaata-aaaatgaaataaatt---ttaagcaataaaa
agtagagaatttacctc-gtaccttttgcatcatggtttaactagt-a-aaactaagcat
aatgatttatagtttaacttcccgaaactaagcgagctacttctaggcagctaaatgagc
aaacccgtctctgttgcaaaagagtgggaagacctttaagtagaggtgatagacctaacg
agcttagtgatagctggttactc-aataaaagaattttagttctacctaaag--------
ttttt----ttga----ta-cctaaaaa--taa-aacctca----actttagagctattc
aaataaggtacagcctatttgaaa-caggacacaacctaaatctttgggtaa--acaa--
atg--tt--aa--------------att---ttattaagtgggcctaaaagcagccacct
tt-a--atatagcgtcacagcttaatt-ctac--acac-att--------ttatacc--t
ctaattataatg-----aaccctcttttaatattgagtaattctataa-tattatagaaa
ttattatgttaaaactagtaataagaa-a--aga-ccttctc-tttaatgcaagtgtaaa
tcagataggacaaacc---actgataatta-acatt-ag-ta--actaaactttagcaac
ttaacaagaaaattctaataaat----tttatgttaacctaacacaagagcattacaa-g
aaa-gattaaaag-aaaaagaaggaactcggcaaacataaacctcgcctg-tttaccaaa
aacatcgcctcttg----a--ca-cacataagaggtc-cagcctgcccagtgacttt---
gttcaacggccgcggtatcctaaccgtgcgaaggtagcgtaatcacttgttctttaaatg
tggactagtatgaatggcatcacgaaggttttactgtctcctctttctaatcaatgaaac
taatctctccgtgaagaaacggaaatac-taatataagacgagaagaccctatggagctt
t----aaact-acttatcat----ttgt---ttaaac------tc-act--a------a-
-tttcagaaa-ttt----aatatg-ca-at-ctaact-tcctgatagtt-agttt-tagg
ttggggtgacc-gcgga-gtataaaataacctccataatgaa--a--a-gg--aat---a
ct--tcctgaac-aaaaag-ctacaactttatgtaccaa-aa-aattgaca-caattgac
cc-----aatat--at---tgatcaacgaaccaa-gttaccctagggataacagcgcaat
ctacttcaagagctcctatcgacaagtaggtttacgacctcgatgttggatcagggtctc
ccagtggt-gc-agccgctact-aaagg--tt-cgtt-tgttc-aacgattaa-aaccct
--------------------
>Tepuihyla_rodriguezi
-gctaataatctagccc----ctccctatc-------a-aatg-----------aaacc-
-----------------att-aac-ttt--a-----t---------g---atac---aaa
ctaaaacattttata-aatctagtaaaggcgattaaaaaatt-aa--caggagcaataaa
aaaggtaccgcaagggaaagatgaaata-aaaatgaaacaaatg---taaagcacaagac
agtagagactaactctc-gtaccttttgcatcatggtttaactagt-c-caatcaagcat
aacgacttaaagtttgacctcccgaaactaagtgagctacttcaaggcagcttattgagc
aaacccgtctctgttgcaaaagagtgggaagaccttcaagtagaggtgacagacctaacg
aacttagtgatagctggttgctc-aagaaaaggactttagcccagcctaaag--------
ttttt---accag----tt-tttcaaaa--cac-aatttta----actttagagtaattc
aaataaggtacagcctatttgaaa-aaggatacaacctaagctaatgggtaa-t------
att--tt--aa------------ttttg---taaccaagtgggcctaaaagcagccacct
tt-a--aaatagcgtcaaagctttatt-atat--atggtttt--------taatttc-tt
ttaattcac-ca-----aaccctttaatcttattgagcaattctatac-tattatagaac
atataatgttaaaactagtaacaagaa-ga-aga-ccttctc-ttaaatgcaagtgtaca
tcaacaaggaccaacc---gctggtaatta-acacc-ca-tg--aaaacatattagcaac
cccgcaagaaaactctaataaac----tatgtgttaatctaacacaagagcattacaa-g
aaa-gattaaaag-aaaaagaaggaactcggcaaatattaacctcgcctg-tttaccaaa
aacatcgcctcttg--a-a--ta-tctataagaggtc-cagcctgcccagtgactct---
gttcaacggccgcggtatcctaaccgtgcgaaggtagcgtaatcacttgttctttaaatg
aggacttgtatgaacggcaccacgagggttatactgtctcctctctctaatcagtgaaac
taatctccccgtgaagaagcggggataa-gaatataagacgagaagaccctatggagctt
t----aaact-taatgacaa----atac---tagcta-----cgt-att---aa----c-
-tttcagaaa-att----aactat-ta-ct-ttagtt-ttatgatcatt-agttt-tagg
ttggggtgacc-acgga-gtaaaaattaacctccgtattgaa--t--g-gg--att---a
at--ccctgagc-caagag-ccacgactccaaacaccaa-ca-aattgacattaattgac
cc-----aatat--tt---tgatcaacgaaccaa-gttaccctagggataacagcgcaat
ccacttcaagagcccctatcgacaagtgggtttacgacctcgatgttggatcagggtatc
ccagtggt-gc-agccgctact-aaagg--tt-cgtt-tgttc-aacgattaa-aaccct
--------------------
>Trachycephalus_mesophaeus
-gctaaaaacctagccc----ctcaatacc-------c-aatg-----------aacc--
----------------acta-aac-ctc--a-----c---------c---ttat---aaa
ctaaaacattctata-agtatagtaaaggagattgaaaaatt-tg--taggagcaataaa
aatagtaccgcaagggaaaggtgaaata-aaaatgaaaaaaata---ttaagcacaaaat
agtaaagattaaccctt-gtaccttttgcatcatggtttaactagt-c-caaccaagcaa
aacgacttacagtttgacctcccgaaactaagtgagctacttcagggcagcttattgagc
aaacccgtctctgttgcaaaagagtgggaagaccttcaagtaggggtgacagacctaacg
aacttagtgatagctggttactc-aagaaaaggattttagtccagcctaaag--------
tcttt----ttat----ta-taataaaa--taa-cattacg----actttagagtaattc
aaataaggtacagcctatttgaaa-aaggatacaacctaaactaatgggtaa-a------
acta-tt--aa------------tttta---taaccaagtgggcctaaaagcagccacct
tt-a--agatagcgtcaaagctttatt-ataa-tattt-act--------taattcc-ta
aaaacaatt-ta-----agccctttacttttattgagtaattctatat-ctttatagaac
ctataatgttaaaactagtaacaagaa-ga-aga-ccttctc-ttaaatgcaagtgtaaa
tcagtaaggactaacc---actgataatta-acgct-ta-tg--aaaccatattagtaac
ctcacaagaaaattctaataaat----catgtgtttacctaacacaagagcatttcaa-g
aaa-gattaaaag-aaaaagaaggaactcggcaaatattaacctcgcctg-tttaccaaa
aacatcgcctcttg--a-a--ta-aatataagaggtc-cagcctgcccagtgactct---
gttcaacggccgcggtatcctaaccgtgcgaaggtagcgtaatcacttgttctttaaatg
aggactcgtatgaatggcaccacgagggttatactgtctcctttttccaatcagtgaaac
taatctccccgtgaagaagcggggatga-aaatataagacgagaagaccctatggagctt
t----aaact-taatagcaa----atac---tatcat------tt-att--aaa----c-
-tctcagaac-ata----aacctt-ta-tt-tcagta-ttatgactatt-agttt-tagg
ttggggtgacc-gcgga-gcaaaaattaacctccacattgaa--c--g-gg--act---t
ag--ccctgagc-aaaaag-ccacgactttaagcaccaa-ca-aattgacattaattgac
cc-----aatat--tt---tgatcaacgaaccaa-gttaccctagggataacagcgcaat
ccacttcaagagctcctatcgacaagtgggtttacgacctcgatgttggatcagggtatc
ccagtggt-gc-agccgctact-aaagg--tt-cgtt-tg-tc-aacgattaa-a--cct
--------------------
>Phasmahyla_spectabilis
------------------------------------------------------------
------------------------------------------------------------
------------------------------------------------------------
------------------------------------------------------------
------------------------------------------------------------
------------------------------------------------------------
------------------------------------------------------------
------------------------------------------------------------
------------------------------------------------------------
------------------------------------------------------------
------------------------------------------------------------
------------------------------------------------------------
------------------------------------------------------------
------------------------------------------------------------
------------------------------------------------------------
------------------------------------------------------------
------------------------------------------------------------
-----agcctgcc-----------------------------------agtgactct---
gttcaacggccgcggtatcctaaccgtgcgaaggtagcgtaatcacttgttctttaaata
aggactagtatgaacggcaccacgaaggttatactgtctcctttctctaatcagtgaaat
tgatttccccgtgaagaagcgggaataa-atatataagacgagaagaccctatggagctt
t----aaact--actaacaa----ttat---tttaac------tt-aac--aaacc----
-----ttaag-gct--acaaaatt-aa-tt-taaata-ttctgatttct-agttt-tcgg
ttggggtgacc-acgga-gtaaaacttatcctccatgatgaa--tt-a-ga--acc---t
at--ttctaagc-aaaaaa-ctacaatttaaagcatcaa-aa-aattgac-tctattgac
cc-----aatat--tt----gatcaacgaaccaa-gttaccctagggataacagcgcaat
ccatttcaagagttcatatcgacagatgggtttac-acctcgatgttggatcaggatacc
caggtggt-gc-agccgctact-aatgg--tt-cgtt-tgttc-aacgattaa-aatcct
acgtgatctgagttcagacc
>Leptodactylus_mystaceus
------------------------------------------------------------
------------------------------------------------------------
------------------------------------------------------------
------------------------------------------------------------
------------------------------------------------------------
------------------------------------------------------------
------------------------------------------------------------
------------------------------------------------------------
------------------------------------------------------------
------------------------------------------------------------
------------------------------------------------------------
----------agcgtcacagcttaatc-gcaa-aacag-atc--------aaattac--a
aaaatattcatg-----agccccactttagtaccaagtaattctatac-ctttatagaac
cttttatgttaaaactagtaacaagaa-ga-acccccttctc-tttaatgcaagcataaa
tcagtcaggaccaacc---actgataatta-acacc-ca-tg--agcccacagtagaaac
accacaagaaaaccctactatac----cctgtgttaacctaacacaagagcattacaa-g
aaa-gattaaaag-aaaaagaaggaactcggcaaacattaaccccgcctg-tttaccaaa
aacatcgcctcttg--aca--aa-cttataagaggtc-cagcctgcccagtgactct---
gttcaacggccgcggtatcctaaccgtgcgaaggtagcgtaatcacttgttctttaaatg
aggactagtatgaatggcatcacgaaggttatactgtctcctttttctaatcagtgaaac
taatcttcccgtgaagaaacgggaataa-aaatataagacgagaagaccctatggagctt
t----aaaca-aatatacac----ctgc---ctc--------ttt-acc-aaaa----a-
-tttcagaag-aca----agtaat-ta-cc-cgggca-ttttgatatag-cgttt-tagg
ttggggtgacc-acgga-gcaaaaaataacctccgcagcgaa--c--g-gg--agt---a
tt--ccctaaac-caaggg-ccacaaccccaagtattga-ta-aatcaacaccaattgac
------------------------------------------------------------
------------------------------------------------------------
------------------------------------------------------------
--------------------
>Callimedusa_atelopoides
------------------------------------------------------------
------------------------------------------------------------
------------------------------------------------------------
------------------------------------------------------------
------------------------------------------------------------
------------------------------------------------------------
------------------------------------------------------------
------------------------------------------------------------
------------------------------------------------------------
------------------------------------------------------------
------------------------------------------------------------
------------------------------------------------------------
------------------------------------------------------------
------------------------------------------------------------
------------------------------------------------------------
------------------------------------------------------------
------------------------------------------------------------
------------------------------------------------------------
------------------------------------------------------------
------------------------------------------------------------
------------------------------------------------------------
------------------------------------------------------------
------------------------------------------------------------
--------------------------------------------c---------------
------------------------------------------------------------
------------------------------------------------------------
------------------------------------------------------------
------------------------------------------------------------
--------------------
>Callimedusa_duellmani
------------------------------------------------------------
------------------------------------------------------------
------------------------------------------------------------
------------------------------------------------------------
------------------------------------------------------------
------------------------------------------------------------
------------------------------------------------------------
------------------------------------------------------------
------------------------------------------------------------
------------------------------------------------------------
------------------------------------------------------------
------------------------------------------------------------
------------------------------------------------------------
------------------------------------------------------------
------------------------------------------------------------
------------------------------------------------------------
------------------------------------------------------------
------------------------------------------------------------
------------------------------------------------------------
------------------------------------------------------------
------------------------------------------------------------
------------------------------------------------------------
------------------------------------------------------------
--------------------------------------------c---------------
------------------------------------------------------------
------------------------------------------------------------
------------------------------------------------------------
------------------------------------------------------------
--------------------
>Callimedusa_ecuatoriana
------------------------------------------------------------
------------------------------------------------------------
------------------------------------------------------------
------------------------------------------------------------
------------------------------------------------------------
------------------------------------------------------------
------------------------------------------------------------
------------------------------------------------------------
------------------------------------------------------------
------------------------------------------------------------
------------------------------------------------------------
------------------------------------------------------------
------------------------------------------------------------
------------------------------------------------------------
------------------------------------------------------------
------------------------------------------------------------
------------------------------------------------------------
------------------------------------------------------------
------------------------------------------------------------
------------------------------------------------------------
------------------------------------------------------------
------------------------------------------------------------
------------------------------------------------------------
------------------------------------------------------------
------------------------------------------------------------
------------------------------------------------------------
------------------------------------------------------------
------------------------------------------------------------
--------------------
>Callimedusa_perinesos
------------------------------------------------------------
------------------------------------------------------------
------------------------------------------------------------
------------------------------------------------------------
------------------------------------------------------------
------------------------------------------------------------
------------------------------------------------------------
------------------------------------------------------------
------------------------------------------------------------
------------------------------------------------------------
------------------------------------------------------------
------------------------------------------------------------
------------------------------------------------------------
------------------------------------------------------------
------------------------------------------------------------
------------------------------------------------------------
------------------------------------------------------------
------------------------------------------------------------
------------------------------------------------------------
------------------------------------------------------------
------------------------------------------------------------
------------------------------------------------------------
------------------------------------------------------------
--------------------------------------------c---------------
------------------------------------------------------------
------------------------------------------------------------
------------------------------------------------------------
------------------------------------------------------------
--------------------
>Cryptobatrachus_remotus
------------------------------------------------------------
------------------------------------------------------------
------------------------------------------------------------
------------------------------------------------------------
------------------------------------------------------------
------------------------------------------------------------
------------------------------------------------------------
-------------------gctt-aagaaaaggattttagtcccgcctaaag--------
-acaat--ctaa-----ta-agtctaaa--taaaatttctg----tctttaaagtaattc
aaataagttacagcctgtttgaaa-taggatacaacctaaactaatggataag------c
atct-aaatt-tt----------tgttt----aattaagtaggcctaaaagcagccatct
ttaa---aatagcgtcaaagcttaatcaaac---caaa---cct------caatccc--a
aattacacagca-----aaccctttaatagtattaagcaattctatac-tcctatagaaa
tttttatgttaaaactagtaacaagaa-ga-aga-ccttctc-ttaaatgtaagtataag
tcagaaagaacccccc---actgacaatta-acacc-t--at-gaacctacagtagaaac
ccaacaagaaaaatctact-taa---cacaatgttaacctaacacaagaacattaaaa-g
aaa-gattaaaag-aaaaagaaggaactcggcaaattttaacctcgcctg-tttaccaaa
aacatcgcctcttg-a-at-----catatttgaggtc-cagcctgcccagtgactct---
gttcaacggccgcggtatcctaaccgtgcaaaggtagcgtaatcacttgttctttaaata
aggactagtatgaatggcatcacgaaggttatactgtctcctttttccaatcagtgaaac
tgatcttcccgtgaagaagcgggaatccaac-tataagacgagaagaccctacggagctt
t----aaac-------acaa-----tgt--catctg------tcc------c-a----g-
-----caaac-atcttaaaaactt-gc-c---cagca-ttttgactatt-agttt-tagg
ttggggtgacc-gcgga-gtaaaacttaacctccacattgaa--ta-a-at---at--ta
-----tttaaac-taagag-atacatctctaagcatcaa-ta-aattgacattcattgac
c-----caatat--tt---tgatcaacgaaccaa-gttaccctagggataacagcgcaat
ccactttgagagtccctatcgacaagagggtttacgacctcgatgttggatcaaggtatc
ccagtggt-gc-agccgctact-aaagg--tt-cgtt-tgttc-aacgattaa-aacctt
--------------------
>Hemiphractus_helioi
------------------------------------------------------------
------------------------------------------------------------
------------------------------------------------------------
------------------------------------------------------------
------------------------------------------------------------
------------------------------------------------------------
------------------------------------------------------------
-------------------actc-gagaaaaggatcttagtcctacctaaac--------
-accct--gtaa-----tt-ataccaaa--taa-acactta----aatttagagctattc
aaataaggtacagcctatttgaaa-aaggaaacaacctaaaacaatgggtattatta---
-tg---a--t-ac----------cccac----aacctagtgggcctaaaagcagccaact
ctta---aaaagcgtcaaaccttaattgtgt---caat---ctt------taatgct--c
acacccacactg-----accccttcaacagtatcgagtaattctatat-tcatatagaac
ttttcatgttaatattagtaacaagaa-gactga-ccttctc-ttaaatgcgaacaaaaa
tcagcaagaacacacc---actgacaatta-acacc-c--at-ggaccctaaatagcaac
ttaacaagaaaaacctcca-caa---cattctgttaaccttacacaagagcattaaaa-g
aaa-gattaaaag-aaaaagaaggaactcggcaaa-attaacctcgcctg-tttaccaaa
aacatcgcctcttg-------ca-cccataagaggtc-cagcctgcccagtgaccct---
gttcaacggccgcggtatcctaaccgtgcgaaggtagcgtaatcacttgccccctaaata
ggggccggtatgaacggcaccacgaaggtttaactgtctcctttttctaatcagtgaaat
taatctccccgtgaagaagcggggataaata-cataagacgagaagaccctatggagctt
t----aaatgttaacaacaa----ttgc--tctacc------------------------
-------------------accca-ac-a---tagca-ctatgattgtt-aattt-tagg
ttggggcgacc-acgga-gcaaaacttaacctccttgttgaa-----g-ga---atcatc
-----ctatagc-aaaaac-taacaactttaagcatcat-ta-aattgacatacattgac
c-----caatat--tt---tgatcaacgaaccaa-gttaccctagggataacagcgccat
ccacctcaagagcccctatcgacaggtgggtttacgacctcgatgttggatcagggcatc
ccagtggt-gt-agccgctact-aaagg--tt-cgtt-tgttc-aacgattaa-agccct
--------------------
>Hemiphractus_proboscideus
------------------------------------------------------------
------------------------------------------------------------
------------------------------------------------------------
------------------------------------------------------------
------------------------------------------------------------
------------------------------------------------------------
------------------------------------------------------------
------------------------------------------------------------
------------------------------------------------------------
------------------------------------------------------------
------------------------------------------------------------
------------------------------------------------------------
------------------------------------------------------------
------------------------------------------------------------
------------------------------------------------------------
------------------------------------------------------------
----------------------------------------------------------aa
aacatcgcctcttgcc-c---at-attataagaggtc-cagcctgcccagtgacact---
gttcaacggccgcggtatattaaccgtgcgaaggtagcgcaatcacttgtcctttaaata
aggactagtatgaacggcaccacgaaggtttaactgtctcccctttccaatcagtgaaac
taatctccccgtgaaaaagcgggaatagtaa-cataagacgagaagaccctatggagctt
t----aaatattaacaacaa----ctgc--cat---------------------------
----------------------------------gcacctatgattgtt-aattt-tagg
ttggggcgacc-acgga-gtaaaacccaacctccgtgctgaa------------------
------ttatag-caaaac-ccacaactttaagcatcac-ta-aattgacattcattgac
c-----caata---ac---tgatcaacgaaccaa-gttaccctagggataacagcgccat
ccacttcaagagcccatatcgacaagtgggcttacgacctcgatgttggatcaaggtacc
ccagtggc-gc-agccgctact-aaagg--tt-cgtt-tgttc-aacgattaa-caccct
a-------------------
>Hemiphractus_scutatus
------------------------------------------------------------
------------------------------------------------------------
------------------------------------------------------------
------------------------------------------------------------
------------------------------------------------------------
------------------------------------------------------------
------------------------------------------------------------
-------------------accc-gagaaaaggattttagtcctacctaaaa--------
-cttaa--ttta-----ta-aaaccaaa--tta-ctccaca----actttagagctattc
aaataaggtacagcctatttgaaa-aaggaaacaacctaaaacaatgggtac--tta---
-at---a--t-ga-----tc---cgcac----aatcaagtaggcctaaaagcagccaact
atta---aaaagcgtcaaacctttattgttt---agat---cat------taatacc--a
caaccccaaact-----accccttcaccagtatcgagtaattctatat-tcctatagaac
cttttatgttaatactagtaacaagaa-gattga-ccttctc-tttaatgcgaacaaaaa
tcagcaaggacacacc---actgatagtta-acacc-c--at-aaactaaacacagcaac
ccatcaagaaaaccctccc-caa---cttaatgttaaccttactccagagcattttaa-g
aaa-gattaaaaa-gaaaggaaggaactcggcaaaagttaaccccgcctg-tttaccaaa
aacatcgcctcttg---c---at-cacataagaggtc-cagcctgcccagtgacttt---
attcaacggccgcggtatcctaaccgtgcaaaggtagcgtaatcacttgtcctttaaata
aggactagtatgaacggcaccacgaaggttaaactgtctccctttcttaatcagtgaaac
tattctccccgtgaagaaccggggataaaga-tataagacgagaagaccctatggagctt
t----aaatattaacaacaa----ttgc--tcttta------------------------
-----cagca---------------ca-t---cagcactcatgattgtt-aattt-tagg
ttggggcgacc-acgga-gtaaaatttaacctccttgctgaa------------------
--------atac-aacaaa-ctacaatttttagtatcat-ta-aattgacatccattgac
c-----caatat--tt---tgatcaacgaaacaa-gttaccctagggataacagcgccat
ccacttcaagagctcatatcgacaagtgggcttacgacctcgatgttggatcagggtgcc
ccggtggt-gc-agccgctact-aaagg--tt-cgtt-tgttc-aacgattta-aaccct
--------------------
>Litoria_inermis
-gccaaaattctaaccc----taatttgat-------t-tata-----------aaaa--
----------------cacc-a---cat--a-----t-----a--ttg--tcac---taa
ttaaatcatttttat-aatttagtagaggcgatcaaaaaact-at--taggagttatatt
gatagtaccgcaagggaatgatgaaata-aaagtgaaataaata---ttaagcattaaaa
agtagagtttaactctc-gtaccttttgcatcatggtttaactagt-c-aaatcaagcaa
aatgttttaaagtttgacatcccgaaaccaagcgagctacttcatggcagctaaacgagc
aaacccgtctctgttgcaaaagagtgggaagaccttcaagtagaggtgacagacctaacg
agcttggtgatagctggttactt-aagaaaaggattttagtcccacctaaag--------
tt--------aataaaatt-tatttaaa--taa-aaaatta----accttagagcaagtc
aaataaggtacagcct--------------------------------------------
------------------------------------------------------------
------------------------------------------------------------
------------------------------------------------------------
------------------------------------------------------------
------------------------------------------------------------
------------------------------------------------------------
----atttgaaac--------agg------------------------------------
-atacaacct----------------------agat------------------------
------------------------------------------------------------
------------------------------------------------------------
----------------aaacgggt------------------------------------
------------------------------------------------------------
--------------------------------------------------aattt-----
--------------------------------------------c---------------
-------------------------------------------aactag--------aac
t----------------------------------------------ataa---------
------------------------------------------------------------
------------------------------tt---------------aagta--------
--------------------
>Litoria_rubella
------------------------------------------------------------
------------------------------------------------------------
------------------------------------------------------------
------------------------------------------------------------
------------------------------------------------------------
------------------------------------------------------------
------------------------------------------------------------
------------------------------------------------------------
------------------------------------------------------------
------------------------------------------------------------
------------------------------------------------------------
------------------------------------------------------------
------------------------------------------------------------
------------------------------------------------------------
------------------------------------------------------------
------------------------------------------------------------
------------------------------------------------------------
--------------------------cataaaaggtc-cagcctgcccagtgaccat---
gttcaacggccgcggtatcctaaccgtgcgaaggtagcgtaatcacttgttctttaaatg
aggactagtatgaatggcaccacgaagattatactgtctccttttttcaatcagtgaaac
taatcttcccgtgaagaagcgggaataaaaa-tataagacgagaagaccctatggagctt
t----aaact-aaattacat----ttgt--ccacaa---actatt------t-t----a-
-tt-ccagaa-acac-actattta-tt-c---tgaca-tcatgatttta-agttt-tagg
ttggggtgacc-gcgga-gaaaaacacatcctccgcattgaa--ca-a-ga---caacct
-----ctttagc-taaaag-ttacgtcttaaagcatcaa-ca-aattgaca-ttattgac
c-----caatat--tt---tgatcaacgaaccaa-gttaccctagggataacagcgcaat
ccacttcaagagctcctatcgacaagtgggtttacgacctcgatgttggatcagggtatc
ccagtggt-gc-agccgctact-aaagg--tt-cgtt-tgttt-aa--------------
--------------------
>Nyctimystes_foricula
------------------------------------------------------------
------------------------------------------------------------
------------------------------------------------------------
------------------------------------------------------------
------------------------------------------------------------
------------------------------------------------------------
------------------------------------------------------------
------------------------------------------------------------
------------------------------------------------------------
------------------------------------------------------------
------------------------------------------------------------
------------------------------------------------------------
------------------------------------------------------------
------------------------------------------------------------
------------------------------------------------------------
------------------------------------------------------------
------------------------------------------------------------
-----cgcctcttg--gta--ta-tcantaagaggtnccagcctgcccagtgactctnnn
gttcaacggccgcggtattctaaccgtgcgaaggtagcgtaatcacttgttctttaaata
aggactagtatgaatggcaccacgagggttaaactgtctccttttttcaatcagtgaaat
tgatctccccgtgaagaagcgggaataacacntataagacgagaagaccctatggagctt
taaacaaact--acaannnn----tcgc---tttact-----atc-aac--aaannnnn-
-tttatgaag-att--nnaaaaag-aacct-tnagcg-ccatgatagag-agtttntagg
ttggggtgaccngcgga-gaaaaatttatcctccgcattgaa--tn-a-ag--att--at
an--tctttagctaaaaan-ttacgatttaacgcatcaa-ta-aattgacanttattgac
cnc---aantat--ttnttgnaacaacgaaccaa-gttaccctagggataacagcgcaat
ccatttcaagagctcttatcgacaaatgggtttacgacctcgatgttggatcagggtatc
ctagtggtngc-agccgctact-aatggntnt-cgttntgttcnaacganta--------
--------------------
>Odontophrynus_americanus
------------------------------------------------------------
------------------------------------------------------------
------------------------------------------------------------
------------------------------------------------------------
------------------------------------------------------------
------------------------------------------------------------
------------------------------------------------------------
------------------------------------------------------------
------------------------------------------------------------
------------------------------------------------------------
------------------------------------------------------------
------------------------------------------------------------
------------------------------------------------------------
------------------------------------------------------------
------------------------------------------------------------
------------------------------------------------------------
------------------------------------------------------------
----------------------------taaaaggtc-cagcctgcccagtgactct---
gttcaacggccgcggtatcctaaccgtgcgaaggtagcgtaatcacttgttctttaaatg
aggactagtatgaatggcaccacgaaggttacactgtctcctttttctaatcagtaaaac
taatcttcccgtgaagaagcggggatcctta-tataagacgagaagaccctatggagctt
t----aaacg-aaataacat----ctac--caactc--aaccaa-------c-a----a-
-tt-tcagaa-aatt-aacactaa-ac-t---tggta-taatgattact-agttt-tagg
ttggggtgacc-gcgga-gcaaaaaacaacctccgcattgaa--tg-g-ac---ctacac
t----cctaaac-aaaaaa-ccacaactttatgtatcaa-ca-tattgacatccattgac
c-----cattaa--tt---tgatcaacgaaccaa-gttaccctagggataacagcgcaat
ccatttcaagagcccctatcgacaaatgggtttacgacctcgatgttggatcagggtatc
ccggtggt-gc-agccgctacc-aaagg--tt-cgtt-tgttc-aacgattaa-aa----
--------------------
>Phrynomedusa_appendiculata
------------------------------------------------------------
------------------------------------------------------------
----------------------------------------------t-------------
------------------------------------------------------------
------------------------------------------------------------
------------------------------------------------------------
------------------------------------------------------------
------------------------------------------------------------
------------------------------------------------------------
------------------------------------------------------------
------------------------------------------------------------
------------------------------------------------------------
------------------------------------------------------------
------------------------------------------------------------
------------------------------------------------------------
------------------------------------------------------------
-----------------------------------------cctcgcctgatttatcaaa
aacatcgcctcttg-aaa---ta-aatataagaggtc-cagcctgcccagtgactct---
gttcaacggccgcggtattctaaccgtgcgaaggtagcgtaatcacttgttctttaaata
aggactagtatgaatggcatcacgagggttatactgtctcctttttctaatcagtgaaac
taatcttcccgtgaagaagcgggaatatatt-tataagacgagaagaccctatggagctt
t----aaat--caaaggcaa----ttat--tttttt---actaaa-t-a--a-t----c-
----tactga-tga--aaaataaa-tt-t---taata-atatgaccctt-agttt-tcgg
ttggggtgacc-acgga-gtaaaatatatcctccgcgatgat-ata-g-ga---tt-aac
t----cctaagt-aaaaaa-ttacaatttaatacatcaa-ta-aattgaca-ctattgac
c-----caatat-ttt---tgatcaacgaaccaa-gttaccctagggataacagcgcaat
cctcctcaagagctcatatcgacaggtgggtttacgacctcgatgttggatcagggtatc
ccagtggt-gc-agccgctact-aaagg--tt-cgtt-tgttc-aacgattaa-aaccct
acgtgatctgagttcagacc
>Phrynomedusa_marginata
------------------------------------------------------------
------------------------------------------------------------
------------------------------------------------------------
------------------------------------------------------------
------------------------------------------------------------
------------------------------------------------------------
------------------------------------------------------------
------------------------------------------------------------
------------------------------------------------------------
------------------------------------------------------------
------------------------------------------------------------
------------------------------------------------------------
------------------------------------------------------------
------------------------------------------------------------
------------------------------------------------------------
------------------------------------------------------------
----agcttaa-------------------------------------------------
------------------------------------------------------------
------------------------------------------------------------
------------------------------------------------------------
------------------------------------------------------------
------------------------------------------------------------
------------------------------------------------------------
------------------------------------------------------------
-----------------------------------------------------------c
------------------------------------------------------------
------------------------------------------------------------
------------------------------------------------------------
--------------------
>Proceratophrys_boiei
------------------------------------------------------------
------------------------------------------------------------
------------------------------------------------------------
------------------------------------------------------------
------------------------------------------------------------
------------------------------------------------------------
------------------------------------------------------------
------------------------------------------------------------
------------------------------------------------------------
------------------------------------------------------------
------------------------------------------------------------
------------------------------------------------------------
------------------------------------------------------------
------------------------------------------------------------
------------------------------------------------------------
------------------------------------------------------------
------------------------------------------------------------
----------------------------taaaaggtc-cagcctgcccagtgaccat---
gttcaacggccgcggtatcctaaccgtgcgaaggtagcgtaatcacttgttctttaaatg
aggactagtatgaatggcaccacgaaggttatactgtctcctttttctaatcagtgaaac
taatcttcccgtgaagaagcgggaatctaca-cataagacgagaagaccctatggagctt
t----aaacg-aaataacaa----ctac-cataata----aacac-c-a--a------t-
-tt-cagaag-ttt--aactctta-tc-c---aagta-ttttgtttata-agttt-tagg
ttggggtgacc-gctga-gcaaaaaacaacctccgcactgaa-ca--g-gg---c----c
ga--ccctaaac-aaaaag-ctacaactttatgtatcag-ca-cactgacaccaattgac
c-----caataa--tt---tgatcaacgaaccaa-gttaccctagggataacagcgcaat
ccatttcaagagcccctatcgacaaatgggtttacgacctcgatgttggatcagggtctc
ctagtggt-gc-agccgctact-aatgg--tt-cgtt-tgttc-aacgattaa-aa----
--------------------
>Ranoidea_alboguttata
------------------------------------------------------------
------------------------------------------------------------
------------------------------------------------------------
------------------------------------------------------------
------------------------------------------------------------
------------------------------------------------------------
------------------------------------------------------------
------------------------------------------------------------
------------------------------------------------------------
------------------------------------------------------------
------------------------------------------------------------
------------------------------------------------------------
------------------------------------------------------------
------------------------------------------------------------
------------------------------------------------------------
------------------------------------------------------------
------------------------------------------------------------
--------------------------cataagacgta-cagcctgcccagtgactct---
gtttaacggccgcggtatcctaaccgtgcgaaggtagcgtaatcacttgttctttaaatg
aggactagtatgaatggcatcacgagggttatactgtctccttctcctaatcagtgaaac
taatcttcccgtgaagaagcgggaataagaa-tataagacgagaagaccctatggagctt
t----aaact-atattacat----ttgc--caaaaa----cattt-t-a--a------t-
-tc-cagaaa-aat--aa-accta-tc-c---gagca-ttatgataatt-agttt-tggg
ttggggtgacc-gcgga-gtaaaactcaccctccgcattgaa-ca--a-ga---c----t
gct-tctttagc-caaaag-ctacgactttaagcatcaa-ta-aattgaca-ttattgac
c-----caatat--tt---tgatcaacgaaccaa-gttaccctagggataacagcgcaat
ccacttcaagagctcctatcgacaagtgggtttacgacctcgatgttggatcagggtatc
ccagtggt-gc-agccgctact-aaagg--tt-cgtt-t---------------------
--------------------
>Ranoidea_brevipes
------------------------------------------------------------
------------------------------------------------------------
------------------------------------------------------------
------------------------------------------------------------
------------------------------------------------------------
------------------------------------------------------------
------------------------------------------------------------
------------------------------------------------------------
------------------------------------------------------------
------------------------------------------------------------
------------------------------------------------------------
------------------------------------------------------------
------------------------------------------------------------
------------------------------------------------------------
------------------------------------------------------------
------------------------------------------------------------
----agcttaa-------------------------------------------------
-----cgcctcttg--cca--ca-tanntaagaggtnacagcctgcccagtgactctnnn
gtttaacggccgcggtatcctaaccgtgcgaaggtagcgtaatcacttgttctttaaatg
aggactagtatgaatggcatcacgagggttatactgtctcctttccttaatcagtgaaac
taatctccccgtgaagaagcggggataaaaantataagacgagaagaccctatggagctt
t----aaact-atattacannnntttgc-nccaatg----cnnat-a-a--aaann--t-
-tc-cagaaa-aacnnaaaattta-tc-c--anggca-ttatgatagtt-agtttntggg
ttggggtgaccngcgga-gtaaaacttaccctccgcattgaacna--a-ga---t----t
gctntctttagc-caaaagnctacgactttaagcatcaa-ta-aattgacanttattgac
cncaantattnn--tt---gnatcaacgaaccaa-gttaccctagggataacagcgcaat
ccacttcaagagctcctatcgacaagtgggtttacgacctcgatgttggatcagggtatc
ccagtggtngc-agccgctact-aaaggntnt-cgttntgttcnaacga-----------
--------------------
>Ranoidea_manya
------------------------------------------------------------
------------------------------------------------------------
------------------------------------------------------------
------------------------------------------------------------
------------------------------------------------------------
------------------------------------------------------------
------------------------------------------------------------
------------------------------------------------------------
------------------------------------------------------------
------------------------------------------------------------
------------------------------------------------------------
------------------------------------------------------------
------------------------------------------------------------
------------------------------------------------------------
------------------------------------------------------------
------------------------------------------------------------
----agcttaa-------------------------------------------------
-----cgcctcttg--tca--ct-canntaagaggtnatagcctgcccagtgactttnnn
gtttaacggccgcggtatcctaaccgtgcgaaggtagcgtaatcacttgttctttaaatg
aggactagtatgaatggcatcacgagggttatactgtctcctttccctaatcagtgaaac
taatctccccgtgaagaagcggggataagaantataagacgagaagaccctatggagctt
t----aaatt-aaatcacannnncttgc--ncacaca---cnnat-a-a--aaann--t-
-tt-cagaaa-aat--nnaacata-ta-tccanggct-ctatgatgatt-aatttntagg
ttggggtgaccngcgga-gtaaaacctaccctccgcattgaacna--a-ga---t----t
gttntctttagc-taaaagnctacgacttaaagcatcaa-ta-aattgacanttattgac
cncaantattnn--tt---gnatcaacgaaccaa-gttaccctagggataacagcgcaat
ccacttcaagagctcctatcgacaagtgggtttacgacctcgatgttggatcagggtatc
ccagtggtngc-agccgctact-aaaggntnt-cgttntgttcnaacganta--------
--------------------
>Ranoidea_maini
-gctaaaaatctagccc----catatcaac-------t-tata-----------caca--
----------------taca-a---ttt--c-----t-----a--cta--cttt---taa
ctaaaacattttaat-actttagtaaaggagattgaaaaact-tc-taaggagcaatata
tttagtaccgcaagggaaagatgaaata-gaaatgaaat-taca---ttaagcgcaagat
agtagagatttattctc-gtaccttttgcatcatggtttaactagt-c-aaatcaagcaa
aacgacttaaagtttgacaccccgaaactaagcgagctacttcagggcagctaaacgagc
aaacccgtctctgttgcaaaagagtgggaagaccctcaagtaggggtgatagacctaacg
agcttagtgatagctggttactt-aagaaacggattttagtccaacctaaag--------
tt--------aaaaaaattctaataaa---taa-caattta----actttagagtcattc
aaataaggtacagcctatttgaaa-caggatacaaccttcacaaatgggtaa-tt-aa--
atc--ta--aa--------------tta---aaatcaagtgggcctaaaagcagccatct
tt-a--aaaaagcgtcaaagcttaatt-tt---------ttcctcaagaaaaatacc--a
aaaattattaaa-----aacccttaacttctattaagtaatttcatac-tcttatgaaac
ctataatgttaaaactagtaacaagaa-ga-agc-ccttctc-ttaaatgccagtgtaca
tcagctaggacactcc---actgataatta-acacc-cc-ag--agcaaaaagtaataac
tcaacaagaaaactctactacaa----acagtgttaacctaacacaagagcattaaaa-g
aaa-gatttaaag-gaaaagaag-------------------------------------
------------------------------------------------------------
------cggccgcggtatcctaaccgtgcgaaggtagcgtaatcacttgttctttaaatg
aggactagtatgaatggcatcacgagggttatactgtctccttttcctaatcagtgaaac
taatctccccgtgaagaagcggggataaattntataagacgagaagaccctatggagctt
t----aaatt-aaatcacannnncttgc--cnaaaca---cataa-a-a--annnn--t-
-tt-cagaaa-aat--natatcca-ta-cgnnnggca-ccatgatgata-aatttntagg
ttggggtgaccngcgga-gtaaaactcatcctccgcattgaacna--a-ga---t----t
gctntctttagc-ctaaagnctacgacttaaagcatcaa-ta-aattgacanttattgac
cncaantattnn--tt---gnatcaacgaaccaa-gttaccctagggataacagcgcaat
ccacttcaagagctcctatcgacaagtgggtttacgacctcgatgttggatcagggtatc
ccagtggtngc-agccgcttct-aaagg--------------------------------
--------------------
