# Supplementary material for: Marine introgressions and Andean uplift have driven diversification in neotropical Monkey tree frogs (Anura, Phyllomedusinae)
Source: PeerJ. 2024 Apr 16;12:e17232. doi: 10.7717/peerj.17232 (PMC11027904; doi:10.7717/peerj.17232)
Supplement: Supplemental Information 3 — The file contains the phylogenetic relationships considering priors along our topology to accomplish node date. Horizontal green bars represent the 95% HPD (height posterior density) intervals for the divergence date estimates. [file peerj-12-17232-s003.tree]

#NEXUS
Begin taxa;
	Dimensions ntax=120;
		Taxlabels
			Adenomera_diptyx
			Agalychnis_annae
			Agalychnis_callidryas
			Agalychnis_dacnicolor
			Agalychnis_hulli
			Agalychnis_lemur
			Agalychnis_moreletii
			Agalychnis_saltator
			Agalychnis_spurrelli
			Agalychnis_terranova
			Amazophrynella_minuta
			Aplastodiscus_leucopygius
			Boana_crepitans
			Bokermannohyla_hylax
			Callimedusa_atelopoides
			Callimedusa_baltea
			Callimedusa_duellmani
			Callimedusa_ecuatoriana
			Callimedusa_perinesos
			Callimedusa_tomopterna
			Ceratophrys_aurita
			Ceratophrys_cranwelli
			Ceratophrys_ornata
			Ceratophrys_stolzmanni
			Chacophrys_pierottii
			Corythomantis_greeningi
			Cruziohyla_calcarifer
			Cruziohyla_craspedopus
			Cruziohyla_sylviae
			Cryptobatrachus_remotus
			Dendropsophus_nanus
			Duellmanohyla_rufioculis
			Fritziana_ulei
			Gastrotheca_fissipes
			Gastrotheca_pseustes
			Hemiphractus_helioi
			Hemiphractus_proboscideus
			Hemiphractus_scutatus
			Hylomantis_aspera
			Hylomantis_granulosa
			Hyloscirtus_armatus
			Itapotihyla_langsdorffii
			Lepidobatrachus_asper
			Lepidobatrachus_llanensis
			Leptodactylus_mystaceus
			Litoria_freycineti
			Litoria_inermis
			Litoria_meiriana
			Litoria_rubella
			Nesorohyla_kanaima
			Nyctimantis_brunoi
			Nyctimantis_siemersi
			Nyctimystes_foricula
			Nyctimystes_infrafrenatus
			Nyctimystes_kubori
			Nyctimystes_narinosus
			Nyctimystes_pulcher
			Odontophrynus_americanus
			Osteocephalus_leprieurii
			Paratelmatobius_poecilogaster
			Phasmahyla_cochranae
			Phasmahyla_cruzi
			Phasmahyla_exilis
			Phasmahyla_guttata
			Phasmahyla_jandaia
			Phasmahyla_lisbella
			Phasmahyla_spectabilis
			Phrynomedusa_appendiculata
			Phrynomedusa_dryade
			Phrynomedusa_marginata
			Phyllomedusa_bahiana
			Phyllomedusa_bicolor
			Phyllomedusa_boliviana
			Phyllomedusa_burmeisteri
			Phyllomedusa_camba
			Phyllomedusa_chaparroi
			Phyllomedusa_distincta
			Phyllomedusa_iheringii
			Phyllomedusa_neildi
			Phyllomedusa_sauvagii
			Phyllomedusa_tarsius
			Phyllomedusa_tetraploidea
			Phyllomedusa_trinitatis
			Phyllomedusa_vaillantii
			Phyllomedusa_venusta
			Physalaemus_nattereri
			Pithecopus_araguaius
			Pithecopus_ayeaye
			Pithecopus_azureus
			Pithecopus_centralis
			Pithecopus_gonzagai
			Pithecopus_hypochondrialis
			Pithecopus_megacephalus
			Pithecopus_nordestinus
			Pithecopus_oreades
			Pithecopus_palliatus
			Pithecopus_rohdei
			Pithecopus_rusticus
			Proceratophrys_boiei
			Ptychohyla_euthysanota
			Ranoidea_alboguttata
			Ranoidea_aurea
			Ranoidea_australis
			Ranoidea_brevipes
			Ranoidea_caerulea
			Ranoidea_dayi
			Ranoidea_genimaculata
			Ranoidea_lesueurii
			Ranoidea_maini
			Ranoidea_manya
			Ranoidea_nannotis
			Rheohyla_miotympanum
			Rhinella_dorbignyi
			Rhinella_granulosa
			Rhinella_major
			Rupirana_cardosoi
			Scinax_catharinae
			Sphaenorhynchus_dorisae
			Tepuihyla_rodriguezi
			Trachycephalus_mesophaeus
			;
End;
Begin trees;
	Translate
		1 Adenomera_diptyx,
		2 Agalychnis_annae,
		3 Agalychnis_callidryas,
		4 Agalychnis_dacnicolor,
		5 Agalychnis_hulli,
		6 Agalychnis_lemur,
		7 Agalychnis_moreletii,
		8 Agalychnis_saltator,
		9 Agalychnis_spurrelli,
		10 Agalychnis_terranova,
		11 Amazophrynella_minuta,
		12 Aplastodiscus_leucopygius,
		13 Boana_crepitans,
		14 Bokermannohyla_hylax,
		15 Callimedusa_atelopoides,
		16 Callimedusa_baltea,
		17 Callimedusa_duellmani,
		18 Callimedusa_ecuatoriana,
		19 Callimedusa_perinesos,
		20 Callimedusa_tomopterna,
		21 Ceratophrys_aurita,
		22 Ceratophrys_cranwelli,
		23 Ceratophrys_ornata,
		24 Ceratophrys_stolzmanni,
		25 Chacophrys_pierottii,
		26 Corythomantis_greeningi,
		27 Cruziohyla_calcarifer,
		28 Cruziohyla_craspedopus,
		29 Cruziohyla_sylviae,
		30 Cryptobatrachus_remotus,
		31 Dendropsophus_nanus,
		32 Duellmanohyla_rufioculis,
		33 Fritziana_ulei,
		34 Gastrotheca_fissipes,
		35 Gastrotheca_pseustes,
		36 Hemiphractus_helioi,
		37 Hemiphractus_proboscideus,
		38 Hemiphractus_scutatus,
		39 Hylomantis_aspera,
		40 Hylomantis_granulosa,
		41 Hyloscirtus_armatus,
		42 Itapotihyla_langsdorffii,
		43 Lepidobatrachus_asper,
		44 Lepidobatrachus_llanensis,
		45 Leptodactylus_mystaceus,
		46 Litoria_freycineti,
		47 Litoria_inermis,
		48 Litoria_meiriana,
		49 Litoria_rubella,
		50 Nesorohyla_kanaima,
		51 Nyctimantis_brunoi,
		52 Nyctimantis_siemersi,
		53 Nyctimystes_foricula,
		54 Nyctimystes_infrafrenatus,
		55 Nyctimystes_kubori,
		56 Nyctimystes_narinosus,
		57 Nyctimystes_pulcher,
		58 Odontophrynus_americanus,
		59 Osteocephalus_leprieurii,
		60 Paratelmatobius_poecilogaster,
		61 Phasmahyla_cochranae,
		62 Phasmahyla_cruzi,
		63 Phasmahyla_exilis,
		64 Phasmahyla_guttata,
		65 Phasmahyla_jandaia,
		66 Phasmahyla_lisbella,
		67 Phasmahyla_spectabilis,
		68 Phrynomedusa_appendiculata,
		69 Phrynomedusa_dryade,
		70 Phrynomedusa_marginata,
		71 Phyllomedusa_bahiana,
		72 Phyllomedusa_bicolor,
		73 Phyllomedusa_boliviana,
		74 Phyllomedusa_burmeisteri,
		75 Phyllomedusa_camba,
		76 Phyllomedusa_chaparroi,
		77 Phyllomedusa_distincta,
		78 Phyllomedusa_iheringii,
		79 Phyllomedusa_neildi,
		80 Phyllomedusa_sauvagii,
		81 Phyllomedusa_tarsius,
		82 Phyllomedusa_tetraploidea,
		83 Phyllomedusa_trinitatis,
		84 Phyllomedusa_vaillantii,
		85 Phyllomedusa_venusta,
		86 Physalaemus_nattereri,
		87 Pithecopus_araguaius,
		88 Pithecopus_ayeaye,
		89 Pithecopus_azureus,
		90 Pithecopus_centralis,
		91 Pithecopus_gonzagai,
		92 Pithecopus_hypochondrialis,
		93 Pithecopus_megacephalus,
		94 Pithecopus_nordestinus,
		95 Pithecopus_oreades,
		96 Pithecopus_palliatus,
		97 Pithecopus_rohdei,
		98 Pithecopus_rusticus,
		99 Proceratophrys_boiei,
		100 Ptychohyla_euthysanota,
		101 Ranoidea_alboguttata,
		102 Ranoidea_aurea,
		103 Ranoidea_australis,
		104 Ranoidea_brevipes,
		105 Ranoidea_caerulea,
		106 Ranoidea_dayi,
		107 Ranoidea_genimaculata,
		108 Ranoidea_lesueurii,
		109 Ranoidea_maini,
		110 Ranoidea_manya,
		111 Ranoidea_nannotis,
		112 Rheohyla_miotympanum,
		113 Rhinella_dorbignyi,
		114 Rhinella_granulosa,
		115 Rhinella_major,
		116 Rupirana_cardosoi,
		117 Scinax_catharinae,
		118 Sphaenorhynchus_dorisae,
		119 Tepuihyla_rodriguezi,
		120 Trachycephalus_mesophaeus
;
tree TREE1 = (((((((1[&height=9.518803626054956E-15,height_95%_HPD={7.105427357601002E-15,1.4210854715202004E-14},height_median=7.105427357601002E-15,height_range={0.0,2.8421709430404007E-14},length=30.76625269795371,length_95%_HPD={27.283837208527046,34.16843019767631},length_median=30.736573554814523,length_range={24.245951268807573,37.71410717018333}]:30.766252697953703,45[&height=9.5188036260…
End;
